# Supplementary material for: Molecular validation of clinical Pantoea isolates identified by MALDI-TOF
Source: PLoS One. 2019 Nov 4;14(11):e0224731. doi: 10.1371/journal.pone.0224731 (PMC6827907; doi:10.1371/journal.pone.0224731)
Supplement: S1 Dataset — (TXT) [file pone.0224731.s001.txt]

>SP04013
ATGGCTCGTAAAACACCCATTGCCCGCTACCGTAACATCGGTATCAGTGCGCACATCGACGCCGGTAAGACTACCACTACCGAACGCGTTCTGTTCTACACCGGTGTAAACCACAAAATCGGTGAAGTACATGACGGCGCAGCAACCATGGACTGGATGGAGCAGGAACAGGAACGTGGTATTACCATCACTTCCGCTGCGACCACCTGTTACTGGTCTGGTATGGCAAAGCAGTTCGAACCACACCACATCAACATCATCGACACCCCAGGACACGTTGACTTCACCATCGAAGTTGAACGTTCTATGCGTGTGCTTGATGGCGCGGTAATGGTTTACTGTGCAGTTGGTGGCGTTCAGCCACAGTCTGAGACCGTATGGCGTCAGGCTAACAAATATAAAGTTCCACGCATTGCGTTCGTTAACAAAATGGACCGCATGGGTGCTAACTTCCTGAAAGTTGTTAAACAGATGGAAGTTCGTCTGGGCGCAACTCCAGTTCCTCTGCAGCTGGCTATCGGCGCAGAAGAGAAATTCACCGGTGTTGTTGACCTGGTGAAAATGAAAGCAATCAACTGGAACGACGCAGATCAGGGTGTAACCTTCGACTACGAAGATATCCCAGCTGATATGCAGGAACTGGCTGAAGAATGGCATGCGAAGCTGGTTGAAGCCGCTGCTGAAGGCTCTGATGAGCTGATGGAGAAATTCTTCGGTGGTGAAGAACTGACTGAAGAAGAGATCAAAACATCTCTGCGTAAGCGTGTTCTGAACAACGAAATCATCCTGGTAACCTGTGGTTCTGCATTTAAGAACAAAGGTGTTCAGGCGATGCTGGATGCAGTTGTTGAATATCTGCCAGCACCGACTGACGTTACCGCGATTAACGGTATGCTGGACGACGGTAAAGACACGCCGGCTGTTCGTCACTCTGATGACAACGAGCCGTTTGCTGCACTGGCGTTCAAAATCGCTACCGACCCGTTCGTGGGTAACCTGACGTTCTTCCGCGTTTACTCTGGTGTTGTTAACACGGGTGATACCGTATTCAACCCGGTTAAATCAAACCGTGAGCGTCTGGGCCGTATCGTTCAGATGCACGCTAACAAGCGTGAAGAGATTAAAGAAGTTCGTGCGGGTGATATCGCAGCTGCGATCGGCCTGAAAGATGTGACCACTGGTGACACCCTGTGTGACCCAGATAACGTCATCATCCTTGAGCGCATGGAGTTCCCGGAGCCGGTAATCTCTATCGCCGTTGAACCGAAAACCAAAGCCGACCAGGAAAAAATGGGTCTGGCTCTGGGCCGTCTGGCGAAAGAAGACCCATCATTCCGCGTATGGACTGATGAAGAATCTAACCAGACCATCATCGCTGGTATGGGTGAATTGCACCTCGACATCATCGTTGACCGTATGAAGCGTGAGTTCAACGTTGAAGCGAACGTGGGTAAACCACAGGTTGCTTATCGTGAAGCGATTCGTAACAAAGTTACCGATGTTGAAGGTAAACACGCCAAGCAGTCTGGTGGTCGTGGTCAGTACGGTCATGTTGTTATCGACATGTACCCACTGGAGCCAGGTTCTAACCCGAAAGGTTACGAATTCGTCAACGATATCAAAGGTGGTGTGATTCCTGGTGAATACATCCCTGCGGTTGACAAAGGTATTCAGGAACAGCTGAAATCAGGCCCTCTGGCCGGCTATCCGGTTGTGGATCTGGGCGTGCGTCTGCACTTCGGTTCTTACCACGATGTTGACTCCTCAGAACTGGCGTTCAAACTGGCCGCGTCTATTGCCTTCAAACAAGGCTTTAAACAAGCGACACCAGTCCTGCTTGAGCCTATCATGAAGGTTGAAGTTGAAACGCCAGAAGAGAACACGGGTGATGTCATCGGTGACCTTAGCCGTCGTCGTGGTATGCTTAAAGGGCAGGAATCTAACGCTACTGGCGTTCAGATTCACGCTGAAGTTCCGTTGTCTGAGATGTTCGGATACGCAACTCAGCTGCGTTCTCTGACCAAAGGTCGTGCTTCTTACTCCATGGAGTTCCTGAAGTATGACGATGCGCCGAACAACGTAGCGCAGGCCGTTATTGAAGCTCGTAGCAAATAAATGTCGAATTCTTATGACTCCTCAAGTATTAAAGTCCTGAAAGGACTTGATGCGGTACGCAAACGCCCGGGCATGTATATCGGCGATACCGATGACGGTACCGGTCTGCATCACATGGTATTCGAGGTCGTGGATAACGCAATCGACGAAGCGCTCGCTGGTCACTGTAGTGACATTGTGGTCACCATCCACGCGGATAACTCCGTTTCGGTGCAGGATGATGGACGCGGCATTCCAACCGGTATTCACGAAGAAGAAGGCATCTCTGCCGCTGAAGTGATCATGACCGTGCTGCATGCTGGCGGTAAGTTCGATGATAACTCCTATAAAGTCTCCGGCGGCCTGCATGGCGTGGGCGTCTCCGTGGTTAACGCCCTGTCGCAGAAGCTGGAGCTGACCATTCGTCGCGAAGGCAAAGTGCATCAGCAGGTTTACGTCCATGGCGTACCGCAGTCACCGCTGGCGGTAACGGGTGAAACCGACATTACCGGGACCCGCGTGCGTTTCTGGCCGAGCCACGAAACCTTTACCAACGTGCGCGATTTTGAGTATGACATTCTGGCGAAACGCCTGCGTGAACTCTCATTCCTCAACTCGGGCGTGTCTATTCGTCTGGAAGACAAGCGCGATGGCAAAAACGATCACTTCCATTACGAAGGCGGCATCCGGGCGTTTGTTGAGTACCTGAACAAAAACAAAACCCCTATTCACCCTACCGTGTTCTATTTCTCTACTGAGAAAGATGGCATCGGTGTGGAAGTGGCACTGCAGTGGAACGACGGTTTCCAGGAAAACATCTACTGCTTTACCAACAACATCCCGCAGCGTGACGGTGGTACCCACCTCGCCGGTTTCCGTGCGGCGATGACCCGTACCCTGAATGCCTACATGGACAAAGAGGGTTACAGCAAGAAAGCCAAAGTCAGCGCCACCGGTGATGATGCGCGTGAAGGTTTGATCGCCGTAGTGTCGGTGAAAGTGCCGGATCCAAAATTCTCCTCGCAGACCAAAGATAAACTGGTCTCCTCCGAGGTGAAATCGGCGGTTGAGCAGCAGATGAATGAGCTGCTGGCAGAATACCTGCTGGAAAACCCGTCAGACGCCAAAATCGTGGTCGGCAAAATTATCGATGCTGCCCGTGCCCGTGAAGCGGCCCGCCGCGCCCGTGAAATGACCCGCCGTAAAGGCGCGCTGGATCTGGCAGGTCTGCCAGGCAAACTGGCGGATTGCCAGGAGCGCGACCCGGCGTTGTCCGAAATCTACCTGGTGGAGGGGGACTCCGCAGGCGGCTCGGCTAAACAGGGCCGTAACCGTAAGAACCAGGCGATTCTGCCGCTGAAAGGTAAAATCCTTAACGTTGAGAAAGCGCGTTTCGACAAGATGCTTGCTTCCCAGGAAGTTGCCACGCTGATCACCGCGCTGGGCTGTGGTATTGGTCGCGATGAGTACAACCCGGACAAGCTGCGTTATCACAGCATCATCATCATGACCGATGCCGACGTCGATGGTTCACACATCCGTACCCTGCTGCTGACCTTCTTCTATCGTCAGATGCCTGAAATCATTGAACGCGGCCATGTTTACATCGCCCAGCCGCCACTCTACAAAGTGAAGAAAGGAAAGCAGGAGCAGTACATCAAAGATGACGAGGCGATGGATCAATACCAGATCGCTATCGCACTTGATGGTGCGACGCTGCACACCAATGCCAGCGCACCCGCGCTGGGCGGTGAGCCGCTGGAAACACTGGTCTCTGATTTCAACAGCACCCAGAAGATGATCAAGCGTATGGAGCGCCGTTATCCGATGGCGATGCTGCGCGCGATGATTTATCACGACACGCTGAGCGATCTGAGCAACGAAGCAGAGGTCACGACCTGGCTGAACGGTCTGGTGAGCTATCTGACCGAACGCGAAGCGCACGGCAGCACCTATCTGGCACAGGTGCGTGAAAACCGCGAAACGAACCTGTTCGAGCCGGTGCTGCGCGTCCGTACCCACGGTGTGGATACCGACTATCCGCTGGACGCGGATTTCATTCAGGGGCCTGAGTATCGCAAAATCTGCGCGCTGGGTAGCCAGCTGCGTGGTCTGCTGGAAGAAGATGCTTACATTGAGCGTGGCGAACGTCGTCAGCCAGTGGCAAGTTTCGAACAGGCGATTGAGTGGCTGGTGAAAGAGTCGCGTCGCGGCCTCTCCGTCCAGCGCTACAAAGGTCTGGGTGAGATGAACCCGGATCAGCTGTGGGAAACCACCATGGATCCAGACAGCCGTCGTATGCTGCGCGTCACCATTAAAGATGCGATTGGCGCTGACCAGCTGTTCACTACGTTGATGGGCGATGCGGTGGAACCGCGTCGCGCCTTCATCGAAGAGAATGCGCTGAAAGCCGCCAATATCGATATCTAAATGCAAGAGCAATACCGCCCGGAAGAAATTGAATCCCGTGTGCAGCAGCACTGGGATGAAAACGAAACGTTTAAAGTGACTGAGCAGGAAGGTAAAGAGAAATACTATTGCCTCTCCATGTTGCCCTATCCTTCTGGCCGCCTGCACATGGGTCACGTTCGTAACTACACCATCGGCGACGTAATCGCGCGCTATCAGCGTATGCTCGGCAAAAACGTGCTACAGCCGATTGGCTGGGATGCTTTCGGCCTGCCTGCAGAAGGCGCTGCGGTTAAAAACAATACTGCACCTGCCCCGTGGACTTACGACAACATCGCCTACATGAAAAACCAGCTCAAACTGCTGGGCTTTGGCTATGACTGGAGTCGTGAACTGGCCACCTGCCAGCCTGAATACTACCGCTGGGAACAGTGGTTCTTTACCAAACTGTATGAAAAAGGCCTGGTCTATAAAAAAACCTCCGCAGTGAACTGGTGCCCGAACGATCAGACGGTGCTGGCGAACGAGCAGGTGATCGATGGCTGTTGCTGGCGCTGCGACACCAAGGTTGAGCGTAAAGAGATCCCGCAGTGGTTTATCAAAATCACCGATTATGCGGAAGAGTTGCTGAACGATCTGGATACGCTGGAAGAGTGGCCTGAACAGGTCAAAACCATGCAGCGTAACTGGATTGGTCGTTCTGAAGGCGTCGAAATCACTTTCGACGTGGCAGAGAGCGAAGAGAAAGTTACAGTCTACACCACCCGCCCGGATACCTTCATCGGCGCAACCTATGTGGCTGTCGCAGCAGGTCATCCTTTGGCCACTCAGGCATCAGTCAATAATCCGGCACTGGCCGATTTTATTGCTGAATGCCGTAATACCAAAGTGGCCGAAGCCGATATGGCGACCATGGAGAAGAAAGGCATGGCGACCGGCCTGTCTGTTATTCATCCGCTGACCGGTGAGCTGCTTCCGGTCTGGGTCGCCAACTTCGTCCTGATGGAATACGGCACCGGTGCCGTGATGGCGGTTCCGGCACACGACCAGCGTGACTGGGAGTTTGCCACTAAATACGATCTGTCGATCAAGCCGGTCATCCTCAACCTGGATGGCTCCATTCCTGACGTCAGCGCTGCGGCGATGACGGATAAAGGCGCCCTGTTCAACTCGGGTGAGTTCAACGGCATGGATCACGCAACTGGCTTTAACGCTATCGCGGATTCACTGGCGGCAAAAGGCGTGGGCGTACGTAAAGTGAACTACCGTCTGCGCGACTGGGGTGTTTCCCGTCAGCGCTACTGGGGTGCACCTATCCCGATGGTGACGCTGGAAGATGGCACTGTGATGCCGACACCTGAAGACCAGCTGCCGGTTATCCTGCCGGAAGATGTGGTGATGGATGGCATTACCAGCCCGATCAAAGCGGATCCGGAGTGGGCGAAAACCACAGTAAACGGTCAGCCAGCGCTGCGTGAAACGGACACCTTTGACACCTTTATGGAGTCCTCCTGGTACTATGCGCGTTATACCTGCGCCAGCTACAAGGAAGGCATGCTGGACCCGGCCGCAGCAAACTACTGGCTGCCGGTCGATCAGTATGTGGGTGGTATCGAACACGCCATCATGCACCTGATGTATTTCCGCTTCTTCCACAAGCTGCTGCGTGACGCGGGCCTGGTGAACTCTAATGAGCCAGCAAAACGTCTGCTGTGCCAGGGCATGGTACTTGCTGATGCCTTCTACTACCTGGGCAACAACGGCGAACGTAACTGGGTTTCCCCGGTTGACGTTGAAGTTGAGCGTGACGAGAAAGGCCGCATTATTAAAGCGACCGACACGCAGGGCCGCGACGTGATCTACGCGGGCATGAGCAAAATGTCGAAGTCGAAAAACAACGGCATCGATCCACAGCTGATGGTTGAGCGTTACGGCGCCGATACCGTACGTCTGTTTATGATGTTTGCTTCGCCAGCAGATATGACGCTGGAGTGGCAGGAATCGGGCGTTGAAGGGGCTAACCGCTTCCTGAAACGTGTCTGGAAGCTGGTCTACGAGCACACCTCACAGGGTGCGACCGTGGCACTGGATGTGGACAGCCTGAATGACGAGCAGAAATCGCTGCGTCGTGACCTGCACAAAACCATCGCCAAAGTGGCGGATGATATCGGCCGTCGTCAGACCTTCAACACCGCTATTGCGGCCATCATGGAGCTGATGAACAAGCTGGCCCGCGCTCCGCAGGAGAGCGAGCAGGATCGCGCCCTGATGCAGGAAGCGCTGCTGGCTATCGTCCGTCTGCTCTATCCGTTTACCCCGCACGCCTGCTATGTTCTGTGGCAGACGCTGGGCGGCGAAGGCACCATTGATGAAGCGAGCTGGCCGGTTGCTGATGAAGCCGCTATGGTTGAAGATTCACTGCTGGTGGTGGTACAGGTTAACGGTAAAGTGCGCGGCAAAATCACCGTACCCGCCGATGCAACACAGGAACAGGTTCAGGCACGCGCTGCGCAGGAGCATCTGGTGGCGAAGTACCTGGACGGCGTGACTATCCGTAAAGTCATTTATGTACCGGGCAAACTGCTTAACCTGGTCGTAGGTTAAATGGCGATTGATGAAAACAAACAGAAGGCTTTAGCTGCCGCGCTTGGCCAGATTGAGAAACAATTTGGTAAAGGCTCCATCATGCGCTTGGGTGAAGACCGCTCAATGGATGTGGAAACCATCTCTACTGGTTCGCTGTCGCTGGATATCGCGTTAGGCGCAGGCGGTCTGCCAATGGGTCGTATCGTTGAGATCTACGGACCGGAGTCTTCTGGTAAAACCACGCTGACCCTGCAGGTTATCGCGTCTGCGCAGCGTAAAGGCAAAACCTGTGCCTTTATCGATGCTGAGCATGCGCTCGATCCGGTTTACGCCAAGAAACTGGGCGTAGACATTGAGAACCTGCTCTGTTCTCAGCCCGATACGGGTGAGCAGGCGCTGGAAATCTGTGATGCGCTGGCGCGCTCTGGTGCGGTTGATGTCATCATCGTCGACTCCGTTGCCGCTCTGACGCCTAAAGCAGAAATTGAAGGTGAAATCGGTGACTCTCACATGGGCCTCGCGGCACGTATGATGAGCCAGGCCATGCGTAAGCTGGCCGGTAACCTGAAGCAGTCTAATACCCTGCTGATCTTCATCAACCAGATCCGTATGAAAATTGGTGTGATGTTTGGTAACCCGGAAACCACCACCGGTGGTAACGCGCTGAAGTTCTACGCTTCTGTCCGCCTTGATATCCGTCGTATCGGCGCAATCAAAGAGGGCGATAACGTGGTCGGCAGTGAGACCCGCGTTAAAGTGGTGAAAAACAAAATCGCCGCGCCATTCAAACAGGCTGAGTTCCAGATCATGTATGGCGAAGGTATCAATACCTTTGGTGAGCTGGTCGACCTGGGCGTGAAGCACAAGCTGATTGAAAAAGCGGGTGCGTGGTACAGCTATAACGGCGACAAGATTGGTCAGGGCAAATCGAATGCCGGCAACTTCCTGAAAGAGAATGCTGCTGTGGCAAACGAAATTGATCTGAAGTTGCGTGAGATGTTGCTCAACGGCGCGGATGAAAAACTCGCAGCAGCTGACAAGGCTGCCGAGAAAGAAAACGCAGCAAGTGAAGCGAACGAAGACTTCTAAATGGTTTACTCCTATACCGAGAAAAAACGTATTCGTAAGGATTTTGGTAAACGTCCGCAAGTACTGGACATACCTTATCTCCTTTCCATCCAGCTCGACTCGTTCCAGAAGTTTATCGAGCAAGATCCAGAAGGTCAGTACGGACTGGAAGCTGCATTCCGTTCTGTATTCCCTATTGCGAGCTACAGCGGCAACTCTGAGTTGCAGTATGTGAGCTATCGCCTGGGTGAACCTGTCTTTGACGTGAAAGAGTGTCAGATCCGTGGCGTGACCTATTCGGCACCGCTGCGCGTGAAACTGCGTCTGGTGGTCTATGAGCGCGAAGCGCCAGAAGGCACCGTAAAAGACATTAAAGAACAAGAAGTCTACATGGGCGAAATTCCGCTCATGACCGACAACGGTACCTTTGTTATTAATGGTACCGAACGCGTTATCGTTTCTCAGCTGCACCGTAGTCCTGGCGTGTTCTTTGATAGCGATAAGGGTAAAACCCACTCATCGGGTAAAGTGCTGTACAACGCACGTATCATCCCTTACCGCGGATCATGGCTCGACTTTGAGTTTGACCCGAAAGATAACCTGTTTGTCCGTATTGACCGTCGTCGTAAGCTGCCGGCCACTATCATCCTGCGTGCGTTGCAGTTCACTACACCTCAGATCCTCGATATCTTCTTCGAGAAAGTGGTGTTTGAAATCCGTGACAACAAGCTGCAGATGGAGCTGGTGCCTGAGCGCCTGCGCGGTGAAACCGCTACCTTCGATATCGAAGCGAACGGCACCGTCTACGTCGAAAAAGCACGCCGTATTACTGCGCGCCATATCCGTCAGCTGGAAAAAGATGGCATTCAGCACATCGAAGTTCCGGTTGAATATATCGCGGGCAAAGTGGTCGCTAAAGACTACATCGATGAGAGCACCGGTGAGCTGATCATTGCAGCGAACATGGAACTGTCACTGGATCTGCTGGCTAAACTGAGCCAGTCCGGTCACAAGCGCATCGAAACGCTGTTCACCAACGATCTGGACCACGGTCCTTATATCTCCGAGACCCTGCGTGTCGACCCAACCAGCGATCGCCTGAGCGCACTGGTTGAGATCTACCGCATGATGCGTCCTGGTGAGCCGCCAACACGCGAAGCAGCAGAGAACCTGTTTGAGAACCTGTTCTTCTCTGAAGATCGTTACGATCTGTCTGCTGTTGGTCGTATGAAGTTCAACCGCTCATTACTGCGTGATGAAATCGAAGGTTCAGGCATCCTGAGCAAAGACGACATCATCGAAGTGATGAAGAAGCTAATCGACATCCGTAACGGTAAAGGCGAAGTGGACGATATCGACCACCTCGGTAACCGTCGTATTCGTTCAGTCGGTGAAATGGCTGAGAACCAGTTCCGTGTGGGTCTGGTGCGTGTTGAGCGTGCGGTTAAAGAGCGTCTGTCACTGGGCGACCTGGATACCCTGATGCCACAGGACATGATCAACGCGAAGCCGATTTCGGCCGCGGTGAAAGAGTTCTTTGGTTCAAGCCAGCTTTCTCAGTTCATGGATCAGAACAACCCGCTGTCAGAGATTACGCTCAAACGTCGTATCTCTGCTCTCGGCCCGGGTGGTTTGACGCGTGAGCGTGCCGGCTTCGAAGTGCGTGACGTACACCCAACGCACTACGGTCGTGTCTGCCCAATCGAAACCCCTGAAGGTCCGAACATCGGTCTGATCAACTCCTTGTCTGTTTATGCACAGACGAACGAGTACGGTTTCCTTGAGACACCTTATCGCCGTGTTATCGACGGTCTGGTTTCTGACGAGATTCATTACCTCTCTGCTATCGAAGAGGGTAACTACGTTATCGCTCAGGCGAACGCCCCTCTTGATGATAACGGCGCGTTTGTTGATGACTTAGTCACCTGCCGTAGCAAAGGCGAATCAAGTCTGTTCAGCCGTGATCAGGTTGACTACATGGACGTTTCGACCCAACAGATCGTTTCTGTCGGTGCGTCCCTGATCCCGTTCCTGGAACACGATGACGCCAACCGCGCCCTGATGGGTGCGAACATGCAACGTCAGGCCGTTCCGACTCTGCGTGCTGACAAGCCGCTGGTTGGTACCGGTATGGAACGTGCTGTTGCTGTTGACTCCGGTGTTACCGCCGTTGCGAAACGTGGCGGTACCGTTCAGTACGTCGACGCATCACGTATCGTTATCAAAGTGAACGAAGACGAAATGCATGCTGGCGAAGCCGGTATCGACATTTATAACCTGACCAAATATACCCGTTCTAACCAGAACACCTGCATCAACCAGATGCCATGTGTTTCTCTGGGTGAGCCGGTTGAGCGCGGCGACGTGCTGGCAGATGGCCCGTCCACCGATCTGGGTGAACTGGCACTGGGCCAGAACATGCGCGTAGCGTTCATGCCGTGGAACGGCTACAACTTCGAAGACTCCATCCTGGTCTCCGAGCGTGTGGTTCAGGAAGATCGCTTTACGACTATCCATATTCAGGAACTGGCTTGCGTGTCGCGTGACACCAAACTGGGGCCGGAAGAGATTACCGCTGATATCCCGAACGTGGGTGAAGCCGCTCTCTCTAAACTGGATGAGTCAGGCATTGTCTACATCGGTGCTGAAGTGACCGGTGGTGACATTCTGGTTGGTAAGGTCACGCCGAAAGGTGAGACCCAGCTGACGCCAGAAGAGAAACTGCTGCGCGCTATCTTCGGTGAAAAAGCCTCTGACGTGAAAGATTCGTCACTGCGCGTACCGAATGGCGTGTCAGGCACCGTGATTGACGTTCAGGTCTTTACCCGCGATGGCGTGGAAAAAGACAAACGTGCGCTGGAAATTGAAGAGATGCAGCTGAAGCAGGCCAAAAAAGACCTGTCTGAAGAACTGCAGATTCTGGAAGCGGGCCTGTTCAGCCGTATTCAGAACGTCCTGATTTCTGGTGGCGTTGAAGCAGACAAACTGGACAAGCTGCCGCGCGAGCGCTGGCTGGAACTGGGTCTGACTGACGAAGCCAAGCAAAACCAGCTGGAGCAACTGGCAGAGCAGTACGACGAACTGAAGCACGAGTTTGAGAAAAAACTCGAAGGTAAGCGTCGTAAAATCACCCAGGGCGATGATCTGGCACCAGGCGTGCTGAAAATCGTTAAGGTTTATCTGGCTGTTAAGCGTCAGATTCAGCCGGGTGACAAAATGGCAGGCCGTCACGGTAACAAAGGTGTTATCTCCAAGATCAACCCGATCGAAGATATGCCTTACGATGAAAACGGCACGCCGGTTGACATCGTTCTGAACCCGCTGGGCGTACCATCGCGTATGAACATCGGTCAGATTCTGGAAACCCACCTGGGCATGGCAGCGAAAGGCATCGGCGAAAAGATCAACGCCATGCTGAAGAAGCAGGAAGAAGTCGCGAAACTGCGCGAATTCATCCAGCGCGCCTATGACCTGGGTAGCGATCTGCGTCAGAAAGTTGACCTGAACACCTTCTCCGATGACGAAGTTCTTCGTCTGGCAGAGAACCTGAAGAAAGGTATGCCAATCGCCACTCCGGTGTTTGATGGCGCGAAAGAGAGTGAAATCAAAGAGCTGCTGCAGCTCGGCGGCTTGCCTTCTTCCGGTCAGATTACCCTGTTTGACGGCCGTACCGGTGAGCAGTTCGAACGTCAGGTAACCGTTGGCTACATGTACATGCTGAAACTCAACCACCTGGTTGATGACAAGATGCATGCACGTTCAACCGGTTCCTACAGCCTGGTTACTCAGCAGCCGCTGGGTGGTAAGGCACAGTTCGGTGGTCAGCGCTTTGGTGAGATGGAAGTATGGGCACTGGAAGCATACGGTGCCGCGTATACCCTGCAGGAAATGCTTACCGTTAAGTCTGATGACGTCAACGGCCGTACCAAGATGTATAAAAACATCGTTGACGGTAACCATCAGATGGAACCGGGCATGCCGGAATCCTTCAACGTACTGTTGAAAGAGATTCGCTCGCTGGGTATCAACATCGAGCTGGAAGACGAGTAAATGGCAGTTGTTAAATGTAAACCGACATCTCCGGGTCGTCGCCATGTAGTTAAAGTGGTAAACGCGGAGCTGCACAAGGGCAAACCATTCGCCCCGCTGGTAGAAAAAAACAGCAAATCCGGTGGCCGTAACAACAATGGTCGTATCACTACCCGTCATATCGGTGGTGGTCACAAGCAGGCTTACCGTATTGTTGACTTCAAACGCAACAAAGATGGTATCCCGGCAGTTGTTGAACGTCTTGAGTACGATCCGAACCGCTCTGCGAACATCGCACTGGTTCTGTACAAAGACGGCGAGCGCCGTTACATCCTGGCCCCTAAAGGCCTGAAAGCCGGCGACCAGATTCAATCTGGCGTTGATGCTGCGATCAAAGCAGGTAACACTCTGCCGATGCGTAACATCCCGGTGGGTTCAACCGTGCATAACGTAGAAATGAAACCAGGCAAAGGCGGTCAGATTGCTCGCTCAGCTGGTGCTTACGTGCAGATCGTTGCGCGTGAAGGTTCTTACGTTACCCTGCGTCTGCGTTCAGGTGAAATGCGTAAAGTCGAGTCTGACTGCCGCGCAACACTGGGCGAAGTCGGCAACGCTGAGCACATGCTTCGCGTTCTGGGTAAAGCCGGTGCAGCCCGTTGGCGTGGTGTTCGTCCGACCGTTCGTGGTACCGCGATGAACCCAGTTGATCACCCGCACGGTGGTGGTGAAGGTCGTAACTTTGGTAAGCACCCGGTAACTCCGTGGGGCGTTCAGACCAAAGGTAAGAAGACCCGTAGCAACAAGCGTACCGATAAGTTTATCGTACGTCGCCGTAGCAAATAAATGGCAACTGGAAAGATTGTCCAGATTATCGGCGCCGTTGTTGACGTCGAATTCCCTCAGGACGCGGTACCGCAAGTGTACAGCGCCCTCGAGGTTATGAATGGTGATGCGCGTCTGGTGCTGGAAGTACAGCAGCAGCTGGGCGGCGGCGTAGTACGTACCATCGCAATGGGTACGTCTGACGGCCTGAAGCGTGGTCTGAACGTCAACGACCTGCAGAAACCGATTCAGGTACCGGTCGGTAAAGCGACTCTGGGCCGTATCATGAACGTTCTCGGCGAGCCAATCGATATGAAAGGCGAGCTGAAAGAAGAAGATGGCAGCGCAGTAGAGATCGCCTCTATTCACCGCGCAGCACCTTCTTATGAAGATCAGTCTAACTCGCAGGAACTGCTGGAAACCGGCATCAAGGTTATCGACCTGATGTGTCCGTTTGCCAAAGGCGGTAAAGTGGGTCTGTTCGGTGGTGCGGGTGTAGGTAAAACCGTCAACATGATGGAACTGATCCGTAACATCGCAGCTGAACACTCAGGTTACTCAGTGTTTGCTGGTGTGGGTGAGCGTACTCGTGAGGGTAACGACTTCTACCACGAAATGACTGACTCAAACGTTATCGACAAAGTTGCTCTGGTCTATGGCCAGATGAACGAGCCGCCGGGTAACCGTCTGCGCGTAGCCCTGACCGGTCTGACCATGGCGGAAAAATTCCGTGATGAAGGCCGCGACGTTCTGCTGTTCATCGATAACATCTACCGTTATACCCTGGCCGGTACAGAAGTCTCTGCACTGCTGGGTCGTATGCCATCTGCGGTAGGTTACCAGCCAACGCTGGCAGAAGAGATGGGTGTGTTGCAGGAGCGTATTACCTCCACCAAGACCGGTTCAATCACTTCCGTACAGGCCGTTTACGTCCCTGCGGATGACCTGACTGACCCGTCACCAGCAACCACCTTTGCGCACTTAGACTCAACGGTAACGCTGAGCCGTCAGATCGCATCTCTGGGTATCTACCCGGCCGTTGACCCACTGGACTCTACCAGCCGTCAGCTGGATCCGCTGGTTGTTGGTCAGGAACACTATGATGTTGCGCGTGGCGTTCAGTCACTGCTGCAGCGTTATCAGGAACTGAAAGACATCATCGCCATCCTCGGTATGGATGAGCTGTCTGAAGAAGACAAACTGCTGGTGGCACGTGCGCGTAAGATTCAGCGCTTCCTGTCTCAGCCGTTCTTCGTTGCGGAAGTATTCACCGGTTCACCGGGTAAATACGTTACGCTGAAAGACACTATCCGTGGCTTTAAAGGCATCATGGAAGGTGAGTTTGACCACCTGCCAGAGCAGGCCTTCTACATGGTTGGCGCCATCGAAGAAGCCGTGGAAAAAGCGAAGAAACTGTAA
>Pantoea_SL1_M5
ATGGCTCGTAAAACACCCATTGCCCGCTACCGTAATATCGGTATCAGTGCGCACATCGACGCCGGTAAGACTACCACTACCGAACGCGTTCTGTTCTACACCGGTGTAAACCACAAAATCGGTGAAGTACATGACGGCGCAGCAACCATGGACTGGATGGAGCAGGAACAGGAACGTGGTATTACCATCACCTCCGCTGCGACCACCTGTTACTGGTCTGGTATGGCCAAGCAGTTTGAACCACACCACGTAAACATTATCGACACCCCAGGACACGTTGACTTCACCATCGAAGTTGAACGTTCTATGCGTGTGCTTGATGGCGCGGTAATGGTTTACTGTGCAGTTGGTGGCGTTCAGCCACAGTCTGAGACCGTATGGCGTCAGGCTAACAAATATAAAGTTCCACGCATTGCGTTCGTTAACAAAATGGACCGCATGGGTGCTAACTTCCTGAAAGTTGTTAAACAGATGGAAGTTCGTCTGGGCGCAACTCCAGTTCCTCTGCAGCTGGCTATCGGCGCAGAAGAGAAATTCACCGGTGTTGTTGACCTGGTGAAAATGAAAGCAATCAACTGGAACGACGCAGACCAGGGTGTAACCTTCGTCTACGAAGATATCCCAGCTGATATGCAGGAACTGGCTGAAGAATGGCATGCGAAGCTGGTTGAAGCCGCTGCTGAAGGCTCTGATGAGCTGATGGAGAAATTCTTCGGTGGTGAAGAACTGACTGAAGAAGAGATCAAAACATCTCTGCGTAAGCGTGTTCTGAACAACGAAATTATCCTGGTAACCTGTGGTTCTGCATTTAAGAACAAAGGTGTTCAGGCGATGCTGGATGCAGTTGTTGAATATCTGCCAGCACCGACTGACGTTACCGCGATCAACGGTATGCTGGACGACGGTAAAGACACGCCGGCTGTTCGTCACTCTGATGACAACGAGCCGTTTGCTGCACTGGCGTTCAAAATCGCTACCGACCCGTTCGTGGGTAACTTAACCTTCTTCCGCGTTTACTCTGGTGTTGTTAACACGGGTGACACCGTGTTCAACCCGGTTAAGTCAAACCGTGAGCGTCTGGGCCGTATCGTTCAGATGCACGCTAACAAGCGTGAAGAGATTAAAGAAGTTCGTGCGGGTGATATCGCAGCTGCGATCGGCCTGAAAGATGTGACCACTGGTGACACCCTGTGTGACCCAGATAACGTCATCATCCTTGAGCGCATGGAGTTCCCGGAGCCGGTCATCTCTATCGCCGTTGAGCCAAAAACCAAAGCTGACCAGGAAAAAATGGGTCTGGCTCTGGGCCGTCTGGCAAAAGAAGACCCATCATTCCGCGTATGGACTGATGAAGAATCTAACCAGACCATCATCGCCGGTATGGGTGAATTGCACCTCGACATCATCGTTGACCGTATGAAGCGTGAGTTCAACGTTGAAGCAAACGTGGGTAAACCACAGGTTGCTTACCGTGAAGCGATTCGCAACAAAGTTACCGATGTTGAAGGTAAACACGCCAAGCAGTCTGGTGGTCGTGGTCAGTATGGTCATGTTGTTATCGACATGTACCCACTGGAGCCAGGTTCGAACCCGAAAGGCTACGAATTTGTCAACGACATCAAAGGTGGTGTGATTCCTGGTGAATACATCCCTGCGGTTGACAAAGGTATCCAGGAGCAGCTGAAATCAGGCCCTCTGGCTGGTTACCCGGTTGTGGATCTGGGCGTGCGTCTGCACTTCGGTTCTTACCACGATGTCGACTCCTCAGAACTGGCGTTTAAACTGGCCGCGTCTCTTGCCTTCAAACAAGGCTTTAAACAAGCGACACCTGTTCTGCTTGAGCCTATCATGAAGGTTGAAGTTGAAACGCCAGAAGAGAACACGGGTGATGTCATCGGTGACCTTAGCCGTCGTCGTGGTATGCTCAAAGGGCAGGAATCTAACGCTACTGGCGTTCAGATTCACGCTGAAGTTCCGTTGTCTGAGATGTTCGGATACGCAACTCAGCTGCGTTCTCTGACCAAAGGTCGTGCTTCTTACTCCATGGAGTTCCTGAAGTATGACGATGCGCCAAACAACGTAGCGCAGGCCGTTATTGAAGCTCGTAGCAAATAAATGTCGAATTCTTATGACTCCTCAAGTATTAAAGTCCTGAAAGGACTTGATGCGGTACGCAAACGCCCGGGCATGTATATCGGCGATACCGATGACGGTACCGGTCTGCATCACATGGTATTCGAGGTCGTGGATAACGCAATCGACGAAGCGCTCGCTGGTCACTGTAGTGACATTGTGGTCACCATCCATGCCGATAACTCCGTATCGGTGCAGGATGATGGGCGCGGCATTCCTACCGGTATTCACGAAGAAGAGGGCATTTCTGCCGCTGAAGTGATCATGACCGTGCTGCATGCTGGCGGTAAGTTCGATGATAACTCCTATAAAGTCTCCGGCGGCCTGCACGGCGTGGGCGTCTCCGTGGTTAACGCCCTGTCGCAGAAGCTGGAGCTGACCATTCGTCGCGAAGGCAAAGTGCATCAGCAGATTTACGTCCATGGCGTACCGCAGGCACCACTGGCGGTGACGGGTGAGACCGACATTACCGGGACCCGTGTGCGTTTCTGGCCGAGCCACGAAACCTTTACCAACGTGCGCGATTTTGAGTATGACATCCTGGCGAAACGCCTGCGTGAACTCTCATTCCTGAACTCCGGCGTGTCGATTCGTCTGGATGATAAGCGTGATGGCAAAAGCGATCACTTCCACTATGAAGGCGGCATCCGGGCGTTTGTTGAGTACCTCAACAAAAACAAAACCCCGATTCACCCTACCGTGTTCTATTTCTCTACCGAGAAAGATGGCATTGGTGTGGAAGTGGCGCTGCAGTGGAACGACGGCTTCCAGGAAAATATCTACTGCTTTACCAACAACATCCCACAGCGCGACGGCGGTACACACCTCGCCGGTTTCCGTTCAGCGATGACCCGTACCCTGAATGCCTATATGGAAAAAGAGGGTTACAGCAAGAAGGCTAAAGTCAGCGCCACCGGTGATGATGCCCGTGAAGGTCTGATCGCTGTGGTTTCGGTGAAAGTGCCGGATCCTAAATTCTCCTCGCAGACCAAAGATAAACTGGTCTCCTCCGAGGTGAAAACAGCGGTTGAGCAGCAGATGAATGAACTGCTGGCTGAATACCTGCTGGAAAATCCTTCAGACGCCAAAATTGTAGTCGGCAAAATCATCGACGCTGCCCGTGCCCGTGAAGCGGCACGCCGCGCCCGTGAAATGACCCGCCGTAAAGGCGCGCTGGACCTGGCGGGTCTGCCAGGCAAACTGGCGGATTGCCAGGAGCGCGACCCGGCGCTGTCTGAAATCTACCTGGTGGAGGGTGACTCCGCAGGCGGCTCGGCCAAACAGGGCCGTAACCGTAAAAACCAGGCGATTCTGCCGCTGAAAGGTAAGATTCTTAACGTTGAGAAAGCGCGTTTCGACAAGATGCTCGCCTCCCAGGAAGTGGCCACTCTGATCACCGCGCTGGGCTGCGGTATTGGTCGCGACGAGTACAACCCGGACAAGCTGCGCTATCACAGCATCATCATCATGACCGATGCCGACGTCGATGGTTCGCACATCCGTACCCTGCTGCTGACCTTCTTCTATCGTCAGATGCCTGAAATCATTGAGCGCGGCCACGTTTATATCGCCCAGCCGCCACTCTACAAAGTGAAGAAAGGCAAGCAGGAGCAGTACATCAAAGATGACGAGGCGATGGATCAATACCAGATCGCTATCGCGCTTGATGGCGCGACGCTGCACACCAATGCCAGCGCGCCGGCGCTGGGCGGTGAGCCGCTGGAGACGCTGGTCACTGACTTCAACAGCACCCAGAAGATGATCAAGCGTATGGAGCGCCGTTATCCGATGGCCATGCTGCGCGCGATGATTTATCACGACACGCTGAGCGACCTGACCAGCGAAGCAGAGGTTACAACCTGGCTGAATGGTCTGGTGAGCTATCTGACGGAGCGCGAAGCGCATGGCAGCACCTATCTGGCACAGGTGCGTGAAAACCGCGAATCAAACCTGTTCGAGCCGGTACTGCGCGTCCGTACCCACGGTGTAGATACTGACTATCCGCTGGATGCTGATTTCATTCAGGGTCCTGAGTATCGCAAAATCTGCGCCCTGGGCAGCAAACTGCGTGGTCTGCTGGAAGAGGATGCTTACATCGAGCGTGGCGAGCGTCGTCAGCCAGTGGCAAGCTTCGAACAGGCGATTGAGTGGCTGATTAAAGAGTCGCGTCGCGGCCTCTCGGTCCAGCGCTACAAAGGTCTGGGCGAGATGAACCCGGAGCAGCTGTGGGAAACCACCATGGATCCAGACAGCCGTCGCATGCTGCGCGTCACCATTAAAGATGCGATTGGCGCTGATCAGCTGTTCACTACCCTGATGGGCGATGCGGTTGAACCGCGCCGCGCCTTCATCGAAGAAAATGCGCTGAAAGCCGCCAATATCGATATTTAAATGCAAGAGCAATACCGCCCGGAAGAAATTGAATCCCGTGTGCAGCAGCACTGGGATGAAAACGAAACGTTTAAAGTGACTGAGCAGGAAGGTAAAGAGAAATACTATTGCCTCTCCATGTTGCCCTATCCTTCTGGCCGCCTGCACATGGGCCACGTTCGTAACTACACCATCGGCGACGTAATCGCGCGTTATCAGCGTATGCTCGGCAAAAACGTACTACAGCCGATTGGCTGGGATGCTTTCGGCCTGCCTGCGGAAGGCGCTGCGGTGAAAAACAACACCGCTCCGGCCCCGTGGACTTACGACAACATCGCCTACATGAAAAACCAGCTCAAACTGCTGGGCTTTGGCTATGACTGGAGTCGTGAACTGGCAACCTGCCAGCCAGAGTACTATCGCTGGGAACAGTGGTTCTTTACCAAACTGTATGAAAAAGGCCTGGTCTATAAAAAGACCTCTGCCGTGAACTGGTGCCCGAACGATCAGACGGTGCTGGCGAACGAGCAGGTGATCGACGGCTGCTGCTGGCGCTGCGACACCAAAGTTGAGCGTAAAGAGATCCCGCAGTGGTTTATCAAAATCACCGATTATGCGGAGGAGCTGCTGAACGATCTGGATACGCTGGAAGAGTGGCCTGAGCAGGTCAAAACCATGCAGCGTAACTGGATTGGCCGCTCTGAAGGTGTCGAAATCACCTTCGATGTGGCTGACAGCGAAGAGAAGGTCACTGTCTACACCACCCGCCCGGATACCTTTATCGGCGCAACCTATGTTGCCGTTGCCGCAGGCCATCCGCTGGCGACCCAGGCGTCGGTCAATAATCCGGCGCTGGCTGACTTTATCGCTGAATGCCGCAATACCAAAGTGGCCGAAGCCGATATGGCGACCATGGAGAAGAAAGGCATGGCGACCGGCCTGTCTGTTGTTCATCCGCTGACCGGCGAGCTTATCCCGGTCTGGGTTGCCAACTTCGTACTGATGGAATATGGCACCGGTGCTGTGATGGCGGTTCCGGCGCACGATCAGCGCGACTGGGAGTTTGCCACTAAATATGATCTGCCGATTAAGCCGGTCATCCTGAATCTGGATGGTTCCATTCCTGATGTCAGCATCGCGGCGATGACTGACAAAGGTGCGCTGTTCAACTCAGGTGAGTTTAACGGCATGGATCACGCCACCGGTTTTAACGCCATTGCGGATTCGCTGGCGGCAAAAGGCGTGGGCGTGCGTAAAGTGAACTACCGCCTGCGCGACTGGGGTGTCTCCCGTCAGCGCTACTGGGGTGCCCCTATCCCGATGGTGACGCTGGAAGATGGCACCGTTATGCCTGCACCAGAAGACCAGTTGCCGGTGATCCTGCCGGAAGATGTGGTGATGGATGGCATTACCAGCCCAATCAAAGCGGATCCGGAGTGGGCTAAAACCACGGTAAACGGCCAGCCAGCCCTGCGTGAAACCGACACCTTTGACACCTTCATGGAGTCTTCCTGGTACTACGCGCGTTATACCTGCGCCAGCTACAAGGAAGGCATGCTGGATCCGGCAGCGGCAAACTACTGGCTGCCGGTCGATCAGTATGTGGGCGGTATTGAACACGCCATCATGCACCTGATGTATTTCCGCTTCTTCCACAAGCTGCTGCGTGACGCGGGCCTGGTGAACTCCAATGAGCCAGCCAAACGTCTGCTGTGCCAGGGCATGGTGCTGGCTGACGCCTTCTACTACCTTGGTGCCAACGGCGAGCGTAACTGGGTTTCACCGGTTGACGTTGAGGTTGAGCGGGATGAGAAAGGCCGCATTGTTAAAGCCACAGACACGCAGGGCCGCGAAGTGATCTACGCGGGCATGAGCAAAATGTCGAAGTCGAAAAACAACGGCATCGACCCACAGCTGATGGTTGAGCGTTACGGCGCGGATACCGTGCGTCTGTTTATGATGTTTGCTTCACCGGCGGATATGACGCTGGAGTGGCAGGAGTCGGGCGTTGAAGGGGCGAACCGCTTCCTGAAACGTGTCTGGAAGCTGGTCTTCGAGCATACACAGAAAGGTGCGACCGTGGCACTGGATGTGGAGAGCCTGAATGACGAGCAGAAATCGCTGCGTCGCGATCTGCACAAAACCATCGCCAAAGTGGCGGATGATATTGGCCGTCGTCAGACTTTCAACACCGCCATTGCGGCGATCATGGAGCTGATGAACAAACTGGCACGCGCCCCGCAGGAAAGCGAGCAGGATCGCGCCCTGATGCAGGAAGCGCTGCTGGCCATCGTCCGTCTGCTCTATCCGTTTACCCCGCACGCCTGCTATGTTCTGTGGCAGACGCTGGGTGGCGAAGGCACTATCGATGAAGCGAGCTGGCCGGTTGCGGATGAAGCCGCTATGGTTGAAGATTCGCTGCTGGTAGTGGTTCAGGTTAACGGTAAAGTGCGCGGTAAAATCACCGTGCCAGCCGATGCAACACAGGAACAGGTTCAGGCACGCGCTGCGCAGGAGCATCTGGTAGCGAAGTATCTGGACGGCGTGACTATCCGTAAAGTCATTTATGTACCGGGCAAACTGCTTAACCTGGTCGTAGGTTAAATGGCGATTGATGAAAACAAACAGAAGGCTTTAGCTGCCGCGCTTGGCCAGATTGAGAAGCAATTTGGTAAAGGCTCCATCATGCGCTTGGGTGAAGACCGCTCAATGGATGTGGAAACTATCTCTACCGGCTCGCTGTCGCTGGATATCGCATTAGGCGCAGGCGGTCTGCCAATGGGCCGTATCGTTGAGATCTACGGACCTGAGTCTTCAGGTAAAACCACGCTGACTCTGCAGGTTATCGCATCTGCACAGCGTAAAGGTAAAACCTGTGCCTTTATCGATGCCGAGCATGCGCTTGATCCGGTTTACGCCAAGAAACTCGGCGTAGACATTGATAACCTGCTCTGCTCTCAGCCAGATACTGGTGAGCAGGCGCTGGAAATCTGTGATGCGCTGGCGCGCTCTGGTGCCGTTGACGTGATCATCGTCGACTCCGTCGCGGCGCTGACGCCTAAAGCGGAAATCGAAGGTGAAATCGGTGACTCACACATGGGCCTCGCGGCACGTATGATGAGCCAGGCGATGCGTAAACTGGCCGGTAACCTGAAGCAGTCCAATACCCTGCTGATTTTCATCAACCAGATCCGTATGAAAATTGGTGTGATGTTTGGTAACCCGGAAACCACCACTGGTGGTAACGCGCTGAAGTTCTACGCCTCTGTCCGTCTTGATATCCGCCGTATCGGTGCAATCAAAGAGGGCGATAACGTGGTCGGCAGTGAGACCCGCGTTAAAGTGGTGAAAAACAAAATCGCCGCGCCATTCAAACAGGCTGAATTCCAGATCATGTACGGCGAAGGTATCAATACCTTTGGTGAGCTGGTCGACCTGGGCGTGAAGCACAAGCTGATTGAAAAAGCGGGTGCATGGTACAGCTACAATGGCGACAAGATTGGTCAGGGTAAATCGAATGCCGGCAACTTCCTGAAAGAGAATGCTGCTGTGGCAAACGAGATTGATCTGAAGTTACGTGAGATGTTGCTCAACGGCGCGGATGAAAAACTCGCAGCAGCCGACAAGGCTGCTGAGAAAGAAGACGCGGCTGAAGCGAACGAAGACTTCTAAATGGTTTACTCCTATACCGAGAAAAAACGTATTCGTAAGGATTTTGGTAAACGTCCGCAAGTACTGGACATACCTTATCTCCTTTCCATCCAGCTCGACTCGTTCCAGAAGTTTATCGAGCAAGATCCAGAAGGTCAGTACGGACTGGAAGCTGCATTCCGCTCTGTATTCCCTATTGCGAGCTACAGCGGCAACTCTGAGTTGCAGTATGTCAGCTATCGCCTGGGTGAACCTGTCTTTGACGTGAAAGAGTGTCAGATCCGTGGCGTGACCTATTCGGCACCGCTGCGCGTGAAACTGCGTCTGGTGGTCTATGAGCGCGAAGCGCCAGAAGGCACCGTAAAAGACATTAAAGAACAAGAAGTCTACATGGGCGAAATTCCGCTCATGACCGACAATGGTACCTTTGTTATCAATGGTACCGAGCGCGTTATCGTTTCTCAGCTGCACCGTAGTCCTGGCGTGTTCTTTGATAGCGATAAGGGTAAAACCCACTCATCGGGTAAAGTGCTCTACAACGCACGTATCATCCCTTACCGCGGTTCATGGCTCGACTTTGAGTTTGACCCGAAAGATAACCTGTTTGTCCGTATTGACCGTCGTCGTAAGCTGCCGGCCACTATCATCCTGCGTGCGTTGCAGTTCACTACACCTCAGATCCTTGATATCTTCTTCGAGAAAGTGGTGTTTGAAATTCGCGACAACAAGCTGCAGATGGAGCTGGTGCCTGAGCGCCTGCGCGGTGAAACTGCGACCTTCGATATCGAAGCGAACGGCACCGTCTACGTCGAAAAAGCACGCCGTATTACTGCGCGCCATATCCGTCAGCTGGAAAAAGATGGCATTCAGCACATCGAAGTTCCGGTTGAATATATCGCGGGTAAAGTGGTCGCTAAAGACTACATCGATGAGAGCACCGGTGAGCTGATCATTGCAGCGAACATGGAACTGTCACTGGATCTGCTGGCCAAACTGAGCCAGTCCGGTCACAAGCGCATCGAAACGCTGTTCACCAACGATCTGGACCACGGTCCATATATGTCCGAGACCCTGCGTGTCGACCCAACCAGCGATCGTCTGAGCGCACTGGTTGAGATCTACCGCATGATGCGTCCTGGTGAGCCGCCAACACGCGAAGCAGCAGAGAACCTGTTTGAGAACCTGTTCTTCTCTGAAGATCGTTACGATCTTTCTGCTGTGGGTCGTATGAAGTTCAACCGTTCATTGCTGCGTGATGAAATCGAAGGTTCAGGCATCCTGAGCAAAGATGACATCATCGAAGTGATGAAGAAGCTGATCGACATCCGTAACGGTAAAGGCGAAGTGGACGATATCGACCACCTCGGTAACCGTCGTATTCGTTCAGTCGGTGAAATGGCTGAGAACCAGTTCCGTGTCGGTCTGGTACGTGTTGAGCGTGCGGTGAAAGAGCGTCTGTCACTGGGCGACCTTGATACCCTGATGCCACAGGACATGATCAACGCGAAGCCAATTTCGGCCGCGGTGAAAGAGTTCTTTGGTTCCAGCCAGCTTTCTCAGTTTATGGATCAGAACAACCCGCTGTCAGAGATTACGCACAAACGTCGTATCTCTGCTCTCGGCCCGGGTGGTTTGACGCGTGAGCGTGCCGGCTTCGAAGTGCGTGACGTACACCCAACGCACTACGGTCGTGTCTGCCCAATCGAAACCCCTGAAGGCCCGAACATCGGTCTGATCAACTCCTTGTCTGTGTATGCACAGACCAACGAGTACGGTTTCCTTGAGACGCCTTACCGCCGTGTTATCGACGGTCTGGTTTCTGACGAGATTCACTACCTCTCTGCTATCGAAGAGGGTAACTACGTTATCGCTCAGGCGAACGCCCCTCTTGATGATAACGGCGCGTTTGTTGATGACCTGGTCACCTGCCGTAGCAAAGGCGAATCAAGTCTGTTCAGCCGCGATCAGGTTGACTACATGGACGTTTCGACTCAACAGATCGTTTCTGTCGGTGCGTCACTGATCCCGTTCCTGGAACACGATGATGCTAACCGCGCCCTGATGGGTGCGAACATGCAACGTCAGGCCGTTCCGACTCTGCGTGCTGATAAGCCGCTGGTTGGTACGGGTATGGAACGTGCTGTTGCCGTTGACTCCGGTGTAACTGCCGTTGCCAAACGTGGCGGTACCGTACAGTACGTCGACGCATCACGTATCGTTATCAAAGTTAACGAAGACGAAATGCATGCTGGCGAAGCCGGTATCGACATCTATAACCTGACCAAATATACCCGTTCTAACCAGAACACCTGCATCAACCAGATGCCATGTGTTTCTCTGGGTGAGCCGGTTGAGCGCGGCGACGTGCTGGCAGATGGCCCGTCCACCGATCTGGGTGAACTGGCACTGGGCCAGAACATGCGCGTAGCGTTCATGCCGTGGAACGGTTACAACTTCGAAGACTCCATCCTGGTCTCCGAGCGTGTGGTTCAGGAAGATCGCTTTACGACTATCCACATTCAGGAACTGGCTTGCGTGTCGCGTGACACCAAACTGGGGCCGGAAGAGATTACCGCTGATATCCCGAACGTGGGTGAAGCTGCACTCTCTAAACTGGATGAGTCAGGCATCGTCTACATCGGTGCTGAAGTGACCGGTGGTGACATTCTGGTTGGTAAGGTTACGCCAAAAGGTGAAACCCAGCTGACGCCAGAAGAGAAACTGCTGCGCGCTATCTTCGGTGAAAAAGCCTCTGACGTGAAAGATTCGTCACTGCGCGTACCGAATGGCGTGTCAGGCACCGTGATCGACGTTCAGGTCTTTACCCGCGATGGCGTGGAAAAAGATAAACGTGCGCTGGAAATTGAAGAGATGCAGCTGAAGCAGGCCAAGAAAGACCTGTCTGAAGAACTGCAGATTCTGGAAGCGGGCCTGTTCAGCCGTATCCAGAACGTATTGATTTCTGGTGGCGTTGAAGCAGACAAACTGGACAAGCTGCCGCGCGAGCGCTGGCTGGAACTGGGTCTGACTGACGAAGCCAAGCAAAACCAGCTGGAGCAGCTGGCAGAGCAGTACGACGAGCTGAAGCACGAGTTTGAGAAAAAACTTGAAGGTAAGCGTCGTAAAATCACCCAGGGCGATGATCTGGCACCAGGCGTGCTGAAAATCGTTAAGGTTTATCTGGCTGTTAAGCGTCAGATTCAGCCGGGTGACAAAATGGCAGGCCGTCACGGTAACAAAGGTGTTATCTCTAAGATCAACCCGATCGAAGATATGCCTTACGATGAAAACGGCACGCCGGTTGACATCGTTCTGAACCCGCTGGGCGTACCATCGCGTATGAACATCGGTCAGATTCTGGAAACCCACCTGGGTATGGCAGCGAAAGGCATCGGCGAGAAGATCAACGCCATGCTCAAAAAGCAGGAAGACGTCGCGAAACTGCGCGAATTCATCCAGCGCGCCTATGACCTGGGTAGCGATCTGCGTCAGAAAGTTGACCTGAACACCTTCTCCGACGACGAAGTATTGCGTCTGGCTGAGAACCTGAAGAAAGGTATGCCAATCGCCACTCCGGTGTTTGATGGCGCGAAAGAGAGCGAAATCAAAGAGCTGCTGCAGCTCGGCGGCTTGCCTTCTTCCGGTCAGATTACCCTGTTTGACGGCCGTACCGGTGAGCAGTTCGAACGTCAGGTAACCGTTGGCTACATGTACATGCTGAAACTCAACCACCTGGTTGATGACAAGATGCATGCACGTTCAACCGGTTCCTACAGCCTGGTTACTCAGCAGCCGCTGGGTGGTAAGGCACAGTTCGGTGGTCAGCGCTTTGGTGAGATGGAAGTATGGGCACTGGAAGCATATGGTGCCGCGTATACCCTGCAGGAAATGCTTACCGTTAAGTCTGATGACGTCAACGGCCGTACCAAGATGTATAAAAACATCGTTGACGGTAACCATCAGATGGAACCGGGCATGCCGGAATCCTTCAACGTACTGTTGAAAGAGATTCGCTCGCTGGGTATCAACATCGAGCTGGAAGACGAGTAAATGGCAGTTGTTAAATGTAAACCGACATCTCCGGGTCGTCGCCATGTAGTTAAAGTGGTAAACGCGGAGCTGCACAAGGGCAAACCATTTGCCCCGCTGGTAGAAAAAAACAGCAAATCCGGTGGCCGTAACAACAATGGTCGTATCACTACCCGTCATATCGGTGGTGGTCACAAGCAGGCTTATCGTATTGTTGACTTCAAACGCAACAAAGACGGTATCCCGGCAGTTGTTGAACGTCTTGAGTACGATCCGAACCGCTCTGCGAACATCGCACTGGTTCTGTACAAAGACGGCGAGCGCCGTTACATCCTGGCCCCTAAAGGCCTGAAAGCCGGCGACCAGATCCAATCTGGCGTTGATGCTGCGATTAAAGCAGGTAACACTCTGCCGATGCGTAACATCCCGGTGGGTTCAACCGTGCATAACGTAGAAATGAAACCAGGCAAAGGCGGTCAGATTGCTCGCTCAGCCGGTGCTTACGTGCAGATCGTTGCGCGTGAAGGTTCTTACGTTACCCTGCGTCTGCGTTCAGGTGAAATGCGTAAAGTCGAGTCTGACTGCCGCGCAACACTGGGCGAAGTCGGCAACGCTGAGCATATGCTGCGCGTTCTGGGTAAAGCTGGTGCAGCCCGTTGGCGTGGTGTTCGTCCTACCGTTCGTGGTACCGCGATGAACCCAGTTGATCACCCGCACGGTGGTGGTGAAGGTCGTAACTTTGGTAAGCACCCGGTAACTCCGTGGGGCGTTCAGACCAAAGGTAAGAAGACCCGTAGCAACAAGCGTACCGATAAGTTTATCGTACGTCGCCGTAGCAAATAAATGGCAACTGGAAAGATTGTCCAGATTATCGGCGCCGTTGTTGACGTCGAATTCCCTCAGGACGCGGTACCGCAAGTGTACAGCGCCCTCGAGGTTATGAATGGTGATGCGCGTCTGGTGCTGGAAGTTCAGCAGCAGCTCGGCGGCGGCGTAGTACGTACCATCGCAATGGGTACGTCTGACGGCCTGAAGCGTGGTCTGAGCGTCAACGACCTGCAGAAACCGATTCAGGTACCCGTCGGTAAAGCGACCCTGGGCCGTATCATGAACGTTCTCGGCGAGCCAATCGATATGAAAGGCGAGCTGAAAGAAGAAGATGGCAGCGCAGTAGAGATCGCCTCTATTCACCGCGCAGCCCCTTCTTATGAAGATCAGTCTAACTCGCAGGAACTGCTGGAAACCGGCATCAAGGTTATCGACCTGATGTGTCCGTTTGCTAAAGGCGGTAAAGTCGGTCTGTTCGGTGGTGCGGGTGTAGGTAAAACCGTCAACATGATGGAACTGATCCGTAACATTGCGGCTGAACACTCAGGTTACTCAGTGTTTGCCGGTGTGGGTGAGCGTACTCGTGAGGGTAACGACTTCTACCACGAAATGACTGACTCTAACGTTATCGATAAAGTTGCACTGGTCTATGGCCAGATGAACGAGCCGCCGGGTAACCGTCTGCGCGTAGCACTGACCGGTCTGACCATGGCGGAAAAATTCCGTGATGAAGGTCGCGACGTTCTGCTGTTCATCGATAACATCTACCGTTATACCCTGGCCGGTACAGAAGTTTCTGCACTGCTGGGTCGTATGCCATCTGCGGTAGGTTACCAGCCAACGCTGGCAGAAGAGATGGGTGTGTTGCAGGAGCGTATTACCTCCACCAAGACCGGTTCAATCACCTCCGTACAGGCCGTTTACGTCCCTGCGGATGACCTGACTGACCCATCACCAGCAACTACCTTTGCGCACTTAGACTCAACGGTAACGCTGAGCCGTCAGATCGCCTCTCTGGGTATCTACCCGGCCGTTGACCCGCTGGATTCTACCAGCCGTCAGCTGGATCCGCTGGTTGTCGGTCAGGAGCACTATGATGTTGCACGTGGCGTTCAGTCACTGCTGCAGCGTTATCAGGAACTGAAAGACATCATCGCCATCCTCGGTATGGATGAGCTGTCTGAAGAAGACAAACTGCTGGTGGCACGTGCGCGTAAGATTCAGCGCTTCCTGTCTCAGCCGTTCTTCGTTGCAGAAGTATTCACCGGTTCACCGGGCAAATACGTGACGCTGAAAGACACTATCCGTGGCTTTAAAGGCATCATGGAAGGTGAGTTTGACCACCTGCCAGAGCAGGCCTTCTACATGGTTGGCGCCATCGAAGAAGCCGTGGAAAAAGCGAAGAAACTGTAA
>DC432
ATGGCTCGTAAAACACCCATTGCCCGCTACCGTAATATCGGTATCAGTGCGCACATCGACGCCGGTAAGACTACCACTACCGAACGCGTTCTGTTCTACACCGGTGTAAACCACAAAATCGGTGAAGTACATGACGGCGCAGCAACCATGGACTGGATGGAGCAGGAACAGGAACGTGGTATTACCATCACCTCCGCTGCGACCACCTGTTACTGGTCTGGTATGGCCAAGCAGTTTGAACCACACCACGTAAACATTATCGACACCCCAGGACACGTTGACTTCACCATCGAAGTTGAGCGTTCTATGCGTGTGCTTGATGGCGCGGTAATGGTTTACTGTGCAGTTGGTGGCGTTCAGCCACAGTCTGAGACCGTATGGCGTCAGGCTAACAAATATAAAGTTCCACGCATTGCGTTCGTTAACAAAATGGACCGCATGGGTGCTAACTTCCTGAAAGTTGTTAAACAGATGGAAGTTCGTCTGGGCGCAACTCCAGTTCCTCTGCAGCTGGCTATCGGCGCAGAAGAGAAATTCACCGGTGTTGTTGACCTGGTGAAAATGAAAGCAATCAACTGGAACGACGCAGACCAGGGTGTAACCTTCGTCTACGAAGATATCCCAGCTGATATGCAGGAACTGGCTGAAGAATGGCATGCGAAGCTGGTTGAAGCCGCTGCTGAAGGCTCTGATGAGCTGATGGAGAAATTCTTCGGTGGTGAAGAACTGACTGAAGAAGAGATCAAAACATCTCTGCGTAAGCGTGTTCTGAACAACGAAATTATCCTGGTAACCTGTGGTTCTGCATTTAAGAACAAAGGTGTTCAGGCGATGCTGGATGCAGTTGTTGAATATCTGCCAGCACCGACTGACGTTACCGCGATCAACGGTATGCTGGACGACGGTAAAGACACGCCGGCTGTTCGTCACTCTGATGACAACGAGCCGTTTGCTGCACTGGCGTTCAAAATCGCTACCGACCCGTTCGTGGGTAACTTAACCTTCTTCCGCGTTTACTCTGGTGTTGTTAACACGGGTGACACCGTGTTCAACCCGGTTAAGTCAAACCGTGAGCGTCTGGGCCGTATCGTTCAGATGCACGCTAACAAGCGTGAAGAGATTAAAGAAGTTCGTGCGGGTGATATCGCAGCTGCGATCGGCCTGAAAGATGTGACCACTGGTGACACCCTGTGTGACCCAGATAACGTCATCATCCTTGAGCGCATGGAGTTCCCGGAGCCGGTAATCTCTATCGCCGTTGAGCCAAAAACCAAAGCTGACCAGGAAAAAATGGGTCTGGCTCTGGGCCGTCTGGCAAAAGAAGACCCATCATTCCGCGTATGGACTGATGAAGAATCTAACCAGACCATCATCGCCGGTATGGGTGAATTGCACCTCGACATCATCGTTGACCGTATGAAGCGTGAGTTCAACGTTGAAGCAAACGTGGGTAAACCACAGGTTGCTTACCGTGAAGCGATTCGCAACAAAGTTACCGATGTTGAAGGTAAACACGCCAAGCAGTCTGGTGGTCGTGGTCAGTATGGTCATGTTGTTATCGACATGTACCCACTGGAGCCAGGTTCGAACCCGAAAGGCTACGAATTTGTCAACGACATCAAAGGTGGTGTGATTCCTGGTGAATACATCCCTGCGGTTGACAAAGGTATCCAGGAGCAGCTGAAATCAGGCCCTCTGGCTGGTTACCCGGTTGTGGATCTGGGCGTGCGTCTGCACTTCGGTTCTTACCACGATGTCGACTCCTCAGAACTGGCGTTTAAACTGGCCGCGTCTCTTGCCTTCAAACAAGGCTTTAAACAAGCGACACCTGTTCTGCTTGAGCCTATCATGAAGGTTGAAGTTGAAACGCCAGAAGAGAACACGGGTGATGTCATCGGTGACCTTAGCCGTCGTCGTGGTATGCTCAAAGGGCAGGAATCTAACGCTACTGGCGTTCAGATTCACGCTGAAGTTCCGTTGTCTGAGATGTTCGGATACGCAACTCAGCTGCGTTCTCTGACCAAAGGTCGTGCTTCTTACTCCATGGAGTTCCTGAAGTATGACGATGCGCCAAACAACGTAGCGCAGGCCGTTATTGAAGCTCGTAGCAAATAAATGTCGAATTCTTATGACTCCTCAAGTATTAAAGTCCTGAAAGGACTTGATGCGGTACGCAAACGCCCGGGCATGTATATCGGCGATACCGATGACGGTACCGGTCTGCATCACATGGTATTCGAGGTCGTGGATAACGCAATCGACGAAGCGCTCGCTGGTCACTGTAGTGACATTGTGGTCACCATCCATGCCGATAACTCCGTATCGGTGCAGGATGATGGACGCGGCATTCCTACCGGTATTCACGAAGAAGAGGGCATTTCTGCCGCTGAAGTGATCATGACCGTGCTGCATGCTGGCGGTAAGTTCGATGATAACTCCTATAAAGTCTCCGGCGGCCTGCACGGCGTGGGCGTCTCCGTGGTTAACGCCCTGTCGCAGAAGCTGGAGCTGACCATTCGTCGCGAAGGCAAAGTGCATCAGCAGATTTACGTCCATGGCGTACCGCAGGCACCACTGGCGGTGACGGGTGAGACCGACATTACCGGGACCCGTGTGCGTTTCTGGCCAAGCCACGAAACCTTTACCAACGTGCGCGATTTTGAGTATGACATCCTGGCGAAACGCCTGCGTGAACTCTCATTCCTGAACTCCGGCGTGTCGATTCGTCTGGATGATAAGCGTGATGGTAAAAGTGATCACTTCCACTATGAAGGCGGCATCCGGGCGTTTGTTGAGTACCTCAACAAAAACAAAACCCCGATTCATCCTACCGTGTTCTATTTCTCTACCGAGAAAGATGGCATTGGTGTGGAAGTGGCGCTGCAGTGGAACGACGGCTTCCAGGAAAATATCTACTGCTTTACCAACAACATCCCACAGCGCGACGGCGGTACACACCTCGCCGGTTTCCGTTCAGCGATGACCCGTACCCTGAATGCCTACATGGAAAAAGAGGGTTACAGCAAGAAGGCCAAAGTCAGCGCCACCGGTGATGATGCCCGTGAAGGTCTGATCGCTGTGGTTTCGGTGAAAGTGCCGGATCCTAAATTCTCCTCGCAGACCAAAGATAAACTGGTCTCCTCCGAGGTGAAAACAGCGGTTGAGCAGCAGATGAATGAACTGCTGGCTGAATACCTGCTGGAAAACCCATCAGACGCCAAAATTGTAGTCGGCAAAATCATCGACGCCGCCCGTGCCCGTGAAGCGGCACGCCGCGCCCGTGAAATGACCCGCCGTAAAGGCGCGCTGGACCTGGCGGGTCTGCCAGGCAAACTGGCGGATTGCCAGGAGCGCGACCCGGCGCTGTCTGAAATCTACCTGGTGGAGGGTGACTCCGCAGGCGGCTCGGCCAAACAGGGCCGTAACCGTAAAAACCAGGCGATTCTGCCGCTGAAAGGTAAGATTCTTAACGTTGAGAAAGCGCGTTTCGATAAGATGCTCGCCTCCCAGGAAGTGGCCACGCTGATCACCGCGCTGGGCTGCGGTATTGGTCGCGACGAGTACAACCCGGACAAGCTGCGCTATCACAGCATCATCATCATGACCGATGCCGACGTCGATGGTTCGCACATCCGTACCCTGCTGCTGACCTTCTTCTATCGTCAGATGCCTGAAATCATTGAGCGCGGCCACGTTTATATCGCCCAGCCGCCACTCTACAAAGTGAAGAAAGGCAAGCAGGAGCAGTACATCAAAGATGATGAAGCGATGGATCAATATCAGATCGCTATCGCGCTTGATGGCGCGACGCTGCACACCAATGCCAGCGCGCCGGCGCTGGGCGGTGAGCCGCTGGAGACGCTGGTCACTGACTTCAACAGCACCCAGAAGATGATCAAGCGTATGGAGCGCCGTTATCCGATGGCCATGCTGCGTGCGATGATTTATCACGACACGCTGAGCGACCTGACCAGCGAAGCAGAGGTTACAACCTGGCTGAATGGTCTGGTGAGCTATCTGACTGAACGCGAAGCGCATGGCAGCACCTATCTGGCACAGGTGCGTGAAAACCGCGAATCAAACCTGTTCGAGCCGGTACTGCGCGTCCGTACCCACGGTGTAGATACTGACTATCCGCTGGATGCTGATTTCATTCAGGGTCCTGAGTACCGCAAAATCTGCGCCCTGGGCAGCAAGCTGCGTGGTCTGCTGGAAGAAGATGCTTATATCGAGCGTGGCGAGCGTCGTCAGCCAGTGGCAAGCTTCGAACAGGCGATTGAGTGGCTGATTAAAGAGTCGCGTCGTGGCCTCTCGGTCCAGCGCTACAAAGGTCTGGGCGAGATGAACCCGGAGCAGCTGTGGGAAACCACCATGGATCCAGACAGCCGTCGTATGCTGCGCGTCACCATTAAAGATGCGATTGGCGCTGATCAGCTGTTTACTACCCTGATGGGCGATGCGGTTGAACCGCGCCGCGCCTTCATCGAAGAAAATGCGCTGAAAGCCGCCAATATCGATATTTAAATGCAAGAGCAATACCGCCCGGAAGAAATTGAATCCCGTGTGCAGCAGCACTGGGATGAAAACGAAACGTTTAAAGTGACTGAGCAGGAGGGTAAAGAGAAATACTATTGCCTCTCCATGTTGCCCTATCCTTCTGGCCGCCTGCACATGGGCCACGTTCGTAACTACACCATCGGCGACGTAATCGCGCGTTATCAGCGTATGCTCGGCAAAAACGTACTACAGCCGATTGGCTGGGATGCTTTCGGCCTGCCTGCGGAAGGCGCTGCGGTGAAAAACAACACCGCTCCGGCCCCGTGGACTTACGACAATATCGCCTACATGAAAAACCAGCTCAAACTGCTGGGCTTTGGCTATGACTGGAGTCGTGAACTGGCAACCTGCCAGCCAGAGTACTATCGCTGGGAACAGTGGTTCTTTACCAAACTGTATGAAAAAGGCCTGGTCTATAAAAAGACCTCTGCCGTGAACTGGTGCCCGAACGATCAGACGGTGCTGGCGAACGAGCAGGTGATCGACGGCTGCTGCTGGCGCTGCGACACCAAAGTTGAGCGTAAAGAGATCCCGCAGTGGTTTATCAAAATCACCGATTATGCGGAAGAGCTGCTGAACGACCTGGATACGCTGGAAGAGTGGCCTGAGCAGGTCAAAACCATGCAGCGTAACTGGATTGGCCGCTCTGAAGGTGTCGAAATCACCTTCGATGTGGCTGACAGCGAAGAGAAGGTCACCGTCTACACCACCCGCCCGGATACCTTTATCGGCGCAACCTATGTTGCCGTTGCTGCAGGCCATCCGCTGGCGACTCAGGCGTCGGTCAATAATCCGGCGCTGGCTGACTTTATCGCTGAATGTCGCAATACCAAAGTGGCCGAAGCCGATATGGCGACCATGGAGAAGAAAGGCATGGCGACCGGCCTGTCTGTTGTTCATCCGCTGACCGGCGAGCTTATCCCGGTCTGGGTTGCCAACTTCGTACTGATGGAATATGGCACCGGCGCTGTGATGGCGGTTCCGGCGCACGATCAGCGCGACTGGGAGTTTGCCACTAAATATGATCTGCCGATTAAGCCGGTCATCCTGAATCTGGATGGTTCCATTCCTGATGTCAGCATCGCGGCGATGACTGACAAAGGTGCGCTGTTCAACTCAGGTGAGTTTAACGGCATGGATCACGCCACCGGTTTTAACGCCATTGCGGATTCGCTGGCGGCAAAAGGCGTGGGCGTGCGTAAAGTGAACTACCGCCTGCGCGACTGGGGTGTCTCCCGTCAGCGCTACTGGGGTGCCCCTATCCCGATGGTGACGCTGGAAGATGGCACCGTTATGCCTGCACCAGAAGACCAGTTGCCGGTGATCCTGCCGGAAGATGTGGTGATGGATGGCATTACCAGCCCAATCAAAGCGGATCCGGAGTGGGCTAAAACCACGGTAAACGGCCAGCCTGCCCTGCGTGAAACCGACACCTTTGACACCTTTATGGAGTCTTCCTGGTACTACGCGCGTTATACCTGCGCCAGCTACAAGGAAGGCATGCTGGATCCGGCAGCGGCAAACTACTGGCTGCCGGTCGATCAGTATGTGGGCGGTATTGAACACGCCATCATGCACCTGATGTATTTCCGCTTCTTCCACAAGCTGCTGCGTGACGCGGGCCTGGTGAACTCCAATGAGCCAGCCAAACGTCTGCTGTGCCAGGGCATGGTGCTGGCTGACGCCTTCTACTACCTTGGTGCCAACGGCGAGCGTAACTGGGTTTCACCGGTTGACGTTGAGGTTGAGCGGGATGAGAAAGGCCGCATTGTTAAAGCCACAGACACGAAGGGCCGCGAAGTGATCTACGCGGGCATGAGCAAAATGTCGAAGTCGAAAAACAACGGCATCGACCCACAGCTGATGGTTGAGCGTTACGGCGCGGATACCGTGCGTCTGTTTATGATGTTTGCTTCACCGGCGGATATGACGCTGGAGTGGCAGGAGTCGGGCGTTGAAGGGGCGAACCGCTTCCTGAAACGTGTCTGGAAGCTGGTCTTCGAGCATACACAGAAAGGTGCGACCGTGGCACTGGATGTGGAGAGCCTGAATGACGAGCAGAAATCGCTGCGTCGCGATCTTCACAAAACCATCGCCAAAGTGGCGGATGATATTGGCCGTCGTCAGACTTTCAACACCGCCATTGCGGCGATCATGGAGCTGATGAACAAACTGGCACGCGCCCCGCAGGAAAGCGAGCAGGATCGCGCCCTGATGCAGGAAGCGCTGCTGGCCATCGTCCGTCTGCTCTATCCGTTTACCCCGCACGCCTGCTATGTTCTGTGGCAGACGCTGGGTGGCGAAGGCACTATCGATGAAGCGAGCTGGCCGGTTGCGGATGAAGCCGCTATGGTTGAAGATTCGCTGCTGGTAGTGGTTCAGGTTAACGGTAAAGTGCGCGGTAAAATCACCGTGCCAGCCGATGCAACACAGGAACAGGTTCAGGCACGCGCTGCGCAGGAGCATCTGGTAGCGAAGTATCTGGACGGCGTGACTATCCGTAAAGTCATTTATGTACCGGGCAAACTGCTTAACCTGGTCGTAGGTTAAATGGCGATTGATGAAAACAAACAGAAGGCTTTAGCTGCCGCGCTTGGCCAGATTGAGAAGCAATTTGGTAAAGGCTCCATCATGCGCTTGGGTGAAGACCGCTCAATGGATGTGGAAACTATCTCTACCGGCTCGCTGTCGCTGGATATCGCATTAGGCGCAGGCGGTCTGCCAATGGGCCGTATCGTTGAGATCTATGGACCTGAGTCTTCAGGTAAAACCACGCTGACTTTGCAGGTTATCGCATCTGCACAGCGTAAAGGTAAAACCTGTGCCTTTATCGATGCAGAACATGCGCTTGATCCGGTTTACGCCAAGAAACTCGGCGTAGACATTGATAACCTGCTCTGCTCTCAGCCAGACACTGGTGAGCAGGCGCTGGAAATCTGTGATGCGCTGGCGCGCTCTGGTGCCGTTGACGTGATCATCGTCGACTCCGTCGCGGCGCTGACGCCTAAAGCGGAAATCGAAGGTGAAATCGGTGACTCACACATGGGCCTCGCGGCACGTATGATGAGCCAGGCGATGCGTAAACTGGCCGGTAACCTGAAGCAGTCCAATACCCTGCTGATTTTCATCAACCAGATCCGTATGAAAATTGGTGTGATGTTTGGTAACCCGGAAACCACCACTGGTGGTAACGCGCTGAAGTTCTACGCCTCTGTCCGTCTTGATATCCGCCGTATCGGTGCAATCAAAGAGGGCGATAACGTGGTCGGCAGTGAGACCCGCGTTAAAGTGGTGAAAAACAAAATCGCCGCGCCATTCAAACAGGCTGAGTTCCAGATCATGTACGGCGAAGGTATCAATACCTTTGGTGAGCTGGTCGACCTGGGCGTGAAGCACAAGCTGATTGAAAAAGCGGGTGCATGGTACAGCTACAATGGCGACAAGATTGGTCAGGGTAAATCGAATGCCGGCAACTTCCTGAAAGAGAATGCTGCTGTGGCAAACGAGATTGATCTGAAGTTACGTGAGATGTTGCTCAACGGCGCGGATGAAAAACTCGCAGCAGCCGACAAGGCTGCTGAGAAAGAAGACGCGGCTGAAGCGAACGAAGACTTCTAAATGGTTTACTCCTATACCGAGAAAAAACGTATTCGTAAGGATTTTGGTAAACGTCCGCAAGTACTGGACATACCTTATCTCCTTTCCATCCAGCTCGACTCGTTCCAGAAGTTTATCGAGCAAGATCCAGAAGGTCAGTACGGACTGGAAGCTGCATTCCGCTCTGTATTCCCTATTGCGAGCTACAGCGGCAACTCTGAGTTGCAGTATGTCAGCTATCGCCTGGGTGAACCTGTCTTTGACGTGAAAGAGTGTCAGATCCGTGGCGTGACCTATTCGGCACCGCTGCGCGTGAAACTGCGTCTGGTGGTCTATGAGCGCGAAGCGCCAGAAGGCACCGTAAAAGACATTAAAGAACAAGAAGTCTACATGGGCGAAATTCCGCTCATGACCGACAATGGTACCTTTGTTATCAATGGTACCGAGCGCGTTATCGTTTCTCAGCTGCACCGTAGTCCTGGCGTGTTCTTTGATAGCGATAAGGGTAAAACCCACTCATCGGGTAAAGTGCTCTACAACGCACGTATCATCCCTTACCGCGGTTCATGGCTCGACTTTGAGTTTGACCCGAAAGATAACCTGTTTGTCCGTATTGACCGTCGTCGTAAGCTGCCGGCCACTATCATCCTGCGTGCGTTGCAGTTCACTACACCTCAGATTCTCGATATCTTCTTCGAGAAAGTGGTGTTTGAAATTCGCGACAACAAGCTGCAGATGGAGCTGGTGCCTGAGCGCCTGCGCGGTGAAACTGCGACCTTCGATATCGAAGCGAACGGCACCGTCTACGTCGAAAAAGCACGCCGTATTACTGCGCGCCATATCCGTCAGCTGGAAAAAGATGGCATTCAGCACATCGAAGTTCCGGTTGAATATATCGCGGGCAAAGTGGTCGCTAAAGACTACATCGATGAGAGCACCGGTGAGCTGATCATTGCAGCGAACATGGAACTGTCACTGGATCTGCTGGCCAAACTGAGCCAGTCCGGTCACAAGCGCATCGAAACGCTGTTCACCAACGATCTGGACCACGGTCCATATATGTCCGAGACCCTGCGTGTCGACCCAACCAGCGATCGTCTGAGCGCACTGGTTGAGATCTACCGCATGATGCGTCCTGGTGAGCCGCCAACACGCGAAGCAGCAGAGAATCTGTTTGAGAACCTGTTCTTCTCTGAAGATCGTTACGATCTTTCTGCTGTGGGTCGTATGAAGTTCAACCGATCATTGCTGCGTGATGAAATCGAAGGTTCAGGCATCCTGAGCAAAGATGACATCATCGAAGTGATGAAGAAGCTGATCGACATCCGTAACGGTAAAGGTGAAGTGGACGATATCGACCACCTCGGTAACCGTCGTATTCGTTCAGTCGGTGAAATGGCTGAGAACCAGTTCCGTGTCGGTCTGGTACGTGTTGAGCGTGCGGTGAAAGAGCGTCTGTCACTGGGCGACCTTGATACCCTGATGCCACAGGACATGATCAACGCGAAGCCAATTTCGGCCGCGGTGAAAGAGTTCTTTGGTTCCAGCCAGCTTTCTCAGTTTATGGATCAGAACAACCCGCTGTCAGAGATTACGCACAAACGTCGTATCTCTGCTCTCGGCCCGGGTGGTTTGACGCGTGAGCGTGCCGGCTTCGAAGTGCGTGACGTACACCCAACGCACTACGGTCGTGTCTGCCCAATCGAAACCCCTGAAGGCCCGAACATCGGTCTGATCAACTCCTTGTCTGTATATGCACAGACCAACGAGTACGGTTTCCTTGAGACGCCTTACCGCCGTGTTATCGACGGTCTGGTTTCTGACGAGATTCACTACCTCTCTGCTATCGAAGAGGGTAACTACGTTATCGCTCAGGCGAACGCCCCTCTTGATGATAACGGCGCGTTTGTTGATGACCTGGTCACCTGCCGTAGCAAAGGCGAATCAAGTCTGTTCAGCCGCGATCAGGTTGACTACATGGACGTTTCGACTCAACAGATCGTTTCTGTCGGTGCGTCACTGATCCCGTTCCTGGAACACGATGATGCTAACCGCGCCCTGATGGGTGCGAACATGCAACGTCAGGCCGTTCCGACTCTGCGTGCTGATAAGCCGCTGGTTGGTACGGGTATGGAACGTGCTGTTGCCGTTGACTCCGGTGTAACTGCCGTTGCCAAACGTGGCGGTACCGTACAGTACGTCGACGCATCACGTATCGTTATCAAAGTTAACGAAGACGAAATGCATGCTGGCGAAGCCGGTATCGACATCTACAACCTGACCAAATATACCCGCTCTAACCAGAACACCTGCATCAATCAGATGCCATGTGTTTCTCTGGGTGAGCCGGTTGAGCGCGGCGACGTGCTGGCAGATGGCCCGTCCACCGATCTGGGTGAACTGGCACTGGGCCAGAACATGCGCGTAGCGTTCATGCCGTGGAACGGTTACAACTTCGAAGACTCCATCCTGGTCTCCGAGCGTGTGGTTCAGGAAGATCGCTTTACGACTATCCACATTCAGGAACTGGCTTGCGTGTCGCGTGACACCAAACTGGGGCCGGAAGAGATTACCGCTGATATCCCGAACGTGGGTGAAGCTGCACTCTCTAAACTGGATGAGTCAGGCATCGTCTACATCGGTGCTGAAGTGACCGGTGGTGACATTCTGGTTGGTAAGGTTACGCCAAAAGGTGAAACCCAGCTGACGCCAGAAGAGAAACTGCTGCGCGCTATCTTCGGTGAAAAAGCCTCTGACGTGAAAGATTCGTCACTGCGCGTACCGAATGGCGTGTCAGGCACCGTGATCGACGTTCAGGTCTTTACCCGCGATGGCGTGGAAAAAGACAAACGTGCGCTGGAAATTGAAGAGATGCAGCTGAAGCAGGCCAAGAAAGACCTGTCTGAAGAACTGCAGATTCTGGAAGCGGGCCTGTTCAGCCGTATCCAGAACGTATTGATTTCTGGTGGCGTTGAAGCAGACAAACTGGACAAGCTGCCGCGCGAGCGCTGGCTGGAACTGGGTCTGACTGACGAAGCCAAGCAAAACCAGCTGGAGCAGCTGGCAGAGCAGTACGACGAGCTGAAGCACGAGTTTGAGAAAAAACTCGAAGGTAAGCGTCGTAAAATCACCCAGGGCGATGATCTGGCACCAGGCGTGCTGAAAATCGTTAAGGTTTATCTGGCTGTTAAGCGTCAGATTCAGCCGGGTGACAAAATGGCAGGCCGTCACGGTAACAAAGGTGTTATCTCTAAGATCAACCCGATCGAAGATATGCCTTACGATGAAAACGGCACGCCGGTTGACATCGTTCTGAACCCGCTGGGCGTACCATCGCGTATGAACATCGGTCAGATTCTGGAAACCCACCTGGGTATGGCAGCGAAAGGCATCGGCGAGAAGATCAACGCCATGCTCAAAAAGCAGGAAGACGTCGCGAAACTGCGCGAATTCATCCAGCGCGCCTATGACCTGGGTAGCGATCTGCGTCAGAAAGTTGACCTGAACACCTTCTCCGACGACGAAGTATTGCGTCTGGCTGAGAACCTGAAGAAAGGTATGCCAATCGCCACTCCGGTGTTTGATGGCGCGAAAGAGAGCGAAATCAAAGAGCTGCTGCAGCTCGGCGGCTTGCCTTCTTCCGGTCAGATTACCCTGTTTGACGGCCGTACCGGTGAGCAGTTCGAACGTCAGGTAACCGTTGGCTACATGTACATGCTGAAACTCAACCACCTGGTTGATGACAAGATGCATGCACGTTCAACCGGTTCCTACAGCCTGGTTACTCAGCAGCCGCTGGGTGGTAAGGCACAGTTCGGTGGTCAGCGCTTTGGTGAGATGGAAGTATGGGCACTGGAAGCATATGGTGCCGCGTATACCCTGCAGGAAATGCTTACCGTTAAGTCTGATGACGTCAACGGCCGTACCAAGATGTATAAAAACATCGTTGACGGTAACCATCAGATGGAACCGGGCATGCCGGAATCCTTCAACGTACTGTTGAAAGAGATTCGCTCGCTGGGTATCAACATCGAGCTGGAAGACGAGTAAATGGCAGTTGTTAAATGTAAACCGACATCTCCGGGTCGTCGCCATGTAGTTAAAGTGGTAAACGCGGAGCTGCACAAGGGCAAACCATTTGCCCCGCTGGTAGAAAAAAACAGCAAATCCGGTGGCCGTAACAACAATGGTCGTATCACTACCCGTCATATCGGTGGTGGTCACAAGCAGGCTTATCGTATTGTTGACTTCAAACGCAACAAAGACGGTATCCCGGCAGTTGTTGAACGTCTTGAGTACGATCCGAACCGCTCTGCGAACATCGCACTGGTTCTGTACAAAGACGGCGAGCGCCGTTACATCCTGGCCCCTAAAGGCCTGAAAGCCGGCGACCAGATCCAATCTGGCGTTGATGCTGCGATTAAAGCAGGTAACACTCTGCCGATGCGTAACATCCCGGTGGGTTCAACCGTGCATAACGTAGAAATGAAACCAGGCAAAGGCGGTCAGATTGCTCGCTCAGCCGGTGCTTACGTGCAGATCGTTGCGCGTGAAGGTTCTTACGTTACCCTGCGTCTGCGTTCAGGTGAAATGCGTAAAGTCGAGTCTGACTGCCGCGCAACACTGGGCGAAGTCGGCAACGCTGAGCATATGCTGCGCGTTCTGGGTAAAGCTGGTGCAGCCCGTTGGCGTGGTGTTCGTCCTACCGTTCGTGGTACCGCGATGAACCCAGTTGATCACCCGCACGGTGGTGGTGAAGGTCGTAACTTTGGTAAGCACCCGGTAACTCCGTGGGGCGTTCAGACCAAAGGTAAGAAGACCCGTAGCAACAAGCGTACCGATAAGTTTATCGTACGTCGCCGTAGCAAATAAATGGCAACTGGAAAGATTGTCCAGATTATCGGCGCCGTTGTTGACGTCGAATTCCCTCAGGACGCGGTACCGCAAGTGTACAGCGCCCTCGAGGTTATGAATGGTGATGCGCGTCTGGTGCTGGAAGTTCAGCAGCAGCTCGGCGGCGGCGTAGTACGTACCATCGCAATGGGTACGTCTGACGGCCTGAAGCGTGGTCTGAGCGTCAACGACCTGCAGAAACCGATTCAGGTACCCGTCGGTAAAGCGACCCTGGGCCGTATCATGAACGTTCTCGGCGAGCCAATCGATATGAAAGGCGAGCTGAAAGAAGAAGATGGCAGCGCAGTAGAGATCGCCTCTATTCACCGCGCAGCCCCTTCTTATGAAGATCAGTCTAACTCGCAGGAACTGCTGGAAACCGGCATCAAGGTTATCGACCTGATGTGTCCGTTTGCTAAAGGCGGTAAAGTCGGTCTGTTCGGTGGTGCGGGTGTAGGTAAAACCGTCAACATGATGGAACTGATCCGTAACATCGCGGCTGAACACTCAGGTTACTCAGTGTTTGCCGGTGTGGGTGAGCGTACTCGTGAGGGTAACGACTTCTACCACGAAATGACTGACTCTAACGTTATCGATAAAGTTGCACTGGTCTATGGCCAGATGAACGAGCCGCCGGGTAACCGTCTGCGCGTAGCACTGACCGGTCTGACCATGGCGGAAAAATTCCGTGATGAAGGCCGCGACGTTCTGCTGTTCATCGATAACATCTACCGTTATACCCTGGCCGGTACAGAAGTTTCTGCACTGCTGGGTCGTATGCCATCTGCGGTAGGTTACCAGCCAACGCTGGCAGAAGAGATGGGTGTGTTGCAGGAGCGTATTACCTCCACCAAGACCGGTTCAATCACCTCCGTACAGGCCGTTTACGTCCCTGCGGATGACCTGACTGACCCATCACCAGCAACTACCTTTGCGCACTTAGACTCAACGGTAACGCTGAGCCGTCAGATCGCCTCTCTGGGTATCTACCCGGCCGTTGACCCGCTGGACTCTACCAGCCGTCAGCTGGATCCGCTGGTTGTCGGTCAGGAGCACTATGATGTTGCACGTGGCGTTCAGTCACTGCTGCAGCGTTATCAGGAACTGAAAGACATCATCGCCATCCTCGGTATGGATGAGCTGTCTGAAGAAGACAAACTGCTGGTGGCACGTGCGCGTAAGATTCAGCGCTTCCTGTCTCAGCCGTTCTTCGTTGCAGAAGTATTCACCGGTTCACCGGGCAAATACGTGACGCTGAAAGACACTATCCGTGGCTTTAAAGGCATCATGGAAGGTGAGTTTGACCACCTGCCAGAGCAGGCCTTCTACATGGTTGGCGCCATCGAAGAAGCCGTGGAAAAAGCGAAGAAACTGTAA
>Pantoea_ananatis_BD442
ATGGCTCGTAAAACACCCATTGAGCGCTACCGTAACATTGGTATCAGTGCGCACATCGACGCCGGTAAGACTACAACTACCGAACGTGTTCTGTTCTACACCGGTGTAAACCACAAAATCGGTGAAGTTCATGACGGCGCAGCAACCATGGACTGGATGGAGCAGGAGCAGGAACGTGGTATTACCATCACGTCAGCTGCGACCACCTGCTACTGGTCTGGTATGGCTAAGCAGTTTGAACCACACCACGTAAACATCATCGACACCCCGGGACACGTTGACTTCACCATCGAAGTTGAGCGTTCTATGCGTGTGCTTGATGGCGCAGTTATGGTTTACTGTGCAGTTGGTGGTGTTCAGCCACAGTCTGAAACCGTATGGCGCCAGGCTAACAAATATAAAGTTCCACGCATCGCGTTCGTTAACAAAATGGACCGCATGGGTGCTAACTTCCTGAAAGTTGTTGACCAGATGAAAGCGCGTCTGGGTGCAAACCCAGTCCCACTTCAGCTGGCTATCGGCGCAGAAGACAGCTTCACCGGTGTTGTTGACCTGGTGAAAATGAAAGCGATCAACTGGAACGATGAAGACCAGGGCGTGACCTTCGTTTACGAAGACATTCCAGCCAACATGCAGGAACTGGCTGAAGAATGGCGTGCGAAACTGGTTGAAGCCGCAGCTGAAGGTTCTGACGAGCTGATGGAGAAATTCTTCGGCGGTGAAGAGCTGACAGAAGAAGAGATCAAAACTTCTCTGCGTAAGCGCGTTCTGAAAAACGAAATCATCCTGGTGACCTGTGGTTCTGCATTTAAGAACAAAGGTGTTCAGGCGATGCTGGATGCGGTTGTTGAATACCTGCCAGCACCGACTGACGTTACCGCGATCAACGGTATCCTGGACGACGGTAAAGACACACCGGCTGAGCGTCATTCCGATGACAAAGAGCCGTTTGCTGCGCTGGCGTTTAAAATCGCTACCGACCCGTTTGTAGGTAACCTGACCTTCTTCCGCGTTTACTCTGGTGTGGTTAACACGGGTGATACCGTATTCAACCCGGTTAAGTCAAACCGTGAGCGTCTGGGCCGTATCGTTCAGATGCACGCCAACAAGCGTGAAGAAATCAAAGAAGTTCGTGCGGGCGATATCGCAGCAGCGATCGGCCTGAAGGACGTGACGACAGGTGACACCCTGTGTGACCCAGATAACGTCATCATCCTTGAGCGCATGGAATTCCCAGAGCCGGTAATTTCTATCGCCGTTGAGCCGAAAACCAAAGCTGACCAGGAAAAAATGGGTCTGGCTCTGGGTCGTCTGGCGAAAGAAGACCCGTCATTCCGCGTATGGACTGACGAAGAGTCTAACCAGACTATCATCGCTGGTATGGGTGAACTTCACCTCGATATCATCGTTGACCGTATGAAGCGTGAATTCAACGTTGAAGCGAACGTGGGTAAACCACAGGTTGCTTACCGTGAAGCCATTCGCTCTAAAGTCACCGGTATCGAAGGTAAACACGCCAAGCAGTCTGGTGGTCGTGGTCAGTACGGTCATGTTGTTATCGACATGTACCCACTGGAGCCGGGCGTTAACCCGAAAGGTTACGAATTTGTCAACGATATCAAAGGTGGTGTAATTCCTGGTGAATTCATCCCGGCCGTTGATAAAGGTATCCAGGAGCAGTTGAAATCAGGCCCACTGGCAGGTTATCCGGTTGTGGATCTGGGTGTTCGTCTGCACTTCGGTTCTTACCATGACGTTGACTCCTCTGAACTGGCGTTTAAACTGGCCGCGTCTATTGCCTTTAAAGATGGCTTTAAGAAAGCGCAGCCTGTTCTGCTTGAGCCTATCATGAAGGTTGAAGTTGAAACCCCAGAAGAGAACACCGGTGACGTAATCGGTGACCTTAGCCGTCGTCGTGGTATGCTCAAAGGGCAAGAATCTAACGCTACTGGCGTTCAGATCCACGCTGAAGTTCCGCTGTCTGAAATGTTCGGATATGCAACTCAGCTGCGCTCTCTGACCAAAGGTCGTGCTTCGTACTCCATGGAGTTCCTGAAGTATGACGACGCACCGAGCAACGTTGCGCAGGCCGTTATTGAAGCTCGTAGCAAATAAATGTCGAATTCTTATGACTCTTCAAGTATCAAAGTCCTGAAAGGGCTTGATGCGGTACGCAAACGCCCGGGCATGTACATCGGCGATACCGATGACGGAACCGGTCTGCATCACATGGTATTCGAGGTCGTGGATAACGCAATCGACGAAGCGCTCGCCGGTCACTGTAAAGATATTGTCGTGACAATCCATGCCGATAATTCGGTTTCCGTTCAGGATGACGGACGCGGAATTCCAACCGGTATCCACGAAGAAGAAGGTGTGTCGGCGGCTGAAGTTATCATGACCGTGCTGCACGCTGGCGGTAAGTTTGACGATAACTCCTACAAAGTGTCTGGCGGCCTGCACGGCGTAGGTGTTTCCGTTGTGAACGCCCTGTCCCAGAAACTGGAACTGACCATTCGTCGTGAAGGCAAAGTGCATCAGCAGATTTATCTGCATGGCGTACCTGAAGCGCCGCTGGCGGTTACGGGAGATACCGATGCAACCGGTACCCGCATTCGTTTCTGGCCAAGCCATGACACCTTCACCAACGTTACCGATTTCGAATACGACATTCTGGCGAAACGCCTGCGCGAACTGTCCTTCCTGAACTCTGGCGTATCGATTCGTCTGGAAGACAAGCGTGATGCAAGAAACGACCACTTTCACTACGAAGGTGGTATCCGCGCCTTTGTTGAGTACCTGAATAAAAACAAAACGCCTATTCACCCAACCGTATTCTATTTCTCAACCGAGAAAGACGGCATTGGCGTGGAAGTCGCACTGCAGTGGAATGACGGCTTCCAGGAGAACATCTACTGCTTCACGAACAATATTCCACAGCGCGACGGCGGTACACACCTTGCGGGTTTCCGCGCCGCGATGACGCGTACGCTGAATGCCTACATGGATAAAGAAGGCTACAGCAAAAAAGCCAAAGTCAGCGCGACCGGTGACGATGCCCGTGAAGGTCTGATTGCGGTCGTGTCGGTCAAAGTGCCGGACCCGAAATTCTCTTCACAGACCAAAGACAAACTGGTTTCTTCAGAAGTGAAATCGGCCGTTGAGCAGCAAATGAATGAACTGCTGGCTGAATATCTGCTGGAAAATCCGGGCGATGCAAAAATCGTTGTGGGCAAAATTATTGACGCCGCACGCGCTCGTGAAGCCGCACGCCGTGCCCGTGAGATGACCCGCCGTAAAGGCGCGCTGGATCTTGCTGGCCTGCCAGGCAAACTGGCGGACTGCCAGGAGCGCGACCCGGCGCTGTCAGAAATTTACCTGGTGGAGGGTGACTCTGCGGGCGGTTCTGCCAAGCAAGGCCGCAACCGTAAGAATCAGGCCATTCTGCCGCTGAAAGGTAAGATCCTGAACGTTGAGAAGGCGCGTTTCGATAAGATGCTGGCTTCTCAGGAAGTCGCCACGTTGATTACCGCGCTGGGCTGTGGCATCGGCCGCGATGAATACAATCCGGATAAACTGCGTTACCACAGCATCATCATCATGACCGATGCGGACGTCGACGGCTCCCACATTCGTACACTGCTGTTGACCTTCTTCTATCGTCAGATGCCAGAAATTATCGAGCGTGGTCACGTGTATATCGCGCAGCCGCCGCTGTATAAGGTGAAAAAAGGTAAGCAGGAGCAATACATCAAGGATGACGAGGCCATGCTGCAGTACCAGATTGCTATCGCCCTTGACGGTACCTCGCTGCATACCACCGCCAGCGCACCCGCGCTAGGCGGCGAACCGCTGGAAACACTGGTCGCTGAATTCAACAGCACTCAGAAGATGATCAAACGCATGGAGCGTCGTTATCCGATGGCCATGCTGCGTGCGCTGATTTATCACGACACACTGAGCGATATCAGCAACGAAGCGCAGGTGACCAGTTGGATCAACGGTCTGGTTAGCTACCTGACAGCACGCGAGGCGCACGGCAGTACCTATCTGGCCCAGGTGCGTGAGAACCGTGAGCAGAATGTCTTTGAGCCGGTTTTACGCGTTCGTACACATGGAGTGGACACGGATTATCCTCTGGATGCCGAGTTCCTGCAGGGTGGCGAATACCGCAAGATCTGTGCACTGGGCGGCAAGCTTCGTGGCCTGCTTGAGGAAGATGCCTATATCGAACGTGGCGAACGTCGTCAGCCTGTCAGCAGTTTTGAACAGGCGATTGACTGGCTGGAGAAAGAGTCGCGTCGCGGTCTGTCAGTGCAGCGATATAAAGGTCTGGGCGAAATGAACCCAGAGCAGCTGTGGGAAACCACCATGGATCCGGACAGCCGCCGTATGTTACGCGTGACCATCAAAGATGCGATTGCCGCCGATCAGCTGTTCACCACGTTGATGGGTGACGCGGTTGAACCGCGCCGCGCGTTCATTGAAGAGAATGCGCTGAAAGCCGCAAATATTGATATCTAAATGCAAGAGCAATACCGCCCGGAAGAGATTGAATCCCGCGTTCAGCAGCAGTGGGATGAAAACGAAACGTTTAAAGTGACTGAGCAGGAAGGCAAAGAGAAATATTATTGCCTGTCCATGTTGCCCTATCCTTCTGGCCGCCTTCATATGGGTCACGTTCGTAACTACACCATCGGCGACGTCATCGCGCGTTATCAGCGCATGCTCGGCAAAAATGTGCTGCAGCCTATCGGTTGGGATGCGTTCGGTCTGCCTGCGGAAGGCGCGGCGGTAAAAAACAACACCGCGCCCGCCCCCTGGACTTATGACAACATCGCGTATATGAAAAACCAGCTTAAACTGCTGGGCTTTGGCTATGACTGGAGCCGCGAACTGGCGACCTGTCAGCCAGAGTATTACCGCTGGGAACAGTGGTTCTTTACCAAACTCTATGAGAAAGGCCTGGTTTACAAAAAAACCTCGGCGGTGAACTGGTGCCCGAACGACCAGACGGTACTGGCCAACGAGCAGGTTATTGACGGCTGCTGCTGGCGCTGTGACACCAAAGTTGAGCGTAAAGAGATCCCACAGTGGTTTATCAAAATCACCGATTACGCCGAAGAGTTGTTAAACGATCTGGATACGCTGGAAGAGTGGCCTGAGCAGGTCAAAACCATGCAGCGTAACTGGATCGGCCGCTCTGAAGGCGTGGAAATCACCTTTGACGTGGCGGACAGCCTTGAGAAAGTCACGGTTTATACCACGCGTCCAGATACCTTCTACGGCGCGACCTATGTCGCCGTGGCCGCCGGTCATCCGCTGGCGCTGCAGGCGGCTGCCAGCAATCCTGCCCTCGCTGACTTTATTGCCGAATGCCGCAATACCAAAGTGGCCGAAGCCGATATGGCCACCATGGAAAAGAAAGGCATGGCCACTGGCCTGTCTGCGGTGCACCCGTTAACAGGTGAGGCTGTTCCTGTCTGGGTCGCGAACTTTGTGCTGATGGAATACGGCACGGGTGCCGTGATGGCGGTTCCGGCACATGACCAGCGTGACTGGGAGTTTGCCACGAAATACGATCTGCCGATCAAGCCGGTGATCCTGAACCTGGACGGCAGCGAGCCGGACGTAAGCACTGGCGCGATGACCGATAAAGGCACGCTGTTTAACTCCGCAGAGTGCAGCGGTCTGGATCACAGTGCCGGTTTCAACGCCATTGCGGATGCGCTGGCGGCGAAAGGTGTTGGCGTACGTAAAGTCAATTATCGCCTGCGCGACTGGGGCGTTTCCCGTCAGCGCTACTGGGGCGCGCCCATTCCAATGGTGACGCTGGAAGATGGCACCGTGATGCCCACGCCAGAAGATCAGCTTCCGGTTATCCTGCCTGAAGATGTGGTCATGGACGGCATCACCAGCCCGATTAAGGCCGATCCCGAGTGGGCAAAGACCACCGTGAACGGTCAGCCGGCCCTGCGCGAAACCGATACCTTTGACACCTTCATGGAGTCTTCATGGTATTACGCGCGCTACACCTGTGCGGACTATAAAGATGGCATGCTGGACCCGGCTGCAGCGAACTACTGGCTGCCAGTGGATCAGTATGTGGGCGGTATCGAACACGCCATCATGCACCTGATGTATTTCCGTTTCTTCCATAAGCTGCTGCGCGATGCCGGCCTGGTAAACTCGAATGAGCCTGCCAAACGTCTGCTGTGTCAGGGCATGGTATTGGCGGATGCATTCTACTCTCTGGGCGTCAACGGCGAACGTAACTGGGTTTCCCCGGTGGATGTCACCGTCGAGCGTGATGAGAAAGGCCGCATTACCAAAGCCGTGGACACCCAGGGCTGTGAGGTGATCTACGCTGGCATGAGCAAAATGTCGAAGTCGAAAAACAACGGCATTGACCCACAGTTGATGGTTGAGCGCTACGGCGCCGATACCGTACGTCTGTTTATGATGTTTGCCTCACCGGCCGACATGACGCTGGAGTGGCAGGAATCCGGTGTTGAAGGCGCGAACCGCTTCCTGAAGCGCGTCTGGAAACTGGCCTATGACCATTCACAGAAAGGCGCGACTGTCGCTCTGGACGTTGCCAGCCTGAACGATGATCAGAAAGGCTTACGTCGCGATCTGCATAAAACTATTGCCAAAGTGTCCGACGATATCGGCCGCCGTCAGACCTTTAACACCGCGATTGCCGCCGTGATGGAACTGATGAACAAGCTGACGCGTGCACCACAGGACAGCGAACAGGATCGTGCACTGATGCAGGAAGCGTTACTCGCCGTGACGCGTTTACTGTATCCGTTCACCCCTCATGCCTGCTTCGTACTGTGGCAAACGCTGGGCGGCCAAGGCACCATCGACAATGCAGAATGGCCGGTTGCCGATGACGCCGCGATGGTTGAGGACGCCTTATTGGTTGTCGTGCAGGTTAACGGTAAAGTCCGTGGTAAAATTACCGTGGCAGCCGATGCTACCCAGGAACAGGTTCAGGCTCGTGCGGCTGAGGAACCATTAGTGGCGAAATACCTTGATGGTGTTAGCATTCGTAAAGTCATTTATGTACCGGGCAAACTGCTTAACCTGGTTGTGGGTTAAATGGCAATTGATGAAAACAAACAGAAGGCTTTAGCTGCCGCGCTCGGCCAGATTGAGAAGCAATTTGGTAAAGGCTCCATCATGCGCTTGGGTGAAGACCGCTCAATGGATGTGGAAACCATTTCAACAGGTTCTCTGTCACTGGATATCGCATTAGGTGCGGGTGGTTTACCGATGGGACGTATCGTTGAGATCTACGGCCCAGAGGCCTCAGGTAAAACGACACTGACACTTCAGGTTATTGCCGCCGCGCAGCGTAAGGGCAAAACCTGTGCCTTTATCGATGCTGAGCACGCACTGGATCCCATCTATGCTAAGAAACTGGGCGTAGATATCGACAATCTGCTGTGTTCACAGCCGGATACCGGTGAGCAGGCCCTGGAAATTTGTGATGCGCTGGCCCGCTCTGGTGCCGTTGACGTCATTATCGTTGACTCCGTAGCTGCACTGACGCCAAAAGCCGAAATCGAAGGTGAAATCGGTGACTCACATATGGGCCTGGCGGCACGTATGATGAGCCAGGCAATGCGTAAGCTGGCGGGTAACCTGAAGCAGTCTAATACGCTGCTGATCTTCATCAACCAGATTCGTATGAAGATTGGTGTGATGTTCGGTAACCCGGAAACCACTACCGGTGGTAACGCGCTGAAGTTCTACGCTTCTGTTCGCCTTGATATTCGCCGTATCGGTGCGATTAAAGAGGGTGACAACGTGGTGGGTAGTGAAACGCGCGTTAAAGTCGTTAAGAACAAAATTGCGGCGCCATTTAAACAGGCTGAGTTCCAGATCATGTACGGCGAAGGCATTAACACCTTCGGTGAGCTGGTGGATCTTGGCGTGAAGCACAAGCTGATTGAAAAAGCCGGTGCATGGTACAGCTATAAAGGCGATAAGATCGGTCAGGGCAAGGCAAACGCGGGCAACTTCCTCAAAGAAAATGCCGCGGTGGCCGACGAGCTTGATATCAAACTGCGTGAAATGCTGCTTAACGGTGGCGATCAAAATATCGCGGCGGACGTTGCAGGCAACGACGTTGAGAAGGCGGCGAGCGAAGCCAACGAAGATTATTAAATGGTTTACTCCTATACCGAGAAAAAACGTATTCGTAAGGATTTTGGTAAACGTCCGCAAGTTTTGGACATACCTTATCTCCTTTCCATCCAGCTTGATTCGTTTCAGAAGTTTATCGAGCAAGATCCAGAAGGTCAGTACGGACTGGAAGCTGCATTCCGCTCTGTATTCCCTATTGCGAGCTACAGCGGCAACTCTGAGTTGCAGTATGTCAGCTATCGCTTAGGTGAACCTGTCTTTGACGTGAAAGAGTGTCAGATCCGTGGCGTGACCTACTCGGCACCGCTGCGCGTGAAACTGCGTCTGGTGATCTATGAGCGCGAAGCGCCAGAAGGCACAGTAAAAGACATTAAAGAACAAGAAGTCTACATGGGTGAAATTCCACTCATGACTGACAACGGTACCTTTGTTATCAACGGTACTGAACGTGTTATCGTTTCTCAGCTGCATCGTAGTCCTGGCGTGTTCTTTGACAGCGATAAGGGTAAAACCCACTCCTCGGGTAAAGTGCTGTATAACGCACGTATCATCCCTTACCGTGGTTCATGGCTCGACTTCGAGTTTGACCCGAAAGACAACCTTTTCGTCCGTATTGACCGTCGTCGTAAGCTGCCGGCCAGTATCATTCTGCGCGCACTGCATTACACCACTGCTCAAATTCTCGACGTGTTCTTCGAGAAAGTGGTGTACGAAATTCGTGACAACAAGCTGCAGATGGAACTGGTGCCAGAGCGCCTGCGCGGTGAAACCGCGACCTTCGATATCGAATCGAATGGCACGGTCTACGTTGAGAAAGGGCGTCGCATCACTGCGCGTCATATTCGTCAGCTGGAAAAAGACGGTATCCAACACATCGAAGTCCCTGTGGAATACATCGCGGGCAAAGTGGTCTCTAAAGACTACATCGATGAGAATACCGGTGAGCTGATCGTTGCGGCCAACATGGAACTGTCGCTGGATCTGCTGGCGAAGCTGAGCCAGTCGGGTCACAAGCGCATTGAAACGCTGTTCACCAACGATTTGGATCACGGCCCATACATCTCCGAGACGCTGCGCGTTGACCCAACCAACGATCGCCTGAGCGCGCTGGTTGAGATCTACCGCATGATGCGTCCTGGTGAGCCGCCAACGCGTGAAGCTGCAGAGAACCTGTTTGAGAACCTGTTCTTCTCTGAAGATCGTTACGATCTTTCTGCAGTCGGCCGCATGAAGTTCAACCGTTCATTGCTGCGTGATGAGATCGAAGGTTCAGGTATCCTGAGCAAAGAAGACATCATCGAAGTGATGAAAAAACTGATCGACATCCGTAACGGTAAAGGCGAAGTGGACGATATCGACCACCTCGGTAACCGTCGTATTCGTTCAGTCGGTGAAATGGCTGAAAACCAGTTCCGCGTCGGTCTGGTCCGTGTTGAGCGTGCAGTGAAAGAGCGTCTTTCTCTGGGCGACCTCGATACGCTGATGCCACAGGACATGATCAACGCCAAGCCAATTTCGGCGGCGGTGAAAGAGTTCTTTGGTTCCAGCCAGCTGTCTCAGTTTATGGATCAGAACAACCCCTTGTCAGAGATTACGCACAAGCGTCGTATCTCTGCTCTCGGCCCGGGCGGTTTAACCCGTGAGCGTGCCGGCTTCGAAGTGCGTGACGTACACCCAACGCACTACGGTCGTGTCTGCCCAATCGAAACCCCTGAAGGTCCGAACATCGGTCTGATCAACTCCTTGTCTGTGTACGCGCAGACGAACGAGTACGGTTTCCTGGAAACCCCTTATCGTCGCGTTATTGACGGTGTGGTTTCCGATGAAATTCATTACCTTTCTGCAATCGAAGAAGGTAACTACGTTATCGCGCAGGCGAACACCAATCTGTCAGAAGAAGGTGCGTTCGTTGATGACCTGGTCACCTGCCGTAGCAAAGGCGAATCAAGTCTGTTCAGCCGCGATCAGGTTGACTACATGGACGTTTCCACCCAGCAGGTGGTTTCTGTCGGTGCGTCACTGATTCCGTTCCTGGAACACGATGATGCTAACCGCGCCCTGATGGGTGCGAACATGCAACGTCAGGCCGTTCCTACTCTGCGTGCTGATAAGCCGCTGGTAGGTACCGGTATGGAGCGCGCTGTAGCCGTTGACTCCGGTGTTACCGCTGTTGCGAAACGTGGTGGTACCGTTCAGTACGTTGATGCATCACGTATCGTTATTAAAGTTAACGAAGACGAGATGTACCCGGGCGAAGCGGGTATCGACATCTACAACCTGACCAAATACACCCGTTCTAACCAGAACACCTGTATCAATCAGATGCCGTGTGTCTCTCTGGGTGAGCCCGTTGAACGTGGTGATGTGCTGGCTGACGGCCCGTCTACCGATCTCGGTGAGCTGGCGCTGGGTCAGAACATGCGCGTCGCGTTCATGCCGTGGAACGGTTACAACTTCGAAGACTCCATTTTAGTCTCCGAGCGCGTAGTGCAGGAAGATCGCTTCACCACCATCCACATTCAGGAACTGGCCTGTGTGTCTCGTGACACCAAGCTGGGGCCAGAAGAGATCACGGCTGACATCCCGAACGTGGGCGAAGCTGCACTCTCTAAACTGGATGAGTCCGGTATCGTTTATATCGGTGCTGAAGTGACCGGCGGTGACATTCTGGTTGGTAAGGTGACGCCAAAAGGCGAAACCCAGCTGACGCCAGAAGAGAAGCTGCTGCGTGCGATCTTCGGTGAGAAAGCGTCTGACGTTAAAGACTCTTCTCTGCGTGTACCGAACGGTGTTTCCGGTACCGTTATCGACGTTCAGGTCTTCACCCGCGATGGCGTGGAAAAAGACAAGCGTGCGCTGGAAATCGAAGAAATGCAGCTGAAGCAGGCCAAGAAAGACCTGTCTGAAGAGCTGCAGATCCTGGAAGCGGGCCTGTTTAGCCGTATCCAGTCTGTCCTGATTTCCGGTGGCGTTGAAGCAGACAAACTGGACAAGCTGCCGCGTGAGCGTTGGCTGGAGCTGGGTCTGACTGACGAAGCCAAGCAAAACCAGCTGGAGCAGCTGGCAGAGCAGTACGACGAACTGAAGCACGAGTTTGAGAAAAAACTCGAAGGTAAGCGTCGTAAAATCACCCAAGGCGATGATCTGGCACCTGGCGTGCTGAAAATCGTTAAGGTTTATCTGGCTGTTAAACGTCAGATTCAGCCTGGTGATAAAATGGCAGGTCGTCACGGTAACAAAGGTGTTATCTCTAAGATCAACCCAATCGAAGACATGCCTTACGATGAGAACGGTACGCCGGTCGATATCGTACTGAACCCGCTGGGCGTACCTTCGCGTATGAACATCGGTCAGATCCTTGAGACTCACCTGGGGATGGCAGCGAAAGGTATCGGCGAGAAGATCAACGCGATGCTGAAAAAGCAGGAAGAAGTCGCCAAGCTGCGCGAATTCATCCAGCGTGCTTACGATCTGGGCACCGATGTGCGTCAGAAAGTTGACCTGAACACCTTTACTGATGACGAAGTTCTGCGCCTGGCTGAGAACCTGAAAAAAGGTATGCCAATTGCCACGCCGGTGTTTGATGGTGCGAAAGAGAGCGAAATCAAAGAGCTGTTAGAGCTCGGCGGTCTGCCTTCTTCCGGTCAGATTACCCTGTTTGATGGCCGTACTGGTGAGCAGTTCGAACGTCAGGTAACCGTAGGCTATATGTACATGCTGAAACTCAACCACCTGGTTGATGACAAGATGCACGCACGTTCTACCGGTTCCTATAGCCTCGTTACTCAGCAGCCGCTGGGTGGTAAGGCACAGTTCGGTGGTCAGCGCTTCGGTGAGATGGAAGTATGGGCGCTGGAAGCTTACGGTGCTGCGTATACCCTTCAGGAAATGCTTACTGTTAAGTCTGATGACGTCAACGGCCGTACCAAGATGTATAAGAACATCGTGGATGGCAACCATCAGATGGAACCTGGCATGCCAGAATCGTTCAACGTACTGTTGAAAGAGATTCGCTCGCTGGGTATCAACATCGAGCTGGAAGACGAGTAAATGGCAGTTGTTAAATGTAAACCGACATCTCCGGGTCGTCGCCACGTCGTTAAAGTGGTGAACCCAGAGTTGCACAAGGGCAAGCCGTTTGCTCCATTGCTGGAAAAAAACAGCAAATCCGGTGGCCGCAACAACAACGGTCGCATCACTACCCGTCACATCGGTGGTGGTCATAAGCAGGCTTACCGTCTGGTTGATTTCAAACGCAACAAAGATGGTATCCCGGCAACCGTTGAACGTCTTGAGTACGATCCGAACCGCTCTGCGAACATCGCACTGGTTCTGTACAAAGACGGCGAACGCCGTTACATCCTGGCCCCTAAAGGCCTGAAAGCCGGCGACCAGATTCAGTCTGGCGTTGATGCTGCGATCAAAGCAGGTAACACACTGCCGATGCGTAACATCCCGGTGGGTTCTACCGTTCACAACGTAGAAATGAAACCAGGCAAAGGCGGTCAGATTGCTCGCTCAGCCGGTGCTTACGTGCAGATCGTTGCGCGTGAAGGTTCCTACGTTACCCTGCGTCTGCGTTCAGGTGAAATGCGTAAAGTCGAAGCTGACTGCCGCGCAACACTGGGCGAAGTCGGTAACGCTGAGCATATGCTGCGCGTTCTGGGTAAAGCCGGTGCAACCCGTTGGCGTGGTGTTCGTCCGACCGTTCGTGGTACCGCGATGAACCCAGTAGATCACCCGCACGGTGGTGGTGAAGGTCGTAACTTTGGTAAGCACCCGGTAACCCCGTGGGGCGTTCAGACCAAAGGTAAGAAGACCCGTAGCAACAAGCGTACCGATAAGTTTATCGTACGTCGCCGTAGCAAATAAATGGCAGCTGGAAAGATTGTCCAGATTATCGGCGCCGTAGTTGACGTCGAATTCCCTCAGGATGCAGTACCGCAAGTGTACAGCGCTCTTGAGGTTAAGAATGGTGATGCTCGTCTGGTGCTGGAAGTTCAGCAGCAGCTGGGTGGTGGCGTGGTTCGTACTATCGCCATGGGTACTTCTGACGGCCTGAAGCGCGGTCTGGAAGTCACCGACCTGAAAAAACCGATCCAGGTACCGGTTGGTAAAGCAACCCTCGGCCGTATCATGAACGTGCTGGGCGAGCCTATCGACATGAAAGGCGACCTGACAGAAGAAGACGGCAGCGCAGTAGAGGTTTCCTCTATTCACCGCCCTGCGCCTTCTTATGAAGATCAGTCTAACTCGCAGGAACTGCTGGAAACCGGCATCAAGGTTATCGACCTGATGTGTCCGTTCGCTAAGGGCGGTAAAGTCGGTCTGTTCGGTGGTGCGGGTGTAGGTAAAACCGTAAACATGATGGAGCTGATCCGTAACATTGCGGCTGAGCACTCAGGTTACTCGGTATTTGCCGGCGTGGGTGAGCGTACTCGTGAGGGTAACGACTTCTACCACGAAATGACTGACTCCAACGTTATCGATAAAGTTGCGCTGGTGTATGGCCAGATGAACGAGCCGCCGGGTAACCGTCTGCGCGTGGCACTGACCGGTCTGACCATGGCGGAGAAATTCCGTGATGAAGGCCGCGACGTTCTGCTGTTCATCGACAACATCTACCGTTATACCCTGGCCGGTACGGAAGTATCCGCGCTGCTGGGTCGTATGCCATCTGCGGTAGGTTATCAGCCAACGCTGGCAGAAGAGATGGGTGTGTTGCAGGAGCGTATTACCTCCACCAAGACAGGTTCAATCACCTCCGTACAGGCCGTATACGTGCCAGCGGATGACTTGACTGACCCGTCACCAGCAACCACCTTTGCTCACTTAGATTCAACAGTTACCCTGAGCCGTCAGATCGCCTCGCTGGGTATCTACCCGGCCGTTGACCCGCTGGACTCCACCAGCCGTCAGCTGGATCCACTGGTTGTGGGTCAGGAGCACTACGACGTTGCACGTGGCGTACAGTCACTGCTGCAGCGTTATCAGGAACTGAAAGACATCATCGCCATCCTGGGTATGGACGAGCTGTCTGAAGAAGACAAACTGCTGGTGGCACGTGCGCGTAAGATTCAGCGCTTCCTGTCTCAGCCGTTCTTCGTAGCAGAAGTGTTCACCGGTTCTCCAGGTAAATACGTAACGCTGAAAGACACCATCCGTGGCTTTAAAGGCATCATGGAAGGTGAATTTGACCACCTGCCAGAGCAGGCCTTCTACATGGTTGGCGCCATCGAAGAAGCGGTCGAAAAAGCGAAGAAACTGTAA
>299r
ATGGCTCGTAAAACACCCATTGCCCGCTACCGTAACATCGGTATCAGTGCGCACATCGACGCCGGTAAGACTACCACTACCGAACGCGTTCTGTTCTACACCGGTGTAAACCACAAAATCGGTGAAGTACATGACGGCGCAGCAACCATGGACTGGATGGAGCAGGAACAGGAACGTGGTATTACCATCACTTCCGCTGCGACCACCTGTTACTGGTCTGGTATGGCAAAGCAGTTCGAACCACACCACATCAACATCATCGACACCCCAGGACACGTTGACTTCACCATCGAAGTTGAACGTTCTATGCGTGTGCTTGATGGCGCGGTAATGGTTTACTGTGCAGTTGGTGGCGTTCAGCCACAGTCTGAGACCGTATGGCGTCAGGCTAACAAATATAAAGTTCCACGCATTGCGTTCGTTAACAAAATGGACCGCATGGGTGCTAACTTCCTGAAAGTTGTTAAACAGATGGAAGTTCGTCTGGGCGCAACTCCAGTTCCTCTGCAGCTGGCTATCGGCGCAGAAGAGAAATTCACCGGTGTTGTTGACCTGGTGAAAATGAAAGCAATCAACTGGAACGACGCAGATCAGGGTGTAACCTTCGACTACGAAGATATCCCAGCTGATATGCAGGAACTGGCTGAAGAATGGCATGCGAAGCTGGTTGAAGCCGCTGCTGAAGGCTCTGATGAGCTGATGGAGAAATTCTTCGGTGGTGAAGAACTGACTGAAGAAGAGATCAAAACATCTCTGCGTAAGCGTGTTCTGAACAACGAAATCATCCTGGTAACCTGTGGTTCTGCATTTAAGAACAAAGGTGTTCAGGCGATGCTGGATGCAGTTGTTGAATATCTGCCAGCACCGACTGACGTTACCGCGATTAACGGTATGCTGGACGACGGTAAAGACACGCCGGCTGTTCGTCACTCTGATGACAACGAGCCGTTTGCTGCACTGGCGTTCAAAATCGCTACCGACCCATTCGTGGGTAACCTGACGTTCTTCCGCGTTTACTCTGGTGTTGTTAACACGGGTGATACCGTATTCAACCCGGTTAAATCAAACCGTGAGCGTCTGGGCCGTATCGTTCAGATGCACGCTAACAAGCGTGAAGAGATTAAAGAAGTTCGTGCGGGTGATATCGCAGCTGCGATCGGCCTGAAAGATGTGACCACTGGTGACACCCTGTGTGACCCAGATAACGTCATCATCCTTGAGCGCATGGAGTTCCCGGAGCCGGTAATCTCTATCGCCGTTGAACCGAAAACCAAAGCTGACCAGGAAAAAATGGGTCTGGCTCTGGGCCGTCTGGCGAAAGAAGACCCATCATTCCGCGTATGGACTGATGAAGAATCTAACCAGACCATCATCGCTGGTATGGGTGAATTGCACCTCGACATCATCGTTGACCGTATGAAGCGTGAGTTCAACGTTGAAGCGAACGTGGGTAAACCACAGGTTGCTTATCGTGAAGCGATTCGTAACAAAGTTACCGATGTTGAAGGTAAACACGCCAAGCAGTCTGGTGGTCGTGGTCAGTACGGTCATGTTGTTATCGACATGTACCCACTGGAGCCAGGTTCTAACCCGAAAGGTTACGAATTCGTCAACGATATCAAAGGTGGTGTGATTCCTGGTGAATACATCCCTGCGGTTGACAAAGGTATTCAGGAACAGCTGAAATCAGGCCCTCTGGCCGGCTATCCGGTTGTGGATCTGGGCGTGCGTCTGCACTTCGGTTCTTACCACGATGTTGACTCCTCAGAACTGGCGTTCAAACTGGCCGCGTCTATTGCCTTCAAACAAGGCTTTAAACAAGCGACACCAGTCCTGCTTGAGCCTATCATGAAGGTTGAAGTTGAAACGCCAGAAGAGAACACGGGTGATGTCATCGGTGACCTTAGCCGTCGTCGTGGTATGCTTAAAGGGCAGGAATCTAACGCTACTGGCGTTCAGATTCACGCTGAAGTTCCGTTGTCTGAGATGTTCGGATACGCAACTCAGCTGCGTTCTCTGACCAAAGGTCGTGCTTCTTACTCCATGGAGTTCCTGAAGTATGACGATGCGCCGAACAACGTAGCGCAGGCCGTTATTGAAGCTCGTAGCAAATAAATGTCGAATTCTTATGACTCCTCAAGTATTAAAGTCCTGAAAGGACTTGATGCGGTACGCAAACGCCCGGGCATGTATATCGGCGATACCGATGACGGTACCGGTCTGCATCACATGGTATTCGAGGTCGTGGATAACGCAATCGACGAAGCGCTCGCTGGTCACTGTAGTGACATTGTGGTCACCATCCACGCGGATAACTCCGTTTCGGTGCAGGATGATGGACGCGGCATTCCAACCGGTATTCACGAAGAAGAAGGCATCTCTGCCGCTGAAGTGATCATGACCGTGCTGCATGCTGGCGGTAAGTTCGATGATAACTCCTATAAAGTCTCCGGCGGCCTGCATGGCGTGGGCGTCTCCGTGGTTAACGCCCTGTCGCAGAAGCTGGAGCTGACCATTCGTCGCGAAGGCAAAGTGCATCAGCAGGTTTACGTCCATGGCGTACCGCAGTCACCGCTGGCGGTAACGGGTGAAACCGACATTACCGGGACCCGCGTGCGTTTCTGGCCGAGCCACGAAACCTTTACCAACGTGCGCGATTTTGAGTATGACATTCTGGCGAAACGCCTGCGTGAACTCTCATTCCTCAACTCGGGCGTGTCTATTCGTCTGGAAGACAAGCGCGATGGCAAAAACGATCACTTCCATTACGAAGGCGGCATCCGGGCGTTTGTTGAGTACCTGAACAAAAACAAAACCCCTATTCACCCTACCGTGTTCTATTTCTCTACTGAGAAAGATGGCATCGGTGTGGAAGTGGCACTGCAGTGGAACGACGGTTTCCAGGAAAACATCTACTGCTTTACCAACAACATCCCGCAGCGTGACGGTGGTACCCACCTCGCCGGTTTCCGTGCGGCGATGACCCGTACCCTGAATGCCTACATGGACAAAGAGGGTTACAGCAAGAAAGCCAAAGTCAGCGCCACCGGTGATGATGCGCGTGAAGGTTTGATCGCCGTAGTGTCGGTGAAAGTGCCGGATCCAAAATTCTCCTCGCAGACCAAAGATAAACTGGTCTCCTCCGAGGTGAAATCGGCGGTTGAGCAGCAGATGAATGAGCTGCTGGCAGAATACCTGCTGGAAAACCCGTCAGACGCCAAAATCGTGGTCGGCAAAATTATCGATGCTGCCCGTGCCCGTGAAGCGGCCCGCCGCGCCCGTGAAATGACCCGCCGTAAAGGCGCGCTGGATCTGGCAGGTCTGCCAGGCAAACTGGCGGATTGCCAGGAGCGCGACCCGGCGTTGTCCGAAATCTACCTGGTGGAGGGGGACTCCGCAGGCGGCTCGGCTAAACAGGGCCGTAACCGTAAGAACCAGGCGATTCTGCCGCTGAAAGGTAAAATCCTTAACGTTGAGAAAGCGCGTTTCGACAAGATGCTTGCTTCCCAGGAAGTTGCCACGCTGATCACCGCGCTGGGCTGTGGTATTGGTCGCGATGAGTACAACCCGGACAAGCTGCGTTATCACAGCATCATCATCATGACCGATGCCGACGTCGATGGTTCACACATCCGTACCCTGCTGCTGACCTTCTTCTATCGTCAGATGCCTGAAATCATTGAACGCGGCCATGTTTACATCGCCCAGCCGCCACTCTACAAAGTGAAGAAAGGAAAGCAGGAGCAGTACATCAAAGATGACGAGGCGATGGATCAATACCAGATCGCTATCGCACTTGATGGTGCGACGCTGCACACCAATGCCAGCGCACCCGCGCTGGGCGGTGAGCCGCTGGAAACACTGGTCTCTGATTTCAACAGCACCCAGAAGATGATCAAGCGTATGGAGCGCCGTTATCCGATGGCGATGCTGCGCGCGATGATTTATCACGACACGCTGAGCGATCTGAGCAACGAAGCAGAGGTCACGACCTGGCTGAACGGTCTGGTGAGCTATCTGACCGAACGCGAAGCGCACGGCAGCACCTATCTGGCACAGGTGCGTGAAAACCGCGAAACGAACCTGTTCGAGCCGGTGCTGCGCGTCCGTACCCACGGTGTGGATACCGACTATCCGCTGGACGCGGATTTCATTCAGGGGCCTGAGTATCGCAAAATCTGCGCGCTGGGTAGCCAGCTGCGTGGTCTGCTAGAAGAAGATGCTTACATTGAGCGTGGCGAACGTCGTCAGCCAGTGGCAAGTTTCGAACAGGCGATTGAGTGGCTGGTGAAAGAGTCGCGTCGCGGCCTCTCCGTCCAGCGCTACAAAGGTCTGGGTGAGATGAACCCGGATCAGCTGTGGGAAACCACCATGGATCCAGACAGCCGTCGTATGCTGCGCGTCACCATTAAAGATGCGATTGGCGCTGACCAGCTGTTCACTACGTTGATGGGCGATGCGGTGGAACCGCGTCGCGCCTTCATCGAAGAGAATGCGCTGAAAGCCGCCAATATCGATATCTAAATGCAAGAGCAATACCGCCCGGAAGAAATTGAATCCCGTGTGCAGCAGCACTGGGATGAAAACGAAACGTTTAAAGTGACTGAGCAGGAAGGTAAAGAGAAATACTATTGCCTCTCCATGTTGCCCTATCCTTCTGGCCGCCTGCACATGGGTCACGTTCGTAACTACACCATCGGCGACGTAATCGCGCGCTATCAGCGTATGCTCGGCAAAAACGTGCTACAGCCGATTGGCTGGGATGCTTTCGGCCTGCCTGCAGAAGGCGCTGCGGTTAAAAACAATACTGCACCTGCCCCGTGGACTTACGACAACATCGCCTACATGAAAAACCAGCTCAAACTGCTGGGCTTTGGCTATGACTGGAGTCGTGAACTGGCCACCTGCCAGCCTGAGTACTACCGCTGGGAACAGTGGTTCTTTACCAAACTGTATGAAAAAGGCCTGGTCTATAAAAAAACCTCCGCAGTGAACTGGTGTCCGAACGATCAGACGGTGCTGGCGAACGAGCAGGTGATCGATGGCTGTTGCTGGCGCTGCGACACCAAGGTTGAGCGTAAAGAGATCCCGCAGTGGTTTATCAAAATCACCGATTATGCGGAAGAGTTGCTGAACGATCTGGATACGCTGGAAGAGTGGCCTGAACAGGTCAAAACCATGCAGCGTAACTGGATTGGTCGTTCTGAAGGCGTCGAAATCACTTTCGACGTGGCAGAGAGCGAAGAGAAAGTTACAGTCTACACCACCCGCCCGGATACCTTTATCGGCGCAACCTATGTGGCTGTCGCAGCAGGTCATCCTTTGGCCACTCAGGCATCCGTCAATAATCCGGCACTGGCTGACTTTATTGCGGAATGCCGTAATACCAAAGTGGCCGAAGCCGATATGGCGACCATGGAGAAGAAAGGCATGGCGACCGGCCTGTCTGTTATTCATCCGCTGACCGGTGAGCTGCTTCCGGTCTGGGTCGCCAACTTCGTCCTGATGGAATACGGCACCGGTGCCGTGATGGCGGTTCCGGCACACGACCAGCGTGACTGGGAGTTTGCCACTAAATACGATCTGTCGATCAAGCCGGTCATCCTCAACCTGGATGGCTCCATTCCTGACGTCAGCGCTGCGGCGATGACGGATAAAGGCGCCCTGTTCAACTCGGGTGAGTTCAACGGCATGGATCACGCAACTGGCTTTAACGCTATCGCGGATTCACTGGCGGCAAAAGGCGTGGGCGTACGTAAAGTGAACTACCGTCTGCGCGACTGGGGTGTTTCCCGTCAGCGCTACTGGGGTGCACCTATCCCGATGGTGACGCTGGAAGATGGCACTGTGATGCCGACACCTGAAGACCAGCTGCCGGTTATCCTGCCGGAAGATGTGGTGATGGATGGCATTACCAGCCCGATCAAAGCGGATCCGGAGTGGGCGAAAACCACAGTAAACGGTCAGCCAGCGCTGCGTGAAACGGACACCTTTGACACCTTTATGGAGTCCTCCTGGTACTATGCGCGTTATACCTGCGCCAGCTACAAGGAAGGCATGCTGGACCCGGCCGCAGCAAACTACTGGCTGCCGGTCGATCAGTATGTGGGTGGTATCGAACACGCCATCATGCACCTGATGTATTTCCGCTTCTTCCACAAGCTGCTGCGTGACGCGGGCCTGGTGAACTCTAATGAGCCAGCAAAACGTCTGCTGTGCCAGGGCATGGTACTTGCTGATGCCTTCTACTACCTGGGCAACAACGGCGAACGTAACTGGGTTTCCCCGGTTGACGTTGAAGTTGAGCGTGACGAGAAAGGCCGCATTATTAAAGCGACCGACACGCAGGGCCGCGACGTGATCTACGCGGGCATGAGCAAAATGTCGAAGTCGAAAAACAACGGCATCGATCCACAGCTGATGGTTGAGCGTTACGGCGCCGATACCGTACGTCTGTTTATGATGTTTGCTTCGCCAGCAGATATGACGCTGGAGTGGCAGGAATCGGGCGTTGAAGGGGCTAACCGCTTCCTGAAACGTGTCTGGAAGCTGGTCTACGAGCACACCTCACAGGGTGCGACCGTGGCACTGGATGTGGACAGCCTGAATGACGAGCAGAAATCGCTGCGTCGTGACCTGCACAAAACCATCGCCAAAGTGGCGGATGATATCGGCCGTCGTCAGACCTTCAACACCGCTATTGCGGCAATCATGGAGCTGATGAACAAGCTGGCCCGCGCTCCGCAGGAGAGCGAGCAGGATCGCGCCCTGATGCAGGAAGCGCTGCTGGCTATCGTCCGTCTGCTCTATCCGTTTACCCCGCACGCCTGCTATGTTCTGTGGCAGACGCTGGGCGGCGAAGGCACCATTGATGAAGCGAGCTGGCCGGTTGCTGATGAAGCCGCTATGGTTGAAGATTCACTGCTGGTGGTGGTACAGGTTAACGGTAAAGTGCGCGGCAAAATCACCGTACCCGCCGATGCAACACAGGAACAGGTTCAGGCACGCGCTGCGCAGGAGCATCTGGTGGCGAAGTACCTGGACGGCGTGACTATCCGTAAAGTCATTTATGTACCGGGCAAACTGCTTAACCTGGTCGTAGGTTAAATGGCGATTGATGAAAACAAACAGAAGGCTTTAGCTGCCGCGCTTGGCCAGATTGAGAAACAATTTGGTAAAGGCTCCATCATGCGCTTGGGTGAAGACCGCTCAATGGATGTGGAAACCATCTCTACTGGTTCGCTGTCGCTGGATATCGCGTTAGGCGCAGGCGGTCTGCCAATGGGTCGTATCGTTGAGATCTACGGACCGGAGTCTTCTGGTAAAACCACGCTGACCCTGCAGGTTATCGCGTCTGCGCAGCGTAAAGGCAAAACCTGTGCCTTTATCGATGCTGAGCATGCGCTCGATCCGGTTTACGCCAAGAAACTGGGCGTAGACATTGAGAACCTGCTCTGTTCTCAGCCCGATACGGGTGAGCAGGCGCTGGAAATCTGTGATGCGCTGGCGCGCTCTGGTGCGGTTGATGTCATCATCGTCGACTCCGTTGCCGCTCTGACGCCTAAAGCAGAAATTGAAGGTGAAATCGGTGACTCTCACATGGGCCTCGCGGCACGTATGATGAGCCAGGCCATGCGTAAGCTGGCCGGTAACCTGAAGCAGTCTAATACCCTGCTGATCTTCATCAACCAGATCCGTATGAAAATTGGTGTGATGTTTGGTAACCCGGAAACCACCACCGGTGGTAACGCGCTGAAGTTCTACGCTTCTGTCCGCCTTGATATCCGTCGTATCGGCGCAATCAAAGAGGGCGATAACGTGGTCGGCAGTGAGACCCGCGTTAAAGTGGTGAAAAACAAAATCGCCGCGCCATTCAAACAGGCTGAGTTCCAGATCATGTATGGCGAAGGTATCAATACCTTTGGTGAGCTGGTCGACCTGGGCGTGAAGCACAAGCTGATTGAAAAAGCGGGTGCGTGGTACAGCTATAACGGCGACAAGATTGGTCAGGGCAAATCGAATGCCGGCAACTTCCTGAAAGAGAATGCTGCTGTGGCAAACGAAATTGATCTGAAGTTGCGTGAGATGTTGCTCAACGGCGCGGATGAAAAACTCGCAGCAGCTGACAAGGCTGCCGAGAAAGAAAACGCAGCAAGTGAAGCGAACGAAGACTTCTAAATGGTTTACTCCTATACCGAGAAAAAACGTATTCGTAAGGATTTTGGTAAACGTCCGCAAGTACTGGACATACCTTATCTCCTTTCCATCCAGCTCGACTCGTTCCAGAAGTTTATCGAGCAAGATCCAGAAGGTCAGTACGGACTGGAAGCTGCATTCCGTTCTGTATTCCCTATTGCGAGCTACAGCGGCAACTCTGAGTTGCAGTATGTGAGCTATCGCCTGGGTGAACCTGTCTTTGACGTGAAAGAGTGTCAGATCCGTGGCGTGACCTATTCGGCACCGCTGCGCGTGAAACTGCGTCTGGTGGTCTATGAGCGCGAAGCGCCAGAAGGCACCGTAAAAGACATTAAAGAACAAGAAGTCTACATGGGCGAAATTCCGCTCATGACCGACAACGGTACCTTTGTTATCAATGGTACCGAACGCGTTATCGTTTCTCAGCTGCACCGTAGTCCTGGCGTGTTCTTTGATAGCGATAAGGGTAAAACCCACTCATCGGGTAAAGTGCTGTACAACGCACGTATCATCCCTTACCGCGGATCATGGCTCGACTTTGAGTTTGACCCGAAAGATAACCTGTTTGTCCGTATTGACCGTCGTCGTAAGCTGCCGGCCACTATCATCCTGCGTGCGTTGCAGTTCACTACACCTCAGATCCTCGATATCTTCTTCGAGAAAGTGGTGTTTGAAATCCGTGACAACAAGCTGCAGATGGAGCTGGTGCCTGAGCGCCTGCGCGGTGAAACTGCTACCTTCGATATCGAAGCGAACGGCACCGTCTACGTCGAAAAAGCACGCCGTATTACTGCGCGCCATATCCGTCAGCTGGAAAAAGATGGCATTCAGCACATCGAAGTTCCGGTTGAATATATCGCGGGCAAAGTGGTCGCTAAAGACTACATCGATGAGAGCACCGGTGAGCTGATCATTGCAGCGAACATGGAACTGTCACTGGATCTGCTGGCTAAACTGAGCCAGTCCGGTCACAAGCGCATCGAAACGCTGTTCACCAACGATCTGGACCACGGTCCTTATATCTCCGAGACCCTGCGTGTCGACCCAACCAGCGATCGCCTGAGCGCACTGGTTGAGATCTACCGCATGATGCGTCCTGGTGAGCCGCCAACACGCGAAGCAGCAGAGAACCTGTTTGAGAACCTGTTCTTCTCTGAAGATCGTTACGATCTGTCTGCTGTTGGTCGTATGAAGTTCAACCGCTCATTACTGCGTGATGAAATCGAAGGTTCAGGCATCCTGAGCAAAGACGACATCATCGAAGTGATGAAGAAGCTGATCGACATCCGTAACGGTAAAGGCGAAGTGGACGATATCGACCACCTCGGTAACCGTCGTATTCGTTCAGTCGGTGAAATGGCTGAGAACCAGTTCCGTGTGGGTCTGGTGCGTGTTGAGCGTGCGGTTAAAGAGCGTCTGTCACTGGGCGACCTGGATACCCTGATGCCACAGGACATGATCAACGCGAAGCCGATTTCGGCCGCGGTGAAAGAGTTCTTTGGTTCAAGCCAGCTTTCTCAGTTCATGGTTCAGAACAACCCGCTGTCAGAGATTACGCACAAACGTCGTATCTCTGCTCTCGGCCCGGGTGGTTTGACGCGTGAGCGTGCCGGCTTCGAAGTGCGTGACGTACACCCAACGCACTACGGTCGTGTCTGCCCAATCGAAACCCCTGAAGGTCCGAACATCGGTCTGATCAACTCCTTGTCTGTTTATGCACAGACGAACGAGTACGGTTTCCTTGAGACACCTTATCGCCGTGTTATCGACGGTCTGGTTTCTGACGAGATTCATTACCTTTCTGCTATCGAAGAGGGTAACTACGTTATCGCTCAGGCGAACGCCCCTCTTGATGATAACGGCGCGTTTGTTGATGACTTAGTCACCTGCCGTAGCAAAGGCGAATCAAGTCTGTTCAGCCGTGATCAGGTTGACTACATGGACGTTTCGACCCAACAGATCGTTTCTGTCGGTGCGTCCCTGATCCCGTTCCTGGAACACGATGACGCCAACCGCGCCCTGATGGGTGCGAACATGCAACGTCAGGCCGTTCCGACTCTGCGTGCTGACAAGCCGCTGGTTGGTACCGGTATGGAACGTGCTGTTGCTGTTGACTCCGGTGTTACCGCCGTTGCGAAACGTGGCGGTACCGTTCAGTACGTCGACGCATCACGTATCGTTATCAAAGTGAACGAAGACGAAATGCATGCTGGCGAAGCCGGTATCGACATTTATAACCTGACCAAATATACCCGTTCTAACCAGAACACCTGCATCAACCAGATGCCATGTGTTTCTCTGGGTGAGCCGGTTGAGCGCGGCGACGTGCTGGCAGATGGCCCGTCCACCGATCTGGGTGAACTGGCACTGGGCCAGAACATGCGCGTAGCGTTCATGCCGTGGAACGGCTACAACTTCGAAGACTCCATCCTGGTCTCCGAGCGTGTGGTTCAGGAAGATCGCTTTACGACTATCCATATTCAGGAACTGGCTTGCGTGTCGCGTGACACCAAACTGGGGCCGGAAGAGATTACCGCTGATATCCCGAACGTGGGTGAAGCCGCTCTCTCTAAACTGGATGAGTCAGGCATTGTCTACATCGGTGCTGAAGTGACCGGTGGTGACATTCTGGTGGGTAAGGTCACGCCGAAAGGTGAGACCCAGCTGACGCCAGAAGAGAAACTGCTGCGCGCTATCTTCGGTGAAAAAGCCTCTGACGTGAAAGATTCGTCACTGCGCGTACCGAATGGCGTGTCAGGCACCGTGATTGACGTTCAGGTCTTTACCCGCGATGGCGTGGAAAAAGACAAACGTGCGCTGGAAATTGAAGAGATGCAGCTGAAGCAGGCCAAAAAAGACCTGTCTGAAGAACTGCAGATTCTGGAAGCGGGCCTGTTCAGCCGTATTCAGAACGTCCTGATTTCTGGTGGCGTTGAAGCAGACAAACTGGACAAGCTGCCGCGCGAGCGCTGGCTGGAACTGGGTCTGACTGACGAAGCCAAGCAAAACCAGCTGGAGCAGCTGGCAGAGCAGTACGACGAACTGAAGCACGAGTTTGAGAAAAAACTCGAAGGTAAGCGTCGTAAAATCACCCAGGGCGATGATCTGGCACCAGGCGTGCTGAAAATCGTTAAGGTTTATCTGGCTGTTAAGCGTCAGATTCAGCCGGGTGACAAAATGGCAGGCCGTCACGGTAACAAAGGTGTTATCTCCAAGATCAACCCGATCGAAGATATGCCTTACGATGAAAACGGCACGCCGGTTGACATCGTTCTGAACCCGCTGGGCGTACCATCGCGTATGAACATCGGTCAGATTCTGGAAACCCACCTGGGCATGGCAGCGAAAGGCATCGGCGAGAAGATCAACGCCATGCTGAAGAAGCAGGAAGAAGTCGCAAAACTGCGCGAATTCATCCAGCGCGCCTATGACCTGGGTAGCGATCTGCGTCAGAAAGTTGACCTGAACACCTTCTCCGATGACGAAGTTCTTCGTCTGGCAGAGAACCTGAAGAAAGGTATGCCAATCGCCACTCCGGTGTTTGATGGCGCGAAAGAGAGTGAAATCAAAGAGCTGCTGCAGCTCGGCGGCTTGCCTTCTTCCGGTCAGATTACCCTGTTTGACGGCCGTACCGGTGAGCAGTTCGAACGTCAGGTAACCGTTGGCTACATGTACATGCTGAAACTCAACCACCTGGTTGATGACAAGATGCATGCACGTTCAACCGGTTCCTACAGCCTGGTTACTCAGCAGCCGCTGGGTGGTAAGGCACAGTTCGGTGGTCAGCGCTTTGGTGAGATGGAAGTATGGGCACTGGAAGCATACGGTGCCGCGTATACCCTGCAGGAAATGCTTACCGTTAAGTCTGATGACGTCAACGGCCGTACCAAGATGTATAAAAACATCGTTGACGGTAACCATCAGATGGAACCGGGCATGCCGGAATCCTTCAACGTACTGTTGAAAGAGATTCGCTCGCTGGGTATCAACATCGAGCTGGAAGACGAGTAAATGGCAGTTGTTAAATGTAAACCGACATCTCCGGGTCGTCGCCATGTAGTTAAAGTGGTAAACGCGGAGCTGCACAAGGGCAAACCATTCGCCCCGCTGGTAGAAAAAAACAGCAAATCCGGTGGCCGTAACAACAATGGTCGTATCACTACCCGTCATATCGGTGGTGGTCACAAGCAGGCTTACCGTATTGTTGACTTCAAACGCAACAAAGATGGTATCCCGGCAGTTGTTGAACGTCTTGAGTACGATCCGAACCGCTCTGCGAACATCGCACTGGTTCTGTACAAAGACGGCGAGCGCCGTTACATCCTGGCCCCTAAAGGCCTGAAAGCCGGCGACCAGATTCAATCTGGCGTTGATGCTGCAATCAAAGCAGGTAACACTCTGCCGATGCGTAACATCCCGGTGGGTTCAACCGTGCATAACGTAGAAATGAAACCAGGCAAAGGCGGTCAGATTGCTCGCTCAGCTGGTGCTTACGTGCAGATCGTTGCGCGTGAAGGTTCTTACGTTACCCTGCGTCTGCGTTCAGGTGAAATGCGTAAAGTCGAGTCTGACTGCCGCGCAACACTGGGCGAAGTCGGCAACGCTGAGCACATGCTTCGCGTTCTGGGTAAAGCCGGTGCAGCCCGTTGGCGTGGTGTTCGTCCGACCGTTCGTGGTACCGCGATGAACCCAGTTGATCACCCGCACGGTGGTGGTGAAGGTCGTAACTTTGGTAAGCACCCGGTAACTCCGTGGGGCGTTCAGACCAAAGGTAAGAAGACCCGTAGCAACAAGCGTACCGATAAGTTTATCGTACGTCGCCGTAGCAAATAAATGGCAACTGGAAAGATTGTCCAGATTATCGGCGCCGTTGTTGACGTCGAATTCCCTCAGGACGCGGTACCGCAAGTGTACAGCGCCCTCGAGGTTATGAATGGTGATGCGCGTCTGGTGCTGGAAGTACAGCAGCAGCTGGGCGGCGGCGTAGTACGTACCATCGCAATGGGTACGTCTGACGGCCTGAAGCGTGGTCTGAACGTCAACGACCTGCAGAAACCGATTCAGGTACCGGTCGGTAAAGCGACTCTGGGCCGTATCATGAACGTTCTCGGCGAGCCAATCGATATGAAAGGCGAGCTGAAAGAAGAAGATGGCAGCGCAGTAGAGATCGCCTCTATTCACCGCGCAGCGCCTTCTTATGAAGATCAGTCTAACTCGCAGGAACTGCTGGAAACCGGCATCAAGGTTATCGACCTGATGTGTCCGTTTGCCAAAGGCGGTAAAGTGGGTCTGTTCGGTGGTGCGGGTGTAGGTAAAACCGTCAACATGATGGAACTGATCCGTAACATCGCAGCTGAACACTCAGGTTACTCAGTGTTTGCTGGTGTGGGTGAGCGTACTCGTGAGGGTAACGACTTCTACCACGAAATGACTGACTCAAACGTTATCGACAAAGTTGCTCTGGTCTATGGCCAGATGAACGAGCCGCCGGGTAACCGTCTGCGCGTAGCCCTGACCGGTCTGACCATGGCGGAAAAATTCCGTGATGAAGGCCGCGACGTTCTGCTGTTCATCGATAACATCTACCGTTATACCCTGGCCGGTACAGAAGTCTCTGCACTGCTGGGTCGTATGCCATCTGCGGTAGGTTACCAGCCAACGCTGGCAGAAGAGATGGGTGTGTTGCAGGAGCGTATTACCTCCACCAAGACCGGTTCAATCACTTCCGTACAGGCCGTTTACGTCCCTGCGGATGACCTGACTGACCCGTCACCAGCAACCACCTTTGCGCACTTAGACTCAACGGTAACGCTGAGCCGTCAGATCGCATCTCTGGGTATCTACCCGGCCGTTGACCCACTGGACTCTACCAGCCGTCAGCTGGATCCGCTGGTTGTTGGTCAGGAACACTATGATGTTGCGCGTGGCGTTCAGTCACTGCTGCAGCGTTATCAGGAACTGAAAGACATCATCGCCATCCTCGGTATGGATGAGCTGTCTGAAGAAGACAAACTGCTGGTGGCACGTGCGCGTAAGATTCAGCGCTTCCTGTCTCAGCCGTTCTTCGTTGCGGAAGTATTCACCGGTTCACCGGGTAAATACGTTACGCTGAAAGACACTATCCGTGGCTTTAAAGGCATCATGGAAGGTGAGTTTGACCACCTGCCAGAGCAGGCCTTCTACATGGTTGGCGCCATCGAAGAAGCCGTGGAAAAAGCGAAGAAACTGTAA
>BRT175
ATGGCTCGTAAAACACCCATTGAGCGCTACCGTAACATTGGTATCAGTGCGCACATCGACGCCGGTAAGACTACAACTACCGAACGTGTTCTGTTCTACACCGGTGTAAACCACAAAATCGGTGAAGTTCATGACGGCGCAGCAACCATGGACTGGATGGAGCAGGAGCAGGAACGTGGTATTACCATCACGTCAGCTGCGACCACCTGCTACTGGTCTGGTATGGCTAAGCAGTTTGAACCACACCACGTAAACATCATCGACACCCCGGGACACGTTGACTTCACCATCGAAGTTGAGCGTTCTATGCGTGTGCTTGATGGCGCAGTTATGGTTTACTGTGCAGTTGGTGGTGTTCAGCCACAGTCTGAAACCGTATGGCGCCAGGCTAACAAATATAAAGTTCCACGCATCGCGTTCGTTAACAAAATGGACCGTATGGGTGCTAACTTCCTGAAAGTTGTTGACCAGATGAAAGCGCGTCTGGGTGCAAACCCAGTCCCACTTCAGCTGGCTATCGGCGCAGAAGACAGCTTCACCGGTGTTGTTGACCTGGTGAAAATGAAAGCGATCAACTGGAACGATGAAGACCAGGGCGTGACCTTCGTTTACGAAGACATTCCAGCCAACATGCAGGAACTGGCTGAAGAATGGCGTGCGAAACTGGTTGAAGCCGCAGCTGAAGGTTCTGACGAGCTGATGGAGAAATTCTTCGGCGGTGAAGAGCTGACAGAAGAAGAGATCAAAACTTCTCTGCGTAAGCGCGTTCTGAAAAACGAAATCATCCTGGTGACCTGTGGTTCTGCATTTAAGAACAAAGGTGTTCAGGCGATGCTGGATGCGGTTGTTGAATACCTGCCAGCACCGACTGACGTTACCGCGATCAACGGTATCCTGGACGACGGTAAAGACACACCGGCTGAGCGTCATTCCGATGACAAAGAGCCGTTTGCTGCTCTGGCGTTTAAAATCGCTACCGACCCGTTTGTAGGTAACCTGACCTTCTTCCGCGTTTACTCTGGTGTGGTTAACACGGGTGATACCGTATTCAACCCGGTTAAGTCAAACCGTGAGCGTCTGGGCCGTATCGTTCAGATGCACGCCAACAAGCGTGAAGAAATCAAAGAAGTTCGTGCGGGCGATATCGCAGCAGCGATCGGCCTGAAGGACGTGACGACAGGTGACACCCTGTGTGACCCAGATAACGTCATCATCCTTGAGCGCATGGAATTCCCAGAGCCGGTAATTTCTATCGCCGTTGAGCCGAAAACCAAAGCTGACCAGGAAAAAATGGGTCTGGCTCTGGGTCGTCTGGCGAAAGAAGACCCGTCATTCCGCGTATGGACTGACGAAGAGTCTAACCAGACTATCATCGCTGGTATGGGTGAACTTCACCTCGATATCATCGTTGACCGTATGAAGCGTGAATTCAACGTTGAAGCGAACGTGGGTAAACCACAGGTTGCTTACCGTGAAGCCATTCGCTCTAAAGTCACCGGTATCGAAGGTAAACACGCCAAGCAGTCTGGTGGTCGTGGTCAGTACGGTCATGTTGTTATCGACATGTACCCACTGGAGCCGGGCGTTAACCCGAAAGGTTACGAATTTGTCAACGATATCAAAGGTGGTGTAATTCCTGGTGAATTCATCCCGGCCGTTGATAAAGGTATCCAGGAGCAGTTGAAATCAGGCCCACTGGCAGGTTATCCGGTTGTGGATCTGGGTGTTCGTCTGCACTTCGGTTCTTACCATGACGTTGACTCCTCTGAACTGGCGTTTAAACTGGCCGCGTCTATTGCCTTTAAAGATGGCTTTAAGAAAGCGCAGCCTGTTCTGCTTGAGCCTATCATGAAGGTTGAAGTTGAAACCCCAGAAGAGAACACCGGTGACGTAATCGGTGACCTTAGCCGTCGTCGTGGTATGCTCAAAGGGCAAGAATCTAACGCTACTGGCGTTCAGATCCACGCTGAAGTTCCGCTGTCTGAAATGTTCGGATATGCAACTCAGCTGCGCTCTCTGACCAAAGGTCGTGCTTCGTACTCCATGGAGTTCCTGAAGTATGACGACGCACCGAGCAACGTTGCGCAGGCCGTTATTGAAGCTCGTAGCAAATAAATGTCGAATTCTTATGACTCTTCAAGTATCAAAGTCCTGAAAGGGCTTGATGCGGTACGCAAACGCCCGGGCATGTACATCGGCGATACCGATGACGGAACCGGTCTGCATCACATGGTATTCGAGGTCGTGGATAACGCAATCGACGAAGCGCTCGCCGGTCACTGTAAAGATATTGTCGTGACAATCCATGCCGATAATTCGGTTTCCGTTCAGGATGACGGACGCGGAATTCCTACCGGTATCCACGAAGAAGAAGGTGTGTCGGCTGCTGAAGTTATCATGACCGTGCTGCACGCTGGCGGTAAGTTTGACGACAACTCCTATAAAGTGTCTGGCGGCCTGCACGGCGTAGGTGTTTCCGTTGTGAACGCCCTGTCCCAGAAACTGGAACTGACCATTCGTCGTGAAGGCAAAGTGCATCAGCAGATTTATCTGCACGGCGTACCTGAAGCGCCGCTGGCGGTTACGGGAGATACCGATGCAACCGGTACCCGCATTCGTTTCTGGCCAAGCCATGACACCTTCACCAACGTTACCGATTTCGAATACGACATTCTGGCGAAACGCCTGCGCGAACTGTCCTTCCTGAACTCTGGCGTATCGATTCGTCTGGAAGACAAGCGTGATGCAAGAAACGACCACTTTCACTACGAAGGTGGTATCCGCGCCTTTGTTGAGTACCTGAATAAAAACAAAACGCCTATTCACCCAACCGTATTCTATTTCTCAACCGAGAAAGACGGCATTGGCGTGGAAGTCGCACTGCAGTGGAATGACGGCTTCCAGGAGAACATCTACTGCTTCACGAACAATATTCCACAGCGCGACGGCGGTACACACCTTGCGGGTTTCCGCGCCGCGATGACGCGTACGCTGAATGCCTACATGGATAAAGAAGGCTACAGCAAAAAAGCCAAAGTCAGCGCGACCGGTGACGATGCCCGTGAAGGTCTGATTGCGGTCGTGTCGGTCAAAGTGCCGGACCCGAAATTCTCTTCACAGACCAAAGACAAACTGGTTTCTTCAGAAGTGAAATCGGCCGTTGAGCAGCAAATGAATGAACTGCTGGCTGAATATCTGCTGGAAAATCCGGGCGATGCAAAAATCGTTGTGGGCAAAATTATTGACGCCGCACGCGCTCGTGAAGCCGCACGCCGTGCCCGTGAGATGACCCGCCGTAAAGGCGCGCTGGATCTTGCTGGCCTGCCAGGCAAACTGGCGGACTGCCAGGAGCGCGACCCGGCGCTGTCAGAAATTTACCTGGTGGAGGGTGACTCTGCGGGCGGTTCTGCCAAGCAAGGCCGCAACCGTAAGAATCAGGCCATTCTGCCGCTGAAAGGTAAGATCCTGAACGTTGAGAAGGCGCGTTTCGATAAGATGCTGGCTTCTCAGGAAGTCGCCACGTTGATTACCGCGCTGGGCTGTGGCATCGGCCGCGATGAATACAATCCGGATAAACTGCGTTACCACAGCATCATCATCATGACCGATGCGGACGTCGACGGCTCCCACATTCGTACACTGCTGTTGACCTTCTTCTATCGTCAGATGCCAGAGATTATCGAGCGTGGTCACGTGTATATCGCGCAGCCGCCGCTGTATAAGGTGAAAAAAGGTAAGCAGGAGCAATACATCAAGGATGACGAAGCCATGCTGCAGTACCAGATTGCTATCGCCCTTGACGGTACCTCGCTGCATACCACCGCCAGCGCACCCGCGCTAGGCGGCGAACCGCTGGAAACACTGGTCGCTGAATTCAACAGCACTCAGAAGATGATCAAACGCATGGAGCGTCGTTATCCGATGGCCATGCTGCGTGCGCTGATTTATCACGACACACTGAGCGATATCAGCAACGAAGCGCAGGTGACCAGTTGGATCAACGGTCTGGTTAGCTACCTGACAGCACGCGAGGCGCACGGCAGTACCTATCTGGCCCAGGTGCGTGAGAACCGTGAGCAGAATGTCTTTGAGCCGGTTTTACGCGTTCGTACACATGGAGTGGACACGGATTATCCTCTGGATGCCGAGTTCCTGCAGGGTGGCGAATACCGCAAGATCTGTGCACTGGGCGGCAAGCTTCGCGGCCTGCTTGAAGAAGATGCCTATATCGAACGTGGCGAACGTCGTCAGCCTGTCAGCAGTTTTGAACAGGCGATTGACTGGCTGGAGAAAGAGTCGCGTCGCGGTCTGTCAGTGCAGCGATATAAAGGTCTGGGCGAAATGAACCCAGAGCAGCTGTGGGAAACCACCATGGATCCGGACAGCCGCCGTATGTTACGCGTGACCATCAAAGATGCGATTGCCGCCGATCAGCTGTTCACCACGTTGATGGGTGACGCGGTTGAACCGCGCCGCGCGTTCATTGAAGAGAATGCGCTGAAAGCCGCAAATATTGATATCTAAATGCAAGAGCAATACCGCCCGGAAGAGATTGAATCCCGCGTTCAGCAGCAGTGGGATGAAAACGAAACGTTTAAAGTGACTGAGCAGGAAGGCAAAGAGAAATATTATTGCCTGTCCATGTTGCCCTATCCTTCTGGCCGCCTTCATATGGGTCACGTTCGTAACTACACCATCGGCGACGTCATCGCGCGTTATCAGCGCATGCTCGGCAAAAATGTGCTGCAGCCTATCGGTTGGGATGCGTTCGGTCTGCCTGCGGAAGGCGCGGCGGTAAAAAACAACACCGCACCCGCCCCCTGGACTTATGACAACATCGCGTATATGAAAAACCAGCTTAAACTGCTGGGCTTTGGCTATGACTGGAGCCGCGAACTGGCGACCTGTCAGCCAGAGTATTACCGCTGGGAACAGTGGTTCTTTACCAAACTCTATGAGAAAGGCCTGGTTTACAAAAAAACCTCGGCGGTGAACTGGTGCCCGAACGACCAGACGGTACTGGCCAATGAGCAGGTTATTGACGGCTGCTGCTGGCGCTGTGACACCAAAGTTGAGCGTAAAGAGATCCCACAGTGGTTTATCAAAATCACCGATTACGCCGAAGAGCTGTTAAACGATCTGGATACGCTGGAAGAGTGGCCTGAGCAGGTCAAAACCATGCAGCGTAACTGGATCGGCCGCTCTGAAGGCGTGGAAATCACTTTTGGCGTCGCGGACAGCCTTGAGAAAGTCACGGTTTATACCACGCGTCCAGATACCTTCTACGGCGCGACCTATGTCGCCGTGGCCGCCGGTCATCCGCTGGCGCTGCAGGCAGCTGCCAGCAATCCTGCCCTCGCTGACTTTATTGCCGAATGCCGCAATACCAAAGTGGCCGAAGCCGATATGGCCACCATGGAAAAGAAAGGCATGGCCACTGGCCTGTCTGCGGTGCACCCGTTAACAGGTGAGGCTGTTCCTGTCTGGGTCGCGAACTTTGTGCTGATGGAGTACGGCACGGGTGCCGTGATGGCGGTTCCGGCACATGACCAGCGTGACTGGGAGTTTGCCACGAAATACGATCTGCCGATCAAGCCGGTGATCCTGAACCTGGACGGCAGCGAGCCGGACGTAAGCACTGGCGCGATGACCGATAAAGGTACGCTGTTTAACTCCGCCGAGTGCAGTGGTCTGGATCACAGTGCCGGTTTCAACGCCATTGCGGATGCGCTGGCGGCGAAAGGTGTTGGCGTACGTAAAGTCAATTATCGCCTTCGCGACTGGGGCGTTTCCCGTCAGCGCTACTGGGGCGCGCCCATTCCGATGGTGACGCTGGAAGATGGCACCGTGATGCCCACGCCAGAAGATCAGCTTCCGGTTATCCTGCCTGAAGATGTGGTCATGGACGGCATCACAAGCCCGATTAAGGCCGATCCCGAGTGGGCAAAGACCACCGTGAACGGTCAGCCGGCCCTGCGCGAAACCGATACCTTTGACACCTTCATGGAGTCTTCATGGTATTACGCGCGCTACACCTGTGCGGACTATAAAGATGGCATGCTGGACCCGGCTGCAGCGAACTACTGGCTGCCAGTGGATCAGTATGTGGGCGGTATCGAACACGCCATCATGCACCTGATGTATTTCCGTTTCTTCCATAAGCTGCTGCGCGATGCAGGCCTGGTAAACTCGAATGAGCCTGCTAAACGTCTGCTGTGCCAGGGCATGGTATTGGCGGATGCGTTCTACTATCTGGGCGTCAACGGCGAACGTAACTGGGTTTCCCCGGTGGATGTCACCGTTGAGCGCGATGAGAAAGGCCGCATTACCAAAGCCGTGGACACACAGGGCCGTGAGGTGATCTACGCAGGCATGAGCAAAATGTCGAAGTCGAAAAACAACGGCATTGACCCACAGTTGATGGTTGAGCGCTACGGCGCCGATACCGTACGTCTGTTTATGATGTTTGCCTCACCGGCCGACATGACGCTGGAGTGGCAGGAATCCGGTGTTGAAGGCGCGAACCGCTTCCTGAAGCGCGTCTGGAAACTGGCCTATGACCATTCACAGAAAGGCGCGACCGTCGCTCTGGACGTTGCCAGCCTGAACGATGATCAGAAAGGCTTACGTCGCGATCTGCATAAAACTATTGCCAAAGTGTCCGACGATATCGGCCGCCGTCAGACCTTTAACACCGCGATTGCCGCCGTGATGGAACTGATGAACAAGCTGACGCGTGCACCACAGGACAGCGAACAGGATCGTGCACTGATGCAGGAAGCGTTACTCGCCGTGACGCGTTTACTGTATCCGTTCACGCCTCATGCCTGCTTCGTACTGTGGCAAACGCTGGGCGGCCAAGGCACCATCGACAATGCAGAATGGCCGGTTGCCGATGACGCCGCGATGGTTGAGGACGCCTTATTGGTTGTCGTGCAGGTTAACGGTAAAGTCCGTGGTAAAATTACCGTGGCAGCCGATGCTACCCAGGAACAGGTTCAGGCTCGTGCGGCTGAGGAACCATTAGTGGCGAAATACCTTGATGGTGTTAGCATTCGTAAAGTCATTTATGTACCGGGCAAACTGCTTAACCTGGTTGTGGGTTAAATGGCAATTGATGAAAACAAACAGAAGGCTTTAGCTGCCGCGCTCGGCCAGATTGAGAAGCAATTTGGTAAAGGCTCCATCATGCGCTTGGGTGAAGACCGCTCAATGGATGTGGAAACCATTTCAACGGGTTCTCTGTCACTGGATATCGCATTAGGTGCGGGTGGTTTACCGATGGGACGTATCGTCGAAATCTACGGCCCAGAGGCCTCAGGTAAAACGACACTGACACTTCAGGTTATTGCCGCTGCGCAGCGTAAGGGCAAAACCTGTGCCTTTATCGATGCCGAGCACGCACTGGATCCCATCTATGCTAAGAAACTGGGCGTGGATATCGACAATCTGCTGTGTTCACAGCCGGATACCGGTGAGCAGGCCCTGGAAATTTGTGATGCGCTGGCCCGCTCTGGTGCCGTTGACGTCATTATCGTTGACTCCGTAGCTGCACTGACGCCAAAAGCCGAAATCGAAGGTGAAATCGGTGACTCACATATGGGCCTGGCGGCACGTATGATGAGCCAGGCAATGCGTAAGCTGGCGGGTAACCTGAAGCAGTCTAATACGCTGCTGATCTTCATCAACCAGATTCGTATGAAGATTGGTGTGATGTTCGGTAACCCGGAAACCACTACCGGTGGTAACGCGCTGAAGTTCTACGCTTCTGTTCGCCTTGATATTCGCCGTATCGGTGCGATTAAAGAGGGTGACAACGTGGTGGGTAGTGAAACGCGCGTTAAAGTCGTTAAGAACAAAATTGCAGCGCCATTTAAACAGGCTGAGTTCCAGATCATGTACGGCGAAGGCATTAACACCTTCGGTGAGCTGGTGGATCTTGGCGTGAAGCACAAGCTGATTGAAAAAGCCGGTGCATGGTACAGCTATAAAGGCGATAAGATCGGTCAGGGCAAGGCAAACGCGGGCAACTTCCTCAAAGAAAATGCCGCGGTGGCCGACGAGCTTGATATCAAACTGCGTGAAATGCTGCTTAACGGTGGCGATCAAAACATCGCGGCGGACGTTGCAGGCAACGACGTTGAGAAGGCGGCGAGCGAAGCCAACGAAGATTATTAAATGGTTTACTCCTATACCGAGAAAAAACGTATTCGTAAGGATTTTGGTAAACGTCCGCAAGTTTTGGACATACCTTATCTCCTTTCCATCCAGCTTGATTCGTTTCAGAAGTTTATCGAGCAAGATCCAGAAGGTCAGTACGGACTGGAAGCTGCATTCCGCTCTGTATTCCCTATTGCGAGCTACAGCGGCAACTCTGAGTTGCAGTATGTCAGCTATCGCTTAGGTGAACCTGTCTTTGACGTGAAAGAGTGTCAGATCCGTGGCGTGACCTACTCGGCACCGCTGCGCGTGAAACTGCGTCTGGTGATCTATGAGCGCGAAGCGCCAGAAGGCACAGTAAAAGACATTAAAGAACAAGAAGTCTACATGGGTGAAATTCCACTCATGACTGACAACGGTACCTTTGTTATCAACGGTACTGAACGTGTTATCGTTTCTCAGCTGCATCGTAGTCCTGGCGTGTTCTTTGACAGCGATAAGGGTAAAACCCACTCCTCGGGTAAAGTGCTGTATAACGCACGTATCATCCCTTACCGTGGTTCATGGCTCGACTTCGAGTTTGACCCGAAAGACAACCTTTTCGTCCGTATTGACCGTCGTCGTAAGCTGCCGGCCAGTATCATTCTGCGCGCACTGCATTACACCACTGCTCAAATTCTCGACGTGTTCTTCGAGAAAGTGGTGTACGAAATTCGTGACAACAAGCTGCAGATGGAATTGGTGCCAGAGCGCCTGCGCGGTGAAACCGCGACCTTCGATATCGAATCGAATGGCACGGTCTACGTTGAGAAAGGGCGTCGCATCACTGCGCGTCATATTCGTCAGCTGGAAAAAGACGGTATCCAACACATCGAAGTCCCTGTGGAATACATCGCGGGCAAAGTGGTCTCTAAAGACTACATCGATGAGAATACCGGTGAGCTGATCGTTGCGGCCAACATGGAACTGTCGCTGGATCTGCTGGCGAAGCTGAGCCAGTCGGGTCACAAGCGCATTGAAACGCTGTTCACCAACGATTTGGATCACGGCCCATACATCTCCGAGACGCTGCGCGTTGACCCAACCAACGATCGCCTGAGCGCGCTGGTTGAGATCTACCGCATGATGCGTCCTGGTGAGCCGCCAACGCGTGAAGCTGCAGAGAACCTGTTTGAGAACCTGTTCTTCTCTGAAGATCGTTACGATCTTTCTGCAGTCGGCCGCATGAAGTTCAACCGTTCATTGCTGCGTGATGAGATCGAAGGTTCAGGTATCCTGAGCAAAGAAGACATCATCGAAGTGATGAAAAAACTGATCGACATCCGTAACGGTAAAGGCGAAGTGGACGATATCGACCACCTCGGTAACCGTCGTATTCGTTCAGTCGGTGAAATGGCTGAAAACCAGTTCCGCGTCGGTCTGGTCCGTGTTGAGCGTGCAGTGAAAGAGCGTCTTTCTCTGGGCGACCTCGATACGCTGATGCCACAGGACATGATCAACGCCAAGCCAATTTCGGCGGCGGTGAAAGAGTTCTTTGGTTCCAGCCAGCTGTCTCAGTTTATGGATCAGAACAACCCCTTGTCAGAGATTACGCACAAGCGTCGTATCTCTGCTCTCGGCCCGGGTGGTTTAACCCGTGAGCGTGCCGGCTTCGAAGTGCGTGACGTACACCCAACGCACTACGGTCGTGTCTGCCCAATCGAAACCCCTGAAGGTCCGAACATCGGTCTGTTCAACTCCTTGTCTGTGTACGCGCAGACGAACGAGTACGGTTTCCTGGAAACCCCTTATCGTCGCGTTATTGACGGTGTGGTTTCCGATGAAATTCATTACCTTTCTGCAATCGAAGAAGGTAACTACGTTATCGCGCAGGCGAACACCAATCTGTCAGAAGAAGGTGCGTTCGTTGATGACCTGGTCACCTGCCGTAGCAAAGGCGAATCAAGTCTGTTCAGCCGCGATCAGGTTGACTACATGGACGTTTCCACCCAGCAGGTGGTTTCTGTCGGTGCGTCACTGATTCCGTTCCTGGAACACGATGATGCTAACCGCGCCCTGATGGGTGCGAACATGCAACGTCAGGCCGTTCCTACTCTGCGTGCTGATAAGCCGCTGGTAGGTACCGGTATGGAGCGCGCTGTAGCCGTTGACTCCGGTGTTACCGCTGTTGCGAAACGTGGCGGTACCGTTCAGTACGTTGATGCATCACGTATCGTTATTAAAGTTAACGAAGACGAGATGTACCCGGGCGAAGCGGGTATCGACATCTACAACCTGACCAAATACACCCGTTCTAACCAGAACACCTGTATCAATCAGATGCCGTGTGTCTCTCTGGGTGAGCCCGTTGAACGTGGTGATGTGCTGGCTGACGGCCCGTCTACCGATCTCGGTGAGCTGGCGCTGGGTCAGAACATGCGCGTCGCGTTCATGCCGTGGAACGGTTACAACTTCGAAGACTCCATTTTAGTCTCCGAGCGCGTAGTGCAGGAAGATCGCTTCACCACCATCCACATTCAGGAACTGGCCTGTGTGTCTCGTGACACCAAGCTGGGGCCAGAAGAGATCACGGCTGACATCCCGAACGTGGGCGAAGCTGCACTCTCTAAACTGGATGAGTCCGGTATCGTTTATATCGGTGCTGAAGTGACCGGCGGTGACATTCTGGTTGGTAAGGTGACGCCAAAAGGTGAAACCCAGCTGACGCCAGAAGAGAAACTGCTGCGTGCGATCTTCGGTGAGAAAGCGTCTGACGTTAAAGACTCTTCTCTGCGTGTACCGAACGGTGTTTCCGGTACCGTTATCGACGTTCAGGTCTTCACCCGCGATGGCGTGGAAAAAGACAAACGTGCGCTGGAAATCGAAGAGATGCAGCTGAAGCAGGCCAAGAAAGACCTGTCTGAAGAGCTGCAGATTTTGGAAGCGGGCCTGTTTAGCCGTATCCAGTCTGTCCTGATTTCCGGTGGCGTTGAAGCAGACAAACTGGACAAGCTGCCGCGTGAGCGTTGGCTGGAGCTGGGTCTGACTGACGAAGCCAAGCAAAACCAGCTGGAGCAGCTGGCAGAGCAGTACGACGAACTGAAGCACGAGTTTGAGAAAAAACTCGAAGGTAAGCGTCGTAAAATCACCCAAGGCGATGATCTGGCACCTGGCGTGCTGAAAATCGTTAAGGTTTATCTGGCTGTTAAACGCCAGATTCAGCCTGGTGATAAAATGGCAGGTCGTCACGGTAACAAAGGTGTTATCTCTAAGATCAACCCAATCGAAGACATGCCTTACGATGAGAACGGTACGCCGGTCGATATCGTACTGAACCCGCTGGGCGTACCTTCGCGTATGAACATCGGTCAGATCCTTGAGACTCACCTGGGGATGGCAGCGAAAGGTATCGGCGAGAAGATCAACGCGATGCTGAAGAAGCAGGAAGAAGTCGCCAAGCTGCGCGAATTCATCCAGCGTGCTTACGATCTGGGCACCGATGTGCGTCAGAAAGTTGACCTGAACACCTTTACTGATGACGAAGTTCTGCGCCTGGCTGAGAACCTGAAAAAAGGTATGCCAATTGCCACGCCGGTGTTTGATGGTGCGAAAGAGAGCGAAATCAAAGAGCTGTTAGAGCTCGGCGGTCTGCCTTCTTCCGGTCAGATTACCCTGTTTGATGGCCGTACTGGTGAGCAGTTCGAACGTCAGGTAACCGTAGGCTATATGTACATGCTGAAACTCAACCACCTGGTTGATGACAAGATGCACGCACGTTCTACCGGTTCCTATAGCCTCGTTACTCAGCAGCCGCTGGGTGGTAAGGCACAGTTCGGTGGTCAGCGCTTCGGTGAGATGGAAGTATGGGCGCTGGAAGCTTACGGTGCTGCGTATACCCTTCAGGAAATGCTTACCGTTAAGTCTGATGACGTCAACGGCCGTACCAAGATGTATAAGAACATCGTGGATGGCAACCATCAGATGGAACCTGGCATGCCAGAATCGTTCAACGTACTGTTGAAAGAGATTCGCTCGCTGGGTATCAACATCGAGCTGGAAGACGAGTAAATGGCAGTTGTTAAATGTAAACCGACATCTCCGGGTCGTCGCCACGTCGTTAAAGTGGTGAACCCAGAGTTGCACAAGGGCAAGCCGTTTGCTCCATTGCTGGAAAAAAACAGCAAATCCGGTGGCCGCAACAACAACGGTCGCATCACTACCCGTCACATCGGTGGTGGTCATAAGCAGGCTTACCGTCTGGTTGATTTCAAACGCAACAAAGATGGTATCCCGGCAACCGTTGAACGTCTTGAGTACGATCCGAACCGCTCTGCGAACATCGCACTGGTTCTGTACAAAGACGGCGAACGCCGTTACATCCTGGCCCCTAAAGGCCTGAAAGCCGGCGACCAGATTCAGTCTGGCGTTGATGCTGCGATCAAAGCAGGTAACACACTGCCGATGCGTAACATCCCGGTGGGTTCTACCGTTCACAACGTAGAAATGAAACCAGGCAAAGGCGGTCAGATTGCTCGCTCAGCCGGTGCTTACGTGCAGATCGTTGCGCGTGAAGGTTCCTACGTTACCCTGCGTCTGCGTTCAGGTGAAATGCGTAAAGTCGAAGCTGACTGCCGCGCAACACTGGGCGAAGTCGGTAACGCTGAGCATATGCTGCGCGTTCTGGGTAAAGCCGGTGCAACCCGTTGGCGTGGTGTTCGTCCGACCGTTCGTGGTACCGCGATGAACCCAGTAGATCACCCGCACGGTGGTGGTGAAGGTCGTAACTTTGGTAAGCACCCGGTAACCCCGTGGGGCGTTCAGACCAAAGGTAAGAAGACCCGTAGCAACAAGCGTACCGATAAGTTTATCGTACGTCGCCGTAGCAAATAAATGGCAGCTGGAAAGATTGTCCAGATTATCGGCGCCGTAGTTGACGTCGAATTCCCTCAGGATGCAGTACCGCAAGTGTACAGCGCTCTTGAGGTTAAGAATGGTGATGCTCGTCTGGTGCTGGAAGTTCAGCAGCAGCTGGGTGGTGGCGTGGTTCGTACTATCGCCATGGGTACTTCTGACGGCCTGAAGCGCGGTCTGGAAGTCACCGACCTGAAAAAACCGATCCAGGTACCGGTTGGTAAAGCAACCCTCGGCCGTATCATGAACGTGCTGGGCGAGCCTATCGACATGAAAGGCGACCTGACAGAAGAAGACGGCAGCGCAGTAGAGGTTTCCTCTATTCACCGCCCTGCGCCTTCTTATGAAGATCAGTCTAACTCGCAGGAACTGCTGGAAACCGGCATCAAGGTTATCGACCTGATGTGTCCGTTCGCTAAGGGCGGTAAAGTCGGTCTGTTCGGTGGTGCGGGTGTAGGTAAAACCGTAAACATGATGGAGCTGATCCGTAACATTGCGGCTGAGCACTCAGGTTACTCGGTATTTGCCGGCGTGGGTGAGCGTACTCGTGAGGGTAACGACTTCTACCACGAAATGACTGACTCCAACGTTATCGATAAAGTTGCGCTGGTGTATGGCCAGATGAACGAGCCGCCGGGTAACCGTCTGCGCGTGGCACTGACCGGTCTGACCATGGCGGAGAAATTCCGTGATGAAGGCCGCGACGTTCTGCTGTTCATCGACAACATCTACCGTTATACCCTGGCCGGTACGGAAGTATCCGCGCTGCTGGGTCGTATGCCATCTGCGGTAGGTTATCAGCCAACGCTGGCAGAAGAGATGGGTGTGTTGCAGGAGCGTATTACCTCCACCAAGACAGGTTCAATCACCTCCGTACAGGCCGTATACGTGCCAGCGGATGACTTGACTGACCCGTCACCAGCAACCACCTTTGCTCACTTAGACTCAACAGTTACCCTGAGCCGTCAGATCGCCTCGCTGGGTATCTACCCGGCCGTTGACCCGCTGGACTCCACCAGCCGTCAGCTGGATCCACTGGTTGTGGGTCAGGAGCACTACGACGTTGCACGTGGCGTACAGTCACTGCTGCAGCGTTATCAGGAACTGAAAGACATCATCGCCATCCTGGGTATGGACGAGCTGTCTGAAGAAGACAAACTGCTGGTGGCACGTGCGCGTAAGATTCAGCGCTTCCTGTCTCAGCCGTTCTTCGTAGCAGAAGTGTTCACCGGTTCTCCAGGTAAATACGTAACGCTGAAAGACACCATCCGTGGCTTTAAAGGCATCATGGAAGGTGAATTTGACCACCTGCCAGAGCAGGCCTTCTACATGGTTGGCGCCATCGAAGAAGCGGTCGAAAAAGCGAAGAAACTGTAA
>Cronobacter_sakazakii_ATCC_BAA-894
ATGGCTCGTACAACACCTATTGCACGCTACCGTAACATCGGTATCAGTGCGCACATCGACGCCGGTAAAACCACTACTACCGAACGTATTCTGTTCTACACCGGTGTAAACCACAAAATCGGTGAAGTTCATGACGGCGCCGCAACTATGGACTGGATGGAACAGGAGCAGGAGCGTGGTATTACCATTACCTCCGCTGCGACTACCGCATTCTGGTCTGGTATGGCTAAGCAGTATGAACCGCACCGTATCAACATCATCGACACCCCGGGGCACGTTGACTTCACCATCGAAGTAGAACGTTCCATGCGTGTCCTTGACGGTGCGGTAATGGTTTACTGCGCAGTTGGTGGTGTTCAGCCGCAGTCTGAAACCGTATGGCGTCAGGCTAACAAATACAAAGTTCCGCGTATTGCGTTCGTTAACAAAATGGACCGCATGGGTGCGAACTTCCTGAAAGTTGTTGGTCAGATCAAAACCCGTCTGGGCGCGAACCCGGTTCCGCTGCAGCTGGCGATTGGTGCTGAAGAAGGTTTCACCGGTGTTGTTGACCTGGTGAAAATGAAAGCCATCAACTGGAACGATGCAGACCAGGGCGTAACCTTCGAATACGAAGATATCCCGGCTGACATGCAGGACCTGGCTGACGAATGGCACCAGAACCTGATCGAGTCCGCAGCTGAAGCTTCTGAAGAGCTGATGGAGAAATACCTGGGTGGTGAAGAACTGACTGAAGAAGAGATCAAAAAAGCTCTGCGTCAGCGCGTTCTGAACAACGAAATCATCCTGGTAACCTGTGGTTCTGCGTTCAAAAACAAAGGCGTACAGGCGATGCTGGATGCGGTAATTGATTACCTGCCATCCCCGGTTGACGTACCTGCGATCAACGGTATCCTGGACGACGGTAAAGATACTCCGGCTGAGCGTCACGCTAGCGATGAAGAGCCGTTCTCTGCACTGGCGTTCAAAATCGCTACCGACCCGTTCGTTGGTAACCTGACGTTCTTCCGCGTGTACTCTGGTGTGGTTAACTCTGGTGATACCATCCTGAACTCCGTGAAATCCGCACGTGAGCGTTTCGGTCGTATCGTACAGATGCACGCTAACAAACGTGAAGAGATCAAAGAAGTTCGCGCAGGCGACATCGCGGCTGCTATCGGTCTGAAAGACGTGACTACTGGTGACACCCTGTGTAACCCGGATCACCCGATCATTCTGGAGCGCATGGAGTTCCCAGAGCCGGTAATCTCTATCGCGGTTGAACCGAAAACCAAAGCTGACCAGGAAAAAATGGGTCTGGCTCTGGGCCGTCTGGCTAAAGAAGACCCGTCTTTCCGCGTATGGACTGACGAAGAATCTAACCAGACCATCATCGCTGGTATGGGTGAGCTGCACCTCGACATCATCGTTGACCGTATGAAGCGTGAGTTCAACGTTGAAGCTAACGTAGGTAAACCTCAAGTTGCTTACCGCGAAGCGATTCGCAGCAAAGTTACCGACATCGAAGGTAAACACGCTAAGCAGTCTGGTGGTCGCGGTCAGTACGGTCACGTTGTGATCGACATGTACCCGCTGGAGCCGGGCTCTAACCCGAAAGGTTACGAGTTCATCAACGACATTAAAGGTGGTGTGATTCCTGGCGAATACATCCCGGCCGTTGATAAAGGCATCCAGGAGCAGCTGAAGTCTGGTCCGCTGGCAGGTTACCCGGTAGTAGACATCGGTATCCGTCTGCACTTCGGTTCTTACCACGACGTTGACTCCTCTGAACTGGCGTTTAAACTGGCAGCTTCTATCGCCTTTAAAGAAGGCTTTAAGAAAGCAAAACCAGTTCTGCTTGAGCCGATCATGAAGGTTGAAGTAGAAACTCCGGAAGAGAACACTGGTGACGTTATCGGTGACTTGAGCCGTCGTCGCGGTATGCTGCGTGGTCAGGAATCCGAAGTAACTGGCGTTAAGATCCACGCTGAAGTTCCGCTGTCTGAAATGTTCGGATATGCAACTCAGCTGCGTTCTCTGACCAAAGGTCGTGCATCATACACTATGGAATTCCTGAAGTATGATGATGCGCCGAACAACGTTGCTCAGGCCGTTATCGAAGCCCGTGGCAAATAAATGTCGAATTCTTATGACTCCTCCAGTATCAAAGTCCTGAAAGGGCTGGATGCGGTGCGTAAGCGCCCGGGTATGTATATCGGCGATACGGATGACGGCACCGGTCTGCACCACATGGTATTCGAGGTGGTAGATAACGCTATCGACGAAGCGCTCGCGGGTCACTGTAAAGATATCGTCGTGACTATCCATGCCGACAACTCCGTCTCGGTATCGGATGACGGGCGCGGCATTCCGACCGGTATCCACCCGGAAGAAGGCGTTTCGGCGGCGGAAGTTATCATGACCGTTCTGCACGCAGGCGGTAAATTCGATGATAACTCCTATAAAGTCTCCGGTGGTCTGCATGGCGTAGGCGTATCCGTGGTTAACGCCCTGTCCCAGAAACTGGAGCTGGTGATTCGCCGCGAAGGTAAAATCCACCAGCAAACTTACGTGCACGGCGTGCCGCAAGCGCCGCTGGCTGTAACCGGCGACACCGATCAGACCGGTACTCAGGTCCGTTTCTGGCCAAGTCTCGAAACCTTCACCAACGTCACTGAGTTTGAATACGATATTCTGGCGAAGCGCCTGCGCGAACTCTCGTTCCTGAACTCCGGCGTGTCGATCCGTCTCGTGGATAAGCGCGACGGCAAGCAGGACCACTTCCATTACGAAGGCGGCATCAAAGCGTTCGTGGAGTACCTGAACAAGAACAAAACGCCGATTCACCCGAATATCTTCTATTTCTCTACCGAAAAAGACGGTATCGGCGTGGAAGTGGCGCTGCAGTGGAACGACGGCTTCCAGGAAAACATCTACTGCTTCACCAACAATATTCCGCAGCGCGACGGCGGTACGCACCTGGCGGGCTTCCGTGCGGCGATGACCCGTACCTTGAACGCCTATATGGATAAAGAAGGCTACAGCAAGAAAGCGAAAGTCAGCGCCACCGGCGATGACGCGCGTGAAGGCCTGATTGCCGTTGTGTCCGTTAAAGTGCCGGACCCGAAATTCTCCTCCCAGACCAAAGACAAGCTGGTCTCATCCGAGGTGAAATCGGCGGTTGAGCAGCAGATGAACGAACTGCTGGCGGAATACCTGCTGGAAAACCCGAACGACGCGAAAATCGTGGTCGGCAAAATTATCGATGCCGCGCGCGCCCGTGAAGCGGCACGTAAAGCGCGTGAAATGACCCGTCGTAAAGGCGCGCTCGATCTCGCAGGGCTGCCGGGCAAACTGGCGGATTGCCAGGAGCGCGACCCGGCGCACTCCGAACTCTACCTGGTGGAAGGGGACTCCGCGGGCGGTTCTGCAAAACAGGGCCGTAACCGTAAGAATCAGGCGATCCTGCCGCTGAAAGGGAAAATCCTGAACGTGGAGAAGGCGCGCTTTGACAAGATGCTCTCTTCCCAGGAAGTGGCGACGCTGATTACCGCGCTCGGCTGCGGCATCGGCCGTGACGAATACAACCCGGATAAACTGCGCTACCACAGCATCATCATCATGACCGATGCTGACGTCGACGGCTCGCACATCCGTACGCTGCTGTTGACCTTCTTCTATCGTCAGATGCCGGAAATCATTGAGCGCGGCCATGTCTATATCGCCCAGCCGCCGCTCTATAAAGTGAAAAAAGGCAAGCAGGAACAGTACATTAAAGACGACGAGGCGATGGATCAGTACCAGATCGCCATCGCGCTGGACGGCGCGACGCTGCATGCGAATGCCAGCGCGCCTGCCATTGCCGGTGAAGCACTGGAAAAACTCGTCTCTGAGTACAACGGCGCGCAGAAGATGATCAACCGTATGGAGCGTCGTTACCCGCGCGCGCTGCTGAAAGAGCTTATCTATCAGCCGACGCTGTCCGAAGAGACGCTGGCCGATGAAGCGAACGTGACCCGTTGGGTCTCTGCGCTTATCACCACACTCAATGACAACGAGCAGCACGGCAGCGTCTGGAAATACGATATCCGTGAAAACGCGGAAACGCGTCGTTTCGAGCCAGTGGTGCGCGTGCGTACCCACGGCGTTGATACCGATTACGTGCTCGACCACGAGTTTGTGACCGGTGGTGAATACCGTCGTCTGTGTACGCTTGGCGAGAAGCTGCGCGGCCTGATTGAAGAAGACGCGTTTATCGAGCGCGGCGAACGCCGTCAGCCGGTGGCAAGCTTCGAGCAGGCGCTGGACTGGCTGGTGAAAGAGTCCCGCCGCGGCCTGTCGATTCAGCGTTATAAAGGTCTTGGCGAGATGAACCCGGAGCAGTTGTGGGAAACCACCATGGATCCGGAAAGCCGCCGTATGCTGCGCGTGACGGTAAAAGACGCGATTGCGGCCGATCAGCTCTTTACCACGCTGATGGGCGACGCCGTTGAACCGCGTCGCGCCTTTATCGAAGAAAACGCCCTGAAAGCGGCGAATATCGATATCTGAATGCAAGAGCAATATCGCCCGGAAGAGATAGAATCCAAAGTACAGCTTCACTGGGAAGAGAAGCGCACATTTGAAGTGACCGAAGACGAGAGCAAAGAGAAGTATTACTGCCTGTCGATGCTTCCCTATCCTTCTGGCCGACTACACATGGGCCACGTTCGTAACTACACCATCGGCGATGTGATTGCGCGCTACCAGCGTATGCTCGGTAAAAACGTGCTCCAGCCCATCGGCTGGGACGCCTTCGGCCTGCCGGCGGAAGGTGCGGCGGTGAAAAACAACACCGCGCCGGCCCCGTGGACCTACGACAACATCAACTACATGAAGAACCAGCTCAAAATGCTGGGCTTCGGCTATGACTGGAGCCGCGAGCTGGCGACCTGTACGCCGGAATATTACCGCTGGGAACAGCAGTTCTTCACCGAGCTCTACAAAAAAGGCCTGGTGTATAAGAAAACCTCTGCGGTGAACTGGTGCCCGAACGACCAGACCGTGCTTGCCAACGAACAGGTTATCGACGGCTGCTGCTGGCGCTGCGATACCAAAGTCGAGCGTAAAGAGATCCCGCAGTGGTTTATTAAAATCACCGCCTATGCCGACGAGCTGTTAAACGATCTCGATAAGCTCGATCACTGGCCGGACACCGTTAAAACCATGCAGCGCAACTGGATTGGCCGCTCTGAAGGTGTAGAAATCACCTTTGACGTCCAGAACAGCGACGAAAAGCTGACGGTTTATACCACCCGTCCGGACACCTTTATGGGCGTCACCTATCTGGCCGTGGCGGCGGGTCATCCGCTGGCGCAGGCCGCGGCAGCCGCTAACCCGGCGCTGGGCGATTTCATTGCCGAATGCCGCAACACCAAAGTTGCTGAAGCCGATATGGCGACGATGGAGAAAAAAGGCGTCGATACGGGCCTGAAAGCGATTCACCCGCTAACCGGCGAAGCTATCCCGGTATGGGCGGCGAACTTCGTGCTGATGGAATATGGCACCGGCGCCGTCATGGCCGTTCCGGGTCACGATCAGCGCGACTATGAATTCGCGACCAAATACAGCCTGCCGATTAAGCCAGTTATCCTGACCGCAGAAGGCACCGCGCCGGATCTGAGCGAACAAGCGCTCACCGAAAAAGGCGTGCTGTTCAACTCCGGTGAGTTTGACGGTCTTGATTTTGAAGCCGCCTTTAACGCCATTGCCGACAAACTCGCCGCGAAAGGCGTGGGCGAGCGCAAAGTGAACTATCGTCTGCGCGACTGGGGGGTTTCCCGCCAGCGTTACTGGGGCGCACCAATCCCGATGGTGACCCTGGAAGACGGCACCGTTATGCCGACGCCTGCCGATCAACTGCCGGTTATCCTGCCGGAAGATGTGGTCATGGACGGCATCACCAGCCCGATTAAAGCAGACCCGGAATGGGCGAAAACCACCGTTAACGGTCAGCCTGCGCTGCGTGAAACCGACACCTTCGACACCTTCATGGAATCCTCCTGGTACTACGCGCGCTACACTTGCCCGCAGTACAAAGAAGGCATGCTGGACGAAAAAGCCGCCAACTACTGGCTGCCGGTCGATATTTATATCGGTGGCATCGAACACGCCATCATGCACCTGCTCTACTTCCGCTTCTTCCACAAGCTGATGCGTGACGCGGGCATGGTGAACTCTGACGAACCGGCGAAACAGCTGCTGTGTCAGGGAATGGTGCTGGCGGACGCGTTCTACTACGTGGGCGCGAATGGCGAACGTAACTGGGTTTCCCCGAAAGACGCCATCGTCGAGCGCGACGAGAAAGGCCGCATCGTGAAAGCGAGCGACGCCGCGGGCCATGAGCTGGTGTATACCGGCATGAGCAAAATGTCGAAGTCCAAAAACAACGGCATCGACCCGCAGGAGATGGTTGAGCGTTACGGTGCGGATACCGTGCGTCTGTTCATGATGTTCGCCTCTCCGGCGGATATGACGCTCGAATGGCAGGAGTCCGGCGTAGAAGGCGCAAACCGCTTCCTGAAACGCGTCTGGCGTCTGGTGTACGAGCACACGTCGCTCGGTGACGCGCCAGCGCTGAATGTCGATGCGCTGAACGACGATCAGAAAGCGCTGCGTCGCGACGTTCATAAAACCATCGCGAAAGTATCCGATGATATCGGCCGCCGTCAGACCTTTAACACCGCTATCGCCGCCATCATGGAACTGATGAACAAACTGGCGAAAGCGCCGCAGGAAGGCGAGCAGGATCGTGCTTTAATGCGTGAAGCGCTGCTGGCCGTGGTGCGTATGCTCAACCCGTTCACCCCGCACGTCAGCTTTACGCTCTGGCAGGAGCTGAAAGGCGAAGGCGATATCGACAACGCGCCGTGGCCGCAGGCGGACGACAGCGCGATGGTGGAAGATACGACGCTGGTCGTCGTTCAGGTCAACGGTAAAGTGCGCGGTAAAATCACCGTGGCGGCTGACGCGACCGAAGAGCAGGTGCGCGAGCGCGCCGCTCAGGAACATCTGGTGGCGAAATACCTCGCCGGCGTGACCGTGCGTAAAGTGATTTACGTACCGGGTAAACTGCTTAACCTGGTTGTGGGCTAAATGGCTATCGACGAAAACAAGCAGAAGGCGTTGGCGGCAGCACTCGGCCAGATTGAGAAGCAATTCGGCAAAGGCTCCATCATGCGTTTGGGTGAAGATCGCACCATGGATGTGGAAACGATCTCCACCGGCTCTCTCTCCCTGGACATCGCGCTGGGAGCGGGCGGTCTGCCGATGGGGCGTATCGTGGAAATTTACGGCCCGGAATCTTCAGGTAAAACCACGCTGACGCTGCAGGTGATTGCCGCAGCACAGCGCGCGGGTAAAACCTGTGCGTTTATCGACGCAGAGCACGCGCTCGATCCCGTCTATGCCCGTAAACTCGGCGTAGATATCGATAATCTGCTCTGCTCTCAGCCGGACACCGGTGAGCAGGCACTAGAAATCTGTGACGCGCTGGCGCGCTCCGGCGCGGTAGACGTGCTGGTGGTCGACTCCGTTGCGGCCCTGACGCCGAAAGCGGAAATCGAAGGGGAAATCGGTGACTCTCATATGGGCCTCGCGGCACGTATGATGAGCCAGGCGATGCGTAAGCTGGCCGGTAACCTGAAAAACTCCAACACCCTGCTTATCTTCATCAACCAGATCCGTATGAAGATTGGCGTGATGTTTGGTAACCCGGAAACCACGACCGGTGGTAACGCGCTGAAATTCTACGCGTCTGTGCGTCTCGACATCCGCCGTATCGGCGCGGTGAAAGAGGGCGAAGAAGTGGTAGGTAGCGAAACCCGCGTGAAAGTGGTGAAAAACAAAGTCGCTGCGCCGTTTAAACAGGCTGAGTTCCAGATCCTCTACGGTGAAGGGATCAACTTCTACGGCGAGCTGGTTGATCTTGGCGTGAAGCACAAGCTGATTGAAAAAGCGGGCGCCTGGTACAGCTACAACGGCGAGAAGATCGGCCAGGGTAAAGCGAATGCGACCAACTTCCTCAAAGAGAATAAGCCGATGGCTGACGAAATTGAGAAGAAGCTGCGCGACATGCTGCTCAACAATCAGGACTCTACGCCTGACTTCACCGTCGATGATAACGACGGCGGCGTTGAAGAAACCAACGAAGAGTTTTAAATGGTTTACTCCTATACCGAGAAAAAACGTATTCGTAAGGATTTTGGTAAACGTCCACAAGTTCTGGATGTTCCCTATCTCCTTTCTATCCAGCTTGACTCGTTCCAGAAATTTATCGAGCAAGATCCTGAGGGTCAGTACGGCCTGGAAGCAGCTTTCCGCTCCGTATTCCCGATCCAGAGCTACAGCGGCAATTCGGAACTGCAATACGTCAGCTACCGTCTTGGCGAACCGGTTTTTGATGTTAAAGAATGCCAAATCCGTGGCGTGACCTATTCGGCACCGCTGCGCGTTAAGCTGCGTCTGGTGATCTACGAGCGCGAAGCGCCGGAAGGCACCGTTAAAGACATCAAAGAGCAAGAAGTTTACATGGGCGAAATCCCGCTCATGACCGATAACGGTACCTTTGTCATTAACGGTACTGAGCGTGTTATCGTTTCTCAGCTGCACCGTAGCCCGGGCGTGTTCTTTGACAGCGACAAGGGCAAAACCCACTCCTCTGGTAAGGTGCTGTATAACGCACGCATCATTCCTTACCGTGGCTCCTGGCTGGACTTCGAATTCGATCCGAAAGACAACCTGTTTGTCCGTATCGACCGTCGTCGTAAGCTGCCGGCAACTATCATCCTGCGCGCGCTGGATTACACCACTGAGCAGATCCTTGACCTGTTCTTCGAGAAAGTGGTTTTCGAAATCCGCGACAACAAGCTGCAGATGGAGCTGATTCCGGAGCGTCTGCGTGGTGAAACCGCGTCCTTTGATATCGAAGCAAACGGCAAAATCTACGTAGAAAAAGGCCGTCGTATCACTGCGCGTCATATCCGCCAGCTTGAAAAAGACGAAATCAAACACATCGAAGTTCCGGTTGAATACATCGCCGGTAAAGTCGCTGCGAAAGATTATGTGGATGCTTCCACTGGCGAGCTGATTTGCCCGGCCAACATGGAACTGTCCCTGGATCTGCTGGCGAAACTGAGCCAGTCTGGTCACAAACGTATCGAGACGCTGTTCACCAACGACCTCGACCACGGCCCGTATATTTCTGAGACTGTCCGCGTCGACCCGACCACCGATCGCCTGAGCGCGCTGGTTGAGATCTACCGCATGATGCGTCCTGGCGAGCCGCCGACGCGTGAAGCGGCAGAAAGCCTGTTTGAGAACCTGTTCTTCTCTGAAGACCGTTACGATCTGTCTGCGGTTGGCCGCATGAAGTTCAACCGTTCTCTGCTGCGCGACGAGATCGAAGGTTCCGGTATCCTGAGCAAAGCTGACATCATAGACGTGATGAAGAAGCTCATCGATATCCGTAACGGTAAAGGCGAAGTGGACGATATCGACCACCTCGGCAACCGTCGTATCCGTTCCGTTGGCGAAATGGCGGAAAACCAGTTCCGCGTTGGCCTGGTGCGTGTAGAGCGTGCGGTGAAAGAGCGTCTGTCTCTGGGCGATCTGGATACCCTGATGCCGCAGGATATGATCAACGCCAAGCCTATCTCCGCGGCGGTGAAAGAGTTCTTCGGTTCAAGCCAGCTTTCTCAGTTTATGGACCAGAACAACCCGCTGTCTGAGATCACGCACAAGCGTCGTATCTCTGCACTCGGCCCGGGTGGTCTGACGCGTGAGCGCGCAGGCTTCGAAGTTCGAGACGTACACCCGACCCACTACGGTCGCGTATGTCCTATCGAAACGCCGGAAGGTCCGAACATTGGTCTTATCAACTCCCTGTCCGTGTACGCGCAGACTAACGAGTATGGCTTCCTTGAGACGCCGTACCGTAAAGTGACCGACGGTGTGGTGACTGATGAAATTCATTACCTCTCCGCTATCGAAGAAGGTAACTACGTTATCGCGCAGGCGAACACCAACCTGACCGAAGAAGGCCGCTTCGCCGATGATTTGGTCACTTGCCGCAGCAAAGGCGAATCCAGCCTCTTCAGCGCAGACCAGGTTGACTATATGGACGTTTCCACCCAGCAGGTGGTTTCTGTCGGTGCGTCCCTGATCCCGTTCCTTGAGCACGATGACGCCAACCGTGCATTGATGGGTGCGAACATGCAACGTCAGGCGGTTCCGACCCTGCGCGCTGATAAGCCGCTGGTAGGTACCGGTATGGAACGTGCTGTTGCCGTTGACTCCGGCGTAACCGCCGTGGCCAAACGTGGCGGTATCGTTCAGTACGTGGATGCGTCCCGTATCGTTATCAAAGTTAACGAAGACGAGATGTACCCGGGCGAAGCAGGTATCGACATCTATAACCTGACCAAATACACCCGTTCTAACCAGAACACCTGCATCAACCAGATGCCGTGCGTGTCTCTGAATGAACCGGTTGAGCGCGGCGACGTGCTGGCAGACGGTCCGTCCACCGACCTCGGTGAACTGGCGCTCGGTCAGAACATGCGCGTAGCGTTCATGCCGTGGAACGGCTACAACTTCGAAGACTCCATCCTCGTTTCCGAGCGTGTTGTCCAGGAAGACCGTTTCACCACGATTCACATCCAGGAACTGGCGTGCGTATCTCGTGATACTAAGCTGGGGCCGGAAGAGATCACTGCTGACATCCCGAACGTGGGTGAAGCTGCGCTCTCCAAACTGGATGAATCCGGTATCGTCTACATCGGCGCGGAAGTGACCGGCGGCGACATTCTGGTGGGCAAGGTAACGCCGAAAGGTGAAACCCAGCTGACGCCGGAAGAGAAACTGCTGCGTGCTATCTTCGGTGAGAAAGCGTCTGACGTTAAAGACTCTTCTCTGCGTGTGCCGAACGGCGTTTCCGGTACGGTTATCGACGTTCAGGTCTTTACCCGCGATGGCGTGGAAAAAGACAAACGTGCGCTGGAAATCGAAGAAATGCAGCTCAAGCAGGCCAAAAAAGACCTGTCTGAAGAACTGCAGATCCTCGAAGCCGGTCTGTTCAGCCGTATTCGCGCTGTACTGATCGCAGGCGGCGTTGAAGCTGAGAAGCTCGACAAACTTCCGCGCGACCGCTGGCTGGAACTCGGCCTGACCGACGAAGAGAAACAGAATCAGCTGGAACAGCTGGCTGAGCAGTACGACGAACTGAAGCACGAGTTTGAGAAGAAACTCGAAGCGAAACGCCGCAAAATCACCCAGGGTGACGATCTGGCGCCGGGCGTGCTGAAGATCGTTAAGGTGTATCTGGCCGTTAAACGTCAGATCCAGCCGGGCGATAAGATGGCAGGCCGCCACGGTAACAAAGGTGTTATCTCCAAGATCAACCCGATCGAAGATATGCCTTACGATGAAAACGGCACGCCGGTAGACATCGTACTGAACCCGCTGGGCGTACCGTCTCGTATGAACATCGGTCAGATCCTGGAAACTCACCTGGGTATGGCGGCGAAAGGTATCGGCGATAAGATCAACGCCATGCTGAAGCGTCAGGAAGAAGTCGCGAAACTGCGTGAATTCATCCAGAAAGCTTACGACCTCGGCCAGGATGTTCGTCAGAAAGTTGATCTGAACACCTTCAGCGATGACGAAGTACTGCGTCTGGCTGAAAACCTGCGTAAAGGTATGCCGCTTGCCACGCCGGTATTCGACGGCGCGAAAGAAGCTGAAATTAAAGAGCTGCTGCAGCTGGGCGACCTGCCGACTTCCGGTCAGATCACCCTGTTCGATGGCCGTACTGGTGAACAGTTCGAGCGTCCGGTAACCGTAGGTTACATGTACATGCTGAAACTGAACCACCTGGTTGACGACAAGATGCACGCTCGTTCCACCGGTTCTTACAGCCTGGTTACTCAGCAGCCGCTGGGTGGTAAGGCGCAGTTCGGTGGCCAGCGCTTCGGTGAGATGGAAGTGTGGGCGCTGGAAGCTTACGGCGCCGCCTACACCCTGCAGGAAATGCTTACCGTTAAGTCTGATGACGTGAACGGCCGTACCAAGATGTATAAGAACATCGTGGATGGCAACCATCAGATGGAACCGGGCATGCCGGAATCGTTCAACGTACTGTTGAAAGAGATTCGCTCGCTGGGCATCAACATCGAACTGGAAGACGAGTAAATGGCAGTTGTTAAATGTAAACCGACATCTCCGGGTCGTCGCCACGTAGTTAAAGTGGTTAACCCTGAGCTGCACAAGGGCAAACCTTTTGCTCCGTTGCTGGAAAAAAACAGCAAATCCGGTGGTCGTAACAACAATGGCCGTATCACCACTCGTCACATCGGTGGTGGTCACAAACAGGCCTACCGTATTGTTGACTTCAAACGCAACAAAGACGGTATCCCGGCAGTTGTTGAACGTCTTGAGTACGATCCGAACCGCTCCGCGAACATCGCGCTGGTTCTGTACAAAGACGGCGAGCGCCGTTACATCCTGGCCCCGAAAGGCCTGAAAGCTGGCGACCAGATTCAGTCTGGCGTTGATGCTGCAATCAAACCAGGTAACACCCTGCCGATGCGCAACATCCCGGTTGGTTCTACTGTTCACAACGTAGAAATGAAACCAGGTAAAGGCGGTCAGCTGGCGCGTTCTGCTGGTACCTATGTTCAGATCGTTGCTCGTGACGGTGCTTATGTCACCCTGCGTCTGCGTTCTGGCGAAATGCGTAAAGTGGAAGCTGACTGCCGCGCGACTCTGGGCGAAGTTGGTAACGCTGAGCATATGCTGCGCGTTCTGGGTAAAGCAGGTGCTGCACGCTGGCGTGGTGTTCGTCCGACCGTTCGCGGTACGGCGATGAACCCGGTGGATCACCCACATGGTGGTGGTGAAGGTCGTAACTTTGGTAAGCACCCGGTAACTCCGTGGGGCGTTCAGACCAAAGGTAAGAAGACCCGCAGCAACAAGCGTACTGATAAATTCATCGTACGTCGCCGTAGCAAATAAATGGCTACTGGAAAGATTGTCCAGGTAATCGGCGCCGTGGTGGACGTCGAGTTCCCTCAGGATGCTGTACCGAAAGTGTACGACGCCCTTGAGGTAACGAATGGTAATGAGCGTCTGGTGCTGGAAGTCCAGCAGCAGCTCGGCGGCGGTATCGTGCGTACCATCGCGATGGGCTCTTCCGACGGTCTGCGTCGCGGTCTGCCTGTTGCAGACCTTGAGCACCCGATCGAAGTGCCGGTAGGTAAAGCGACGCTGGGTCGTATCATGAACGTCCTGGGTCAGCCTATCGACATGAAAGGCGACATCGGCGAAGAAGAGCGTTGGGCGATTCACCGCGCGGCGCCGTCCTATGAAGAGCTGTCCAGCTCTCAGGAACTGCTGGAAACCGGCATCAAAGTTATCGACCTGATGTGTCCGTTCGCGAAGGGCGGTAAAGTCGGTCTGTTCGGTGGTGCAGGTGTAGGTAAAACCGTAAACATGATGGAGCTTATTCGTAACATCGCGATTGAGCACTCCGGTTACTCCGTGTTTGCGGGCGTGGGCGAACGGACCCGTGAAGGTAACGACTTCTACCACGAAATGACCGACTCCAACGTACTGGATAAAGTATCCCTGGTGTACGGCCAGATGAACGAGCCGCCGGGAAACCGTCTGCGCGTTGCGCTGACCGGCCTGACCATGGCTGAGAAATTCCGTGACGAAGGTCGTGACGTTCTGCTGTTCGTCGACAACATCTACCGTTACACCCTGGCCGGTACTGAAGTATCCGCACTGCTGGGCCGTATGCCTTCAGCGGTAGGTTACCAGCCGACCCTGGCGGAAGAGATGGGCGTTCTGCAGGAGCGTATCACCTCCACCAAAACCGGTTCTATCACCTCCGTACAGGCGGTATACGTACCGGCGGATGACTTGACTGACCCGTCACCAGCCACCACCTTTGCGCACCTTGACGCAACCGTGGTACTGAGCCGTCAGATTGCCTCTCTGGGTATCTACCCGGCCGTTGACCCGCTGGATTCCACCAGCCGTCAGCTGGATCCGCTGGTAGTAGGCCAGGAGCACTACGACACCGCTCGCGGCGTGCAGTCCATCCTGCAGCGTTACCAGGAACTGAAAGACATCATCGCCATCCTCGGTATGGACGAGCTGTCTGAAGAAGACAAACTGGTCGTTGCGCGTGCTCGTAAAATTCAGCGTTTCCTGTCACAGCCGTTCTTCGTGGCAGAAGTGTTTACCGGCGCGCCGGGCAAATACGTATCGCTGAAAGACACCATCCGTGGCTTTAAAGGCATCATGGAAGGTGAATACGATCATCTGCCGGAGCAGGCGTTCTACATGGTTGGCTCCATTGATGAAGCCGTGGAAAAAGCCAAAAAACTTTAA
>B024858
ATGGCTCGTAAAACACCCATTGCTCGCTACCGTAATATCGGTATCAGTGCGCACATCGACGCCGGTAAGACTACCACTACCGAACGCGTTCTGTTCTACACCGGTGTAAACCACAAAATCGGTGAAGTACATGACGGCGCAGCAACCATGGACTGGATGGAGCAGGAACAGGAACGTGGTATTACCATCACTTCCGCTGCGACCACCTGTTACTGGTCTGGTATGGCCAAGCAGTTTGAACCACACCACATCAACATCATCGACACCCCAGGACACGTTGACTTCACCATCGAAGTTGAACGTTCTATGCGTGTGCTTGATGGCGCGGTAATGGTTTACTGTGCAGTTGGTGGCGTTCAGCCACAGTCTGAGACCGTATGGCGTCAGGCTAACAAATATAAAGTTCCACGCATTGCGTTCGTTAACAAAATGGACCGCATGGGTGCTAACTTCCTGAAAGTTGTTAACCAGATGGAAGTTCGTCTGGGCGCAACTCCAGTTCCTCTGCAGCTGGCTATCGGCGCAGAAGAGAAATTCACTGGTGTTGTTGACCTGGTGAAAATGAAAGCAATCAACTGGAACGACGCAGACCAGGGTGTAACCTTCGACTACGAAGATATTCCAGCTGATATGCAGGAACTGGCTGAAGAATGGCATGCGAAGCTGGTTGAAGCCGCTGCTGAAGGCTCTGATGAGCTGATGGAAAAATTCTTCGGTGGTGAAGAACTGACTGAAGAAGAGATCAAAACATCTCTGCGTAAGCGTGTTCTGAACAACGAAATTATCCTGGTAACCTGTGGTTCTGCATTTAAGAACAAAGGTGTTCAGGCGATGCTGGATGCAGTTGTTGAATATCTGCCAGCACCGACTGACGTTACCGCGATCAACGGTATGCTGGACGACGGTAAAGACACGCCGGCTGTTCGTCACTCTGATGACAACGAGCCGTTTGCTGCACTGGCGTTCAAAATCGCTACCGACCCGTTCGTGGGTAACTTAACCTTCTTCCGCGTTTACTCTGGTGTTGTTAACACGGGTGACACCGTGTTCAACCCGGTTAAGTCAAACCGTGAGCGTCTGGGCCGTATCGTTCAGATGCACGCTAACAAGCGTGAAGAGATTAAAGAAGTTCGTGCGGGTGATATCGCAGCTGCGATCGGCCTGAAAGATGTGACCACTGGTGACACCCTGTGTGACCCAGATAACGTCATCATCCTTGAACGCATGGAGTTCCCGGAGCCGGTAATCTCTATCGCCGTTGAGCCAAAAACCAAAGCTGACCAGGAAAAAATGGGTCTGGCTCTGGGCCGTCTGGCAAAAGAAGACCCATCATTCCGCGTATGGACTGATGAAGAATCTAACCAGACCATCATCGCCGGTATGGGTGAACTGCACCTCGACATCATCGTTGACCGTATGAAGCGTGAGTTCAACGTTGAAGCAAACGTGGGTAAACCACAGGTTGCTTACCGTGAAGCGATTCGCACCAAAGTTACCGATGTTGAAGGTAAACATGCCAAGCAGTCTGGTGGTCGTGGTCAGTATGGTCATGTTGTTATCGACATGTACCCACTGGAGCCAGGTTCGAACCCGAAAGGCTACGAATTTGTCAACGACATCAAAGGTGGTGTGATTCCTGGTGAATACATCCCTGCGGTTGACAAAGGTATCCAGGAGCAGCTGAAATCAGGCCCTCTGGCTGGTTACCCGGTTGTGGATCTGGGCGTGCGTCTGCACTTCGGTTCTTACCACGATGTCGACTCCTCAGAACTGGCGTTTAAACTGGCCGCGTCTCTTGCCTTCAAACAAGGCTTTAAACAAGCGACACCTGTTCTGCTTGAACCTATCATGAAGGTTGAAGTTGAAACGCCAGAAGAGAACACGGGTGATGTCATCGGTGACCTTAGCCGTCGTCGTGGTATGCTCAAAGGGCAGGAATCTAACGCTACTGGCGTTCAGATTCACGCTGAAGTTCCGTTGTCTGAGATGTTCGGATACGCAACTCAGCTGCGTTCTCTGACCAAAGGTCGTGCTTCTTACTCCATGGAGTTCCTGAAGTATGACGATGCGCCGAACAACGTAGCGCAGGCCGTTATTGAAGCTCGTAGCAAATAAATGTCGAATTCTTATGACTCCTCAAGTATCAAAGTCCTGAAGGGGCTTGATGCGGTACGCAAACGCCCGGGCATGTATATCGGCGATACCGATGACGGTACCGGTCTGCATCACATGGTATTCGAGGTCGTGGATAACGCAATCGACGAAGCGCTCGCTGGTCACTGTAGTGACATCGTGGTCACCATTCATGCGGATAACTCCGTTTCGGTGCAGGATGATGGACGCGGCATTCCAACCGGCATTCACGAAGAAGAAGGCATTTCCGCCGCTGAAGTGATCATGACGGTGCTGCATGCGGGCGGTAAGTTCGACGATAACTCCTATAAAGTCTCCGGCGGTCTGCATGGCGTCGGTGTCTCGGTGGTTAACGCCCTGTCACAGAAGCTGGAGCTGACCATTCGTCGCGAAGGCAAAGTACACCAGCAGGTCTACGTCCATGGCGTGCCGCAGGCACCGCTGTCGGTGACCGGCGAGACCGATTTGACCGGTACCCGTGTGCGCTTCTGGCCAAGCCACGAAACCTTTACCAACGTGCGCGATTTTGAGTATGACATCCTGGCGAAACGCCTGCGTGAACTGTCGTTCCTCAACTCCGGCGTGTCGATTCGTCTGGAAGATAAGCGTGACGGCAAGTCTGATCACTTCCATTACGAAGGCGGCATCCGGGCATTCGTTGAATACCTCAACAAAAACAAAACCCCGATTCACCCAACCGTGTTCTATTTCTCTACCGAGAAAGATGGCATCGGTGTGGAAGTGGCGCTGCAGTGGAACGATGGCTTCCAGGAAAACATCTACTGCTTCACCAACAACATCCCACAGCGTGACGGCGGTACCCACCTTGCGGGCTTCCGTGCGGCGATGACCCGTACCCTGAATGCCTACATGGATAAAGAGGGTTACAGCAAGAAAGCCAAAGTCAGCGCCACCGGTGACGATGCGCGTGAAGGTCTGATCGCAGTGGTTTCGGTGAAAGTGCCGGATCCAAAATTCTCTTCACAGACCAAAGACAAACTGGTTTCGTCTGAAGTGAAATCAGCGGTTGAACAGCAGATGAACGAACTGCTGGCGGAATACCTGCTGGAAAATCCGGGTGACGCAAAAATCGTGGTCGGCAAAATCATCGACGCAGCGCGCGCCCGTGAAGCCGCACGTCGTGCCCGTGAAATGACCCGTCGTAAAGGCGCGCTGGACCTGGCGGGTCTGCCAGGCAAACTGGCAGATTGCCAGGAGCGCGACCCGGCGCTGTCTGAAATCTACCTGGTGGAGGGTGACTCCGCTGGCGGTTCGGCCAAACAGGGCCGTAACCGTAAGAATCAGGCGATTCTGCCGCTGAAAGGTAAGATCCTTAACGTTGAGAAAGCGCGCTTCGACAAAATGCTCGCCTCGCAGGAAGTGGCCACGCTGATTACCGCGCTCGGTTGCGGCATTGGTCGCGACGAGTACAACCCGGACAAGCTGCGCTATCACAGCATCATCATCATGACCGATGCCGATGTCGATGGTTCGCACATCCGTACGCTGCTGCTGACTTTCTTCTACCGTCAGATGCCGGAAATCATCGAGCGCGGCCACGTTTATATCGCGCAGCCGCCGCTGTATAAAGTGAAGAAAGGCAAGCAGGAGCAGTACATCAAAGATGACGACGCGATGGATCAATACCAGATCGCTATCGCGCTTGATGGTGCCACGCTGCACACTAATGCCAGCGCCCCGGCCCTGGCTGGTGAGCCGCTGGAGACGCTGGTCTCTGACTTCAACAGCACCCAGAAGATGATCAAGCGTATGGAGCGCCGTTATCCGGTTGCCCTGCTGCGCGCGCTGATTTATCACGACACGCTGAGCGATCTGAGCAATGAAGCAGAAGTGACCCGCTGGCTGAACAGCCTGGTGAGCTATCTCACTGAGCGCGAAGCGCACGGTAGTACCTATCTGGCGCAGGTGCGTGAAAACCGCGAGCTGAACCTGTTCGAACCGGTGCTGCGCGTCCGTACCCACGGTGTGGATACTGATTATCCGCTGGAAGCCGATTTCATCCAGGGTCCTGAGTACCGCAAAATCTGTGGCCTCGGCGACAAGCTGCGTGGCCTGCTGGAAGAGGATGCTTACATTGAACGTGGCGAGCGTCGTCAACCGGTAGCCAGCTTCGAGCAGGCGATTGAGTGGCTGGTGAAAGAGTCGCGTCGCGGCCTCTCGGTACAGCGCTACAAAGGTCTGGGCGAGATGAACCCTGAACAGCTGTGGGAAACCACCATGGATCCGGATAGCCGTCGTATGCTGCGCGTTACCATTAAAGATGCGATTGGCGCTGACCAGCTATTTACTACCCTGATGGGCGATGCGGTTGAACCGCGCCGTGCCTTCATCGAAGAGAATGCGCTGAAAGCCGCCAATATCGATATCTAAATGCAAGAGCAATACCGCCCGGAAGAGATTGAATCCCGCGTGCAGCAGCACTGGGATGAAAACGAAACGTTTAAAGTGACTGAGCAGGAAGGTAAAGAAAAATACTATTGCCTCTCCATGTTGCCCTATCCTTCTGGCCGCCTGCATATGGGCCACGTTCGTAACTACACCATCGGCGACGTAATCGCGCGTTATCAGCGTATGCTCGGCAAAAACGTGCTACAGCCGATTGGCTGGGATGCTTTCGGTCTGCCTGCGGAAGGCGCGGCGGTCAAAAACAATACCGCACCGGCGCCCTGGACCTACGACAACATCGCCTACATGAAAAACCAGCTTAAGCTGCTGGGTTTTGGTTATGACTGGAGCCGTGAACTGGCGACCTGTCAGCCGGAATATTATCGCTGGGAACAGTGGTTCTTCACCAAACTGTATGAAAAAGGTCTGGTGTATAAGAAAACCTCAGCGGTTAACTGGTGCCCGAACGATCAGACAGTACTGGCTAACGAGCAGGTGATTGACGGCTGCTGCTGGCGCTGCGATACCAAAGTTGAACGCAAAGAGATCCCGCAGTGGTTCATTAAAATCACCGATTACGCGGAAGAGTTACTGAACGATCTCGATACGCTGGAAGAGTGGCCTGAGCAGGTCAAGACCATGCAGCGTAACTGGATTGGCCGCTCTGAAGGGGTTGAGATCACTTTTGACGTCGCGGACAGCGAAGAGAAAGTTACCGTCTACACCACCCGTCCGGACACCTTTATCGGCGCGACCTATGTCGCGGTCGCTGCTGGTCATCCGCTGGCCACTCAGGCGTCGGTGAATAATCCGGCGCTGGCTGACTTTATCGCTGAATGCCGCAACACCAAAGTGGCCGAAGCGGAAATGGCGACCATGGAGAAAAAAGGCATGGCCACCGGCCTGTCCGCTATCCATCCGCTGACCGGCGAGCCAATCCCGGTGTGGGTCGCTAACTTCGTGCTGATGGAATATGGCACCGGTGCGGTGATGGCGGTTCCGGCACACGATCAGCGTGACTGGGAATTTGCCACCAAATACGATCTGCCGATTAAGCCGGTGGTGCTGAACCTTGACGGCAGCGAGCCAGACGTCAGCGCCGCGGCGATGACCGAGAAAGGCGCGCTGTTTAACTCAGGTGAGTTTAACGGTCTGGATCACGCCGCAGGCTTCAATGCGATTGCTGACGCGCTGGCCGCCAAAGGCGTGGGTGTGCGTAAAGTGAACTACCGCCTGCGCGACTGGGGTGTTTCACGTCAGCGTTACTGGGGTGCGCCAATCCCGATGGTCACGCTGGAAGATGGCACGGTTATGCCAACACCAGAAGATCAGCTGCCGGTGATCCTGCCGGAAGATGTGGTGATGGACGGCATTACCAGCCCGATTAAAGCCGACCCGGAGTGGGCAAAAACTACCGTCAACGGTCAGCCAGCGCTGCGTGAAACCGACACCTTCGACACCTTTATGGAGTCTTCCTGGTACTACGCGCGCTACACCTGCGCCAGCTACAAGGAAGGCATGCTGGATCCGGCGGCGGCGAACTACTGGCTGCCGGTCGATCAGTATGTGGGCGGCATTGAACACGCCATCATGCACCTGATGTATTTCCGCTTCTTCCACAAGCTGCTGCGTGATGCCGGTCTGGTTAACTCCAATGAACCGGCTAAGCGCTTGCTGTGTCAGGGGATGGTACTGGCAGACGCCTTCTATTACCTCGGTGCTAACGGTGAGCGTAACTGGGTATCGCCGGTCGACGTGAACGTGGAACGCGATGAGAAAGGCCGCATCGTCAAGGCGGTTGACACCCAGGGCCGCGAAGTGATCTACGCTGGCATGAGCAAAATGTCGAAGTCGAAGAACAACGGCATCGATCCTCAGCTGATGGTCGAGCGTTACGGCGCGGATACCGTGCGTCTGTTCATGATGTTTGCTTCCCCGGCCGATATGACGCTGGAGTGGCAGGAATCGGGCGTGGAAGGCGCTAACCGCTTCCTGAAACGCGTCTGGAAGCTGGTCTTCGACCACACCCAGAAAGGCACAACCGTAGCGCTTGATGTCGCCAGCCTTAATGATGAGCAGAAGTCACTGCGTCGCGATCTGCACAAAACCATCGCCAAAGTGGCGGATGACATTGGCCGTCGTCAGACCTTCAACACCGCCATCGCCGCAATTATGGAACTGATGAACAAGCTGGCACGTGCGCCGCAGGAGAGCGAGCAGGATCGCGCGCTGATGCAGGAAGCGCTGCTGGCGATTGTCCGTCTGCTCTATCCGTTCACTCCGCATGCCAGCTATGTTTTGTGGCAGACGCTGGGCGGCGAAGGGACGATTGATGAAGCCAGCTGGCCGGTTGCTGATGAAGCCGCAATGGTGGAAGATTCACTGCTGGTGGTGGTGCAGGTAAACGGTAAAGTACGCGGTAAAATTACCGTACCGGCCGATGCCACGCAGGAACAGGTTCAGGCACGCGCCGCCCAGGAGCATCTGGTGGCGAAGTACCTGGACGGCGTGACGATTCGTAAAGTCATTTATGTACCGGGCAAACTGCTTAACCTGGTCGTAGGTTAAATGGCGATTGATGAAAACAAACAAAAGGCTTTAGCTGCCGCGCTGGGCCAGATTGAGAAGCAATTTGGTAAAGGCTCCATCATGCGCTTGGGTGAAGACCGCTCAATGGATGTGGAAACCATCTCTACCGGTTCGCTGTCGCTGGACATTGCGTTAGGCGCAGGCGGTCTGCCAATGGGCCGTATCGTTGAGATTTACGGGCCAGAGTCTTCAGGTAAAACCACGCTGACCCTGCAGGTAATCGCGTCAGCACAGCGTAAAGGCAAAACCTGTGCCTTTATCGATGCTGAGCATGCGCTGGATCCGGTTTACGCCAAGAAACTGGGCGTAGACATCGACAACCTGCTTTGTTCGCAGCCAGACACCGGTGAGCAGGCGCTGGAGATTTGTGATGCGCTGGCCCGCTCAGGCGCGGTTGACGTAATCATTGTCGACTCCGTGGCGGCACTGACGCCGAAAGCGGAAATTGAAGGTGAAATCGGTGACTCACACATGGGCCTGGCGGCACGTATGATGAGCCAGGCGATGCGTAAGCTTGCCGGTAACCTGAAGCAGTCCAACACCCTGCTGATCTTCATCAACCAGATCCGTATGAAAATTGGTGTGATGTTTGGTAACCCGGAAACCACTACCGGTGGTAACGCGCTGAAGTTCTACGCTTCTGTCCGTCTTGATATCCGCCGTATCGGCGCTATCAAAGAGGGCGATAACGTGGTGGGCAGTGAGACCCGCGTTAAAGTGGTGAAAAACAAAATCGCGGCGCCATTTAAACAGGCAGAGTTCCAGATCATGTACGGCGAAGGCATCAACACCTTCGGCGAACTGGTCGACCTGGGCGTGAAGCACAAGCTGATCGAAAAAGCGGGTGCATGGTACAGCTACCAGGGCGATAAGATTGGTCAGGGTAAATCGAATGCCAGCAACTTCCTCAAAGAGAATGCGGCTGTCGCAAACGAGATTGATCTGAAGTTACGTGAAATGTTACTGAACGGCGCTGACGATAAGCTTGCCGCAGAGCAGTCTGCTGACAAAGTTGAAAACGCAGCCAGTGAAGCGAACGAAGACTTCTAAATGGTTTACTCCTATACCGAGAAAAAACGTATTCGTAAGGATTTTGGTAAACGTCCACAAGTTCTGGACATACCTTATCTCCTTTCCATCCAGCTTGACTCGTTCCAGAAGTTTATCGAGCAAGATCCAGAAGGTCAGTACGGACTGGAAGCTGCATTCCGTTCCGTCTTCCCTATCGCGAGCTACAGCGGCAACTCTGAGTTGCAGTATGTGAGCTATCGCTTAGGTGAACCTGTCTTTGACGTGAAAGAGTGTCAGATCCGTGGCGTGACCTATTCGGCACCGCTGCGCGTGAAACTGCGTCTGGTGATCTATGAGCGCGAAGCGCCAGAAGGCACCGTAAAAGACATTAAAGAGCAAGAAGTCTACATGGGCGAAATTCCGCTCATGACCGACAACGGTACCTTTGTTATCAATGGTACCGAGCGCGTTATCGTTTCTCAGCTGCACCGTAGTCCTGGCGTGTTCTTTGACAGCGATAAGGGTAAAACCCACTCTTCGGGTAAAGTGCTGTATAACGCACGTATCATCCCTTACCGTGGTTCATGGCTCGACTTTGAGTTTGACCCGAAAGATAACCTGTTCGTCCGTATTGACCGTCGTCGTAAGCTGCCGGCCAGTATCATTCTGCGCGCACTGCATTACACCACCGCTGAAATCCTCGATATCTTCTTCGAGAAAGTGGTGTTTGAAATCCGTGACAATAAGCTGCAGATGGAACTGGTGCCTGAGCGCCTGCGCGGTGAAACCGCGACCTTCGATATCGAAGCTAACGGCACCGTCTACGTCGAAAAAGCACGCCGTATTACTGCGCGCCATATCCGTCAGCTGGAAAAAGATGGCATTCAGCACATCGAAGTCCCGGTTGAATATATCGCGGGTAAAGTGGTCTCTAAAGATTATATCGATGAGAGCACCGGTGAGCTGATCATTGCTGCCAACATGGAGCTGTCGCTGGATCTGCTGGCTAAGCTGAGCCAGGCGGGTCATAAGCGCATCGAGACGCTGTTCACCAACGATCTGGACCACGGTCCTTATATCTCCGAGACCCTGCGTGTCGACCCAACCAGCGATCGCCTGAGCGCACTGGTTGAGATCTACCGCATGATGCGTCCTGGTGAGCCGCCAACGCGTGAAGCTGCAGAGAACCTGTTTGAGAACCTGTTCTTCTCTGAAGATCGTTACGATCTCTCTGCGGTTGGCCGCATGAAGTTCAACCGTTCATTGCTTCGTGATGAAATCGAAGGTTCAGGCATCCTGAGCAAAGAAGACATCATCGAAGTGATGAAGAAGCTGATCGACATCCGTAACGGTAAAGGCGAAGTGGACGATATCGACCACCTCGGTAACCGTCGTATTCGTTCAGTGGGTGAGATGGCTGAGAACCAGTTCCGTGTCGGTCTGGTACGTGTTGAGCGTGCGGTTAAAGAGCGTCTGTCACTGGGCGACCTCGATACCCTGATGCCACAGGACATGATCAACGCCAAGCCAATTTCGGCGGCGGTGAAAGAGTTCTTTGGTTCAAGCCAGCTGTCTCAGTTTATGGATCAGAACAACCCGCTGTCAGAGATTACGCACAAACGTCGTATCTCTGCTCTCGGCCCAGGTGGTCTGACCCGTGAACGTGCCGGCTTCGAAGTGCGTGACGTACACCCAACGCACTACGGTCGTGTCTGCCCAATCGAAACCCCTGAAGGTCCGAACATCGGCCTGATCAACTCCTTGTCTGTCTATGCGCAGACCAACGAGTACGGTTTCCTTGAAACACCTTATCGTCGCGTTATCGACGGTTTAGTGTCTGATGAGATTCACTACCTCTCCGCTATCGAAGAGGGTAACTACGTTATCGCTCAGGCTAACGCCTCTCTGGATGATAACGGTGCGTTTGTTGATGATCTGGTCACCTGCCGTAGCAAAGGCGAGTCGAGCCTGTTCAGTCGCGATCAGGTTGACTACATGGACGTCTCCACCCAACAGGTGGTTTCTGTCGGTGCATCACTGATCCCGTTCCTGGAACACGATGACGCCAACCGTGCCCTGATGGGTGCGAACATGCAACGTCAGGCCGTTCCGACTCTGCGTGCTGATAAACCGCTGGTTGGTACCGGTATGGAGCGCGCGGTTGCGGTTGACTCCGGTGTAACCGCCGTAGCGAAACGTGGTGGTACCGTGCAGTACGTTGATGCATCCCGTATCGTTATCAAAGTTAACGAAGACGAAATGCACGCTGGCGAAGCCGGTATCGACATTTACAACCTGACCAAATATACCCGTTCTAACCAGAACACCTGCATCAACCAGATGCCATGTGTTTCTCTGGGTGAGCCGGTTGAGCGCGGCGACGTGCTGGCAGATGGCCCGTCCACCGACCTCGGTGAACTGGCGCTGGGCCAGAACATGCGCGTAGCGTTCATGCCGTGGAACGGCTACAACTTCGAAGACTCCATCCTGGTCTCCGAGCGTGTGGTTCAGGAAGATCGCTTCACCACTATTCACATCCAGGAACTCGCCTGTGTGTCGCGTGACACTAAGCTGGGGCCAGAAGAGATCACTGCGGATATCCCGAACGTGGGTGAAGCAGCTCTGTCTAAACTGGATGAATCCGGCATCGTTTATATCGGTGCTGAAGTGACCGGTGGTGACATTCTGGTGGGCAAGGTTACGCCGAAAGGTGAAACCCAGCTCACGCCGGAAGAAAAACTGCTGCGCGCTATCTTCGGTGAAAAAGCCTCTGACGTGAAAGATTCGTCACTGCGCGTACCGAATGGCGTGTCAGGCACCGTGATCGACGTTCAGGTCTTTACCCGCGATGGCGTGGAAAAAGACAAACGTGCACTTGAAATCGAAGAGATGCAGCTGAAGCAGGCCAAGAAAGACCTGTCTGAAGAACTGCAGATTCTGGAAGCGGGCCTGTTCAGCCGTATCCAGAGCGTGCTGATTTCGGGTGGCGTTGAAGCAGACAAACTGGACAAGCTGCCGCGTGAGCGCTGGCTGGAACTGGGTCTGACTGACGAAGCCAAGCAAAACCAGCTGGAGCAGCTGGCAGAGCAGTACGACGAACTGAAACACGAGTTTGAGAAGAAGCTCGAAGGTAAGCGTCGTAAGATCACCCAGGGCGATGATCTGGCACCAGGCGTGCTGAAAATCGTTAAGGTTTATCTGGCGGTTAAGCGTCAGATTCAGCCGGGTGACAAAATGGCGGGTCGTCACGGTAACAAAGGTGTTATCTCCAAGATCAACCCGATCGAAGATATGCCTTACGATGAACACGGCACGCCGGTTGACATCGTACTGAACCCGCTGGGCGTACCGTCACGTATGAACATCGGTCAGATCCTCGAAACCCACCTGGGTATGGCAGCGAAAGGCATCGGCGAGAAAATCAACGCCATGCTGAAGAAGCAGGAAGAAGTCGCGAAACTGCGCGAGTTCATCCAGCGCGCTTACGACCTGGGTACCGACGTACGTCAGAAAGTTGACCTGAATACGTTCACCGACGACGAAGTCCTGCGTCTGGCTGAGAACCTGAAAAAAGGTATGCCAATCGCCACTCCGGTGTTTGACGGCGCGAAAGAGAGCGAAATCAAAGAGCTGTTACAGCTCGGCGGCCTGCCTTCTTCTGGTCAGATTACCCTGTTTGACGGCCGTACCGGTGAGCAGTTCGAACGTCAGGTAACCGTTGGCTACATGTACATGCTGAAACTCAACCACCTGGTTGATGACAAGATGCATGCGCGTTCAACCGGTTCCTACAGCCTGGTTACTCAGCAGCCGCTGGGTGGTAAGGCGCAGTTCGGTGGTCAGCGCTTCGGTGAGATGGAAGTGTGGGCGCTGGAAGCATACGGCGCCGCGTATACCCTGCAGGAAATGCTTACCGTTAAGTCTGATGACGTCAACGGCCGTACCAAGATGTATAAAAACATCGTTGACGGCAACCATCAGATGGAACCGGGCATGCCAGAATCCTTCAACGTACTGTTGAAAGAGATTCGCTCGCTGGGTATCAACATCGAGCTGGAAGACGAGTAAATGGCAGTTGTTAAATGTAAACCGACATCTCCGGGTCGTCGCCACGTCGTAAAAGTGGTGAACCCAGAGCTGCACAAGGGCAAGCCGTTTGCTCCATTGCTGGAAAAAAACAGCAAATCCGGTGGCCGCAACAACAACGGTCGCATCACTACCCGTCACATCGGTGGTGGTCATAAGCAGGCTTACCGTCTGGTTGATTTCAAACGCAACAAAGATGGTATCCCGGCAGTTGTTGAACGTCTTGAGTACGATCCGAACCGCTCTGCGAACATCGCACTGGTTCTGTACAAAGACGGCGAGCGCCGTTATATCCTGGCCCCTAAAGGCCTGAAAGCCGGCGACCAGATCCAATCTGGCGTTGATGCTGCGATCAAAGCAGGTAACACTCTGCCGATGCGTAACATCCCGGTGGGTTCTACCGTGCATAACGTAGAAATGAAACCAGGCAAAGGCGGTCAGATTGCTCGCTCAGCCGGTGCTTACGTGCAGATCGTTGCGCGTGAAGGTTCTTACGTTACCCTGCGTCTGCGTTCTGGTGAAATGCGTAAAGTCGAATCTGACTGCCGCGCAACACTGGGCGAAGTCGGCAACGCTGAGCATATGCTGCGCGTTCTGGGTAAAGCTGGTGCAGCCCGTTGGCGTGGTGTTCGTCCGACCGTTCGTGGTACCGCGATGAACCCAGTTGATCACCCGCACGGTGGTGGTGAAGGTCGTAACTTTGGTAAGCACCCGGTAACTCCGTGGGGCGTTCAGACCAAAGGTAAGAAGACCCGTAGCAACAAGCGTACTGATAAATTTATCGTACGTCGCCGTAGCAAATAAATGGCAACTGGAAAGATTGTCCAGATTATCGGCGCCGTTGTTGACGTCGAATTCCCTCAGGACGCGGTACCGCAAGTGTACAGTGCCCTCGAGGTTATGAATGGTGATGCGCGTCTGGTGCTGGAAGTTCAGCAGCAGCTGGGCGGCGGCGTGGTCCGTACCATTGCAATGGGTACGTCTGACGGCCTGAAGCGTGGTCTGAGCGTCAACGACCTGCAGAAACCGATTCAGGTTCCGGTCGGTAAAGCGACCCTGGGCCGTATCATGAACGTTCTCGGCGAGCCAATCGACATGAAAGGCGAGCTGAAAGAAGAAGATGGCAGCGCAGTAGAGATCGCCTCTATTCACCGCGCGGCACCTTCTTATGAAGATCAGTCTAACTCGCAGGAACTGCTGGAAACCGGCATCAAGGTTATCGACCTGATGTGTCCGTTCGCCAAGGGCGGTAAAGTGGGTCTGTTCGGTGGCGCGGGTGTAGGTAAAACCGTCAACATGATGGAACTGATCCGTAACATCGCGGCTGAACACTCAGGTTACTCAGTGTTTGCCGGTGTGGGTGAGCGTACTCGTGAGGGTAACGACTTCTACCACGAAATGACCGACTCCAACGTTATCGACAAAGTTGCCCTGGTGTATGGCCAGATGAACGAGCCGCCGGGTAACCGTCTGCGCGTGGCACTGACCGGTCTGACCATGGCGGAAAAATTCCGTGATGAAGGCCGCGACGTTCTGCTGTTCATCGATAACATCTACCGTTATACCCTGGCCGGTACCGAAGTTTCTGCACTGCTGGGTCGTATGCCATCTGCGGTAGGTTACCAGCCAACGCTGGCCGAAGAGATGGGTGTGTTGCAGGAGCGTATTACCTCCACTAAGACCGGTTCAATCACTTCCGTACAGGCCGTTTACGTCCCTGCGGATGACCTGACTGACCCGTCACCAGCAACTACCTTTGCGCACTTAGACTCAACGGTAACGCTGAGCCGTCAGATCGCCTCTCTGGGTATCTACCCGGCCGTTGACCCGCTGGATTCCACCAGCCGTCAGCTGGATCCACTGGTTGTGGGTCAGGAGCACTACGACGTAGCGCGTGGCGTTCAGTCACTGCTGCAGCGTTACCAGGAGCTGAAAGACATCATCGCCATCCTCGGTATGGACGAGCTGTCTGAAGAAGATAAACTGCTGGTGGCACGTGCGCGTAAGATTCAGCGTTTCCTGTCTCAGCCGTTCTTCGTTGCGGAAGTCTTCACCGGTTCTCCGGGCAAGTACGTTACGCTGAAAGACACTATCCGTGGCTTTAAAGGCATCATGGAAGGTGAGTTTGACCACCTGCCAGAGCAGGCCTTCTACATGGTTGGTGCCATCGAAGAAGCCGTGGAAAAAGCGAAGAAACTGTAA
>Pantoea_ananatis_B1-9
ATGGCTCGTAAAACACCCATTGAGCGCTACCGTAACATTGGTATCAGTGCGCACATCGACGCCGGTAAGACTACAACTACCGAACGTGTTCTGTTCTACACCGGTGTAAACCACAAAATCGGTGAAGTTCATGACGGCGCAGCAACCATGGACTGGATGGAGCAGGAGCAGGAACGTGGTATTACCATCACGTCAGCTGCGACCACCTGCTACTGGTCTGGTATGGCTAAGCAGTTTGAACCACACCACGTAAACATCATCGACACCCCGGGACACGTTGACTTCACCATCGAAGTTGAGCGTTCTATGCGTGTGCTTGATGGCGCAGTTATGGTTTACTGTGCAGTTGGTGGTGTTCAGCCACAGTCTGAAACCGTATGGCGCCAGGCTAACAAATATAAAGTTCCACGCATCGCGTTCGTTAACAAAATGGACCGCATGGGTGCTAACTTCCTGAAAGTTGTTGACCAGATGAAAGCGCGTCTGGGTGCAAACCCAGTCCCACTTCAGCTGGCTATCGGCGCAGAAGACAGCTTCACCGGTGTTGTTGACCTGGTGAAAATGAAAGCGATCAACTGGAACGATGAAGACCAGGGCGTGACCTTCGTTTACGAAGACATTCCAGCCAACATGCAGGAACTGGCTGAAGAATGGCGTGCGAAACTGGTTGAAGCCGCAGCTGAAGGTTCTGACGAGCTGATGGAGAAATTCTTCGGCGGTGAAGAGCTGACAGAAGAAGAGATCAAAACTTCTCTGCGTAAGCGCGTTCTGAAAAACGAAATCATCCTGGTGACCTGTGGTTCTGCATTTAAGAACAAAGGTGTTCAGGCGATGCTGGATGCGGTTGTTGAATACCTGCCAGCACCGACTGACGTTACCGCGATCAACGGTATCCTGGACGACGGTAAAGACACACCGGCTGAGCGTCATTCCGATGACAAAGAGCCGTTTGCTGCTCTGGCGTTTAAAATCGCTACCGACCCGTTTGTAGGTAACCTGACCTTCTTCCGCGTTTACTCTGGTGTGGTTAACACGGGTGATACCGTATTCAACCCGGTTAAGTCAAACCGTGAGCGTCTGGGCCGTATCGTTCAGATGCACGCCAACAAGCGTGAAGAAATCAAAGAAGTTCGTGCGGGCGATATCGCAGCAGCGATCGGCCTGAAGGACGTGACGACAGGTGACACCCTGTGTGACCCAGATAACGTCATCATCCTTGAGCGCATGGAATTCCCAGAGCCGGTAATTTCTATCGCCGTTGAGCCGAAAACCAAAGCTGACCAGGAAAAAATGGGTCTGGCTCTGGGTCGTCTGGCGAAAGAAGACCCGTCATTCCGCGTATGGACTGACGAAGAGTCTAACCAGACTATCATCGCTGGTATGGGTGAACTTCACCTCGATATCATCGTTGACCGTATGAAGCGTGAATTCAACGTTGAAGCGAACGTGGGTAAACCACAGGTTGCTTACCGTGAAGCCATTCGCTCTAAAGTCACCGGTATCGAAGGTAAACACGCCAAGCAGTCTGGTGGTCGTGGTCAGTACGGTCATGTTGTTATCGACATGTACCCACTGGAGCCGGGCGTTAACCCGAAAGGTTACGAATTTGTCAACGATATCAAAGGTGGTGTAATTCCTGGTGAATTCATCCCGGCCGTTGATAAAGGTATCCAGGAGCAGTTGAAATCAGGCCCACTGGCAGGTTATCCGGTTGTGGATCTGGGTGTTCGTCTGCACTTCGGTTCTTACCATGACGTTGACTCCTCTGAACTGGCGTTTAAACTGGCCGCGTCTATTGCCTTTAAAGATGGCTTTAAGAAAGCGCAGCCTGTTCTGCTTGAGCCTATCATGAAGGTTGAAGTTGAAACCCCAGAAGAGAACACCGGTGACGTAATCGGTGACCTTAGCCGTCGTCGTGGTATGCTCAAAGGGCAAGAATCTAACGCTACTGGCGTTCAGATCCACGCTGAAGTTCCGCTGTCTGAAATGTTCGGATATGCAACTCAGCTGCGCTCTCTGACCAAAGGTCGTGCTTCGTACTCCATGGAGTTCCTGAAGTATGACGACGCACCGAGCAACGTTGCGCAGGCCGTTATTGAAGCTCGTAGCAAATAAATGTCGAATTCTTATGACTCTTCAAGTATCAAAGTCCTGAAAGGGCTTGATGCGGTACGCAAACGCCCGGGCATGTACATCGGCGATACCGATGACGGAACCGGTCTGCATCACATGGTATTCGAGGTCGTGGATAACGCAATCGACGAAGCGCTCGCCGGTCACTGTAAAGATATTGTCGTGACAATCCATGCCGATAATTCGGTTTCCGTTCAGGATGACGGACGCGGAATTCCAACCGGTATCCACGAAGAAGAAGGTGTGTCGGCGGCTGAAGTTATCATGACCGTGCTGCACGCTGGCGGTAAGTTTGACGATAACTCCTACAAAGTGTCTGGCGGCCTGCACGGCGTAGGTGTTTCCGTTGTGAACGCCCTGTCCCAGAAACTGGAACTGACCATTCGTCGTGAAGGCAAAGTGCATCAGCAGATTTATCTGCATGGCGTACCTGAAGCGCCGCTGGCGGTTACGGGAGATACCGATGCAACCGGTACCCGCATTCGTTTCTGGCCAAGCCATGACACCTTCACCAACGTTACCGATTTCGAATACGACATTCTGGCGAAACGCCTGCGCGAACTGTCCTTCCTGAACTCTGGCGTATCGATTCGTCTGGAAGACAAGCGTGATGCAAGAAACGACCACTTTCACTACGAAGGTGGTATCCGCGCCTTTGTTGAGTACCTGAATAAAAACAAAACGCCTATTCACCCAACCGTATTCTATTTCTCAACCGAGAAAGACGGCATTGGCGTGGAAGTCGCACTGCAGTGGAATGACGGCTTCCAGGAGAACATCTACTGCTTCACGAACAATATTCCACAGCGCGACGGCGGTACACACCTTGCGGGTTTCCGCGCCGCGATGACGCGTACGCTGAATGCCTACATGGATAAAGAAGGCTACAGCAAAAAAGCCAAAGTCAGCGCGACCGGTGACGATGCCCGTGAAGGTCTGATTGCGGTCGTGTCGGTCAAAGTGCCGGACCCGAAATTCTCTTCACAGACCAAAGACAAACTGGTTTCTTCAGAAGTGAAATCGGCCGTTGAGCAGCAAATGAATGAACTGCTGGCTGAATATCTGCTGGAAAATCCGGGCGATGCAAAAATCGTTGTGGGCAAAATTATTGACGCCGCACGCGCTCGTGAAGCTGCACGCCGTGCCCGTGAGATGACCCGCCGTAAAGGCGCGCTGGATCTTGCTGGCCTGCCAGGCAAACTGGCGGACTGCCAGGAACGCGACCCGGCGCTGTCAGAAATTTACCTGGTGGAGGGTGACTCTGCGGGCGGTTCTGCCAAGCAAGGCCGCAACCGTAAGAATCAGGCCATTCTGCCGCTGAAAGGTAAGATCCTGAACGTTGAGAAGGCGCGTTTCGATAAGATGCTGGCTTCTCAGGAAGTCGCCACGTTGATTACCGCGCTGGGCTGTGGCATCGGCCGCGATGAATACAATCCGGATAAACTGCGTTACCACAGCATCATCATCATGACCGATGCGGACGTCGACGGCTCCCACATTCGTACACTGCTGTTGACCTTCTTCTATCGTCAGATGCCAGAGATTATCGAGCGTGGTCACGTGTATATCGCGCAGCCGCCGCTGTATAAGGTGAAAAAAGGTAAGCAGGAGCAATACATCAAGGATGACGAGGCCATGCTGCAGTACCAGATTGCTATCGCCCTTGACGGTACCTCGCTGCATACCACCGCCAGCGCACCCGCGCTAGGCGGCGAACCGCTGGAAACACTGGTCGCTGAATTCAACAGCACTCAGAAGATGATCAAACGCATGGAGCGTCGTTATCCGATGGCCATGCTGCGTGCGCTGATTTATCACGACACACTGAGCGATATCAGCAACGAAGCGCAGGTGACCAGTTGGATCAACGGTCTGGTTAGCTACCTGACAGCACGCGAGGCGCACGGCAGTACCTATCTGGCCCAGGTGCGTGAGAACCGTGAGCAGAATGTCTTTGAGCCGGTTTTACGCGTTCGTACACATGGAGTGGACACGGATTATCCTCTGGATGCCGAGTTCCTGCAGGGTGGCGAATACCGCAAGATCTGTGCACTGGGCGGCAAGCTTCGCGGCCTGCTTGAAGAAGATGCCTATATCGAACGTGGCGAACGCCGTCAGCCTGTCAGCAGTTTTGAACAGGCGATTGACTGGCTGGAGAAAGAGTCACGTCGCGGCCTGTCAGTGCAGCGATATAAAGGTCTGGGCGAAATGAACCCAGAGCAGCTGTGGGAAACCACCATGGATCCGGACAGCCGCCGTATGTTACGCGTGACCATCAAAGATGCGATTGCCGCCGATCAGCTGTTCACCACGTTGATGGGTGACGCGGTTGAACCGCGCCGCGCTTTCATTGAAGAGAATGCGCTGAAAGCCGCAAATATTGATATCTAAATGCAAGAGCAATACCGCCCGGAAGAGATTGAATCCCGCGTTCAGCAGCAGTGGGATGAAAACGAAACGTTTAAAGTGACTGAGCAGGAAGGCAAAGAGAAATATTATTGCCTGTCCATGTTGCCCTATCCTTCTGGCCGCCTTCATATGGGTCACGTTCGTAACTACACCATCGGCGACGTCATCGCGCGTTATCAGCGCATGCTCGGCAAAAATGTGCTGCAGCCTATAGGTTGGGATGCGTTCGGTCTGCCTGCGGAAGGCGCGGCGGTAAAAAACAACACCGCGCCCGCCCCCTGGACTTATGACAACATCGCGTATATGAAAAACCAGCTTAAACTGCTGGGCTTTGGCTATGACTGGAGTCGCGAACTGGCGACCTGTCAGCCAGAGTATTACCGCTGGGAACAGTGGTTCTTTACCAAACTCTATGAGAAAGGCCTGGTTTACAAAAAAACCTCGGCGGTGAACTGGTGCCCGAACGACCAGACGGTACTGGCCAATGAGCAGGTTATTGACGGCTGCTGCTGGCGCTGTGACACCAAAGTTGAGCGTAAAGAGATCCCACAGTGGTTTATCAAAATCACCGATTACGCCGAAGAGCTGTTAAACGATCTGGATACGCTGGAAGAGTGGCCTGAGCAGGTCAAAACCATGCAGCGTAACTGGATCGGCCGCTCTGAAGGCGTGGAAATCACCTTTGACGTGGCGGACAGCCTTGAGAAAGTCACGGTTTATACCACGCGTCCAGATACCTTCTACGGCGCGACCTATGTCGCCGTGGCCGCCGGTCATCCGCTGGCGCTGCAGGCGGCTGCCAGCAATCCTGCCCTCGCTGACTTTATTGCCGAATGCCGCAATACCAAAGTGGCCGAAGCCGATATGGCCACCATGGAAAAGAAAGGCATGGCCACTGGCCTGTCTGCGGTACACCCGTTAACAGGTGAGGCTGTTCCTGTCTGGGTCGCGAACTTTGTGCTGATGGAGTACGGCACGGGTGCCGTGATGGCGGTTCCGGCACATGACCAGCGTGACTGGGAGTTTGCCACGAAATACGATCTGCCGATCAAGCCGGTGATCCTGAACCTGGACGGCAGCGAGCCGGACGTAAGCACTGGCGCGATGACCGATAAAGGTACGCTGTTTAACTCCGCCGAGTGCAGCGGTCTGGATCACAGTGCCGGTTTCAACGCCATTGCGGATGCGCTGGCGGCGAAAGGTGTTGGCGTACGTAAAGTCAATTATCGCCTGCGCGACTGGGGTGTTTCCCGTCAGCGCTACTGGGGCGCGCCCATTCCGATGGTGACGCTGGAAGATGGCACCGTGATGCCCACGCCAGAAGATCAGCTTCCGGTTATCCTGCCTGAAGATGTGGTCATGGACGGCATCACCAGCCCGATTAAGGCCGATCCCGAGTGGGCAAAGACCACCGTGAACGGTCAGCCGGCCCTGCGCGAAACCGATACCTTTGACACCTTCATGGAGTCTTCATGGTATTACGCGCGCTACACCTGTGCGGACTATAAAGATGGCATGCTGGACCCGGCTGCAGCGAACTACTGGCTGCCAGTGGATCAGTATGTGGGCGGTATCGAACACGCCATCATGCACCTGATGTATTTCCGTTTCTTCCATAAGCTGCTGCGCGATGCAGGCCTGGTAAACTCGAATGAGCCTGCTAAACGTCTGCTGTGCCAGGGCATGGTATTGGCGGATGCGTTCTACTATCTGGGCGTCAACGGCGAACGTAACTGGGTTTCCCCGGTGGATGTCACCGTTGAGCGCGATGAGAAAGGCCGCATTACCAAAGCCGTGGACACCCAGGGCCGTGAGGTGATCTACGCAGGCATGAGCAAAATGTCGAAGTCGAAAAACAACGGCATTGACCCACAGTTGATGGTTGAGCGCTACGGCGCGGATACCGTACGTCTGTTTATGATGTTTGCCTCACCGGCCGACATGACGCTGGAGTGGCAGGAATCCGGTGTTGAAGGCGCGAACCGCTTCCTGAAGCGCGTCTGGAAACTGGCCTATGACCATTCACAGAAAGGCGCGACTGTCGCTCTGGACGTTGCCAGCCTGAACGATGATCAGAAAGGCTTACGTCGCGATCTGCATAAAACTATTGCCAAAGTGTCCGACGATATCGGCCGCCGTCAGACCTTTAACACCGCGATTGCCGCCGTGATGGAACTGATGAACAAGCTGACGCGTGCACCACAGGACAGCGAGCAGGATCGTGCACTGATGCAGGAAGCGTTACTCGCCGTGACGCGTTTACTGTATCCGTTCACGCCTCATGCGTGCTTCGTACTGTGGCAAACGCTGGGCGGCCAAGGCACCATCGACAATGCAGAATGGCCGGTTGCCGATGACGCCGCGATGGTTGAGGACGCCTTATTGGTTGTCGTGCAGGTTAACGGTAAAGTCCGTGGTAAAATTACCGTGGCAGCCGATGCTACCCAGGAACAGGTTCAGGCTCGTGCGGCTGAGGAACCATTAGTGGCGAAATACCTTGATGGTGTTAGCATTCGTAAAGTCATTTATGTACCGGGCAAACTGCTTAACCTGGTTGTGGGTTAAATGGCAATTGATGAAAACAAACAGAAGGCTTTAGCTGCCGCGCTCGGCCAGATTGAGAAGCAATTTGGTAAAGGCTCCATCATGCGCTTGGGTGAAGACCGCTCAATGGATGTGGAAACCATTTCAACGGGTTCTCTGTCACTGGATATCGCATTAGGTGCGGGTGGTTTACCGATGGGACGTATCGTCGAAATCTACGGCCCAGAGGCCTCAGGTAAAACGACACTGACACTTCAGGTTATTGCCGCTGCGCAGCGTAAGGGCAAAACCTGTGCCTTTATCGATGCCGAGCACGCACTGGATCCCATCTATGCTAAGAAACTGGGCGTGGATATCGACAATCTGCTGTGTTCACAGCCGGATACCGGTGAGCAGGCCCTGGAAATTTGTGATGCGCTGGCCCGCTCTGGTGCCGTTGACGTCATTATCGTTGACTCCGTAGCTGCACTGACGCCAAAAGCCGAAATCGAAGGTGAAATCGGTGACTCACATATGGGCCTGGCGGCACGTATGATGAGCCAGGCAATGCGTAAGCTGGCGGGTAACCTGAAGCAGTCTAATACGCTGCTGATCTTCATCAACCAGATTCGTATGAAGATTGGTGTGATGTTCGGTAACCCGGAAACCACTACCGGTGGTAACGCGCTGAAGTTCTACGCTTCTGTTCGCCTTGATATTCGCCGTATCGGTGCGATTAAAGAGGGTGACAACGTGGTGGGTAGTGAAACGCGCGTTAAAGTCGTTAAGAACAAAATTGCAGCGCCATTTAAACAGGCTGAGTTCCAGATCATGTACGGCGAAGGCATTAACACCTTCGGTGAGCTGGTGGATCTTGGCGTGAAGCACAAGCTGATTGAAAAAGCCGGTGCATGGTACAGCTATAAAGGCGATAAGATCGGTCAGGGCAAGGCAAACGCGGGCAACTTCCTCAAAGAAAATGCCGCGGTGGCCGACGAGCTTGATATCAAACTGCGTGAAATGCTGCTTAACGGTGGCGATCAAAACATCGCGGCGGACGTTGCAGGCAACGACGTTGAGAAGGCGGCGAGCGAAGCCAACGAAGATTATTAAATGGTTTACTCCTATACCGAGAAAAAACGTATTCGTAAGGATTTTGGTAAACGTCCGCAAGTTTTGGACATACCTTATCTCCTTTCCATCCAGCTTGATTCGTTTCAGAAGTTTATCGAGCAAGATCCAGAAGGTCAGTACGGACTGGAAGCTGCATTCCGCTCTGTATTCCCTATTGCGAGCTACAGCGGCAACTCTGAGTTGCAGTATGTCAGCTATCGCTTAGGTGAACCTGTCTTTGACGTGAAAGAGTGTCAGATCCGTGGCGTGACCTACTCGGCACCGCTGCGCGTGAAACTGCGTCTGGTGATCTATGAGCGCGAAGCGCCAGAAGGCACAGTAAAAGACATTAAAGAACAAGAAGTCTACATGGGTGAAATTCCACTCATGACTGACAACGGTACCTTTGTTATCAACGGTACTGAACGTGTTATCGTTTCTCAGCTGCATCGTAGTCCTGGCGTGTTCTTTGACAGCGATAAGGGTAAAACCCACTCCTCGGGTAAAGTGCTGTATAACGCACGTATCATCCCTTACCGTGGTTCATGGCTCGACTTCGAGTTTGACCCGAAAGACAACCTTTTCGTCCGTATTGACCGTCGTCGTAAGCTGCCGGCCAGTATCATTCTGCGCGCACTGCATTACACCACTGCTCAAATTCTCGACGTGTTCTTCGAGAAAGTGGTGTACGAAATTCGTGACAACAAGCTGCAGATGGAACTGGTGCCAGAGCGCCTGCGCGGTGAAACCGCGACCTTCGATATCGAATCGAATGGCACGGTCTACGTTGAGAAAGGGCGTCGCATCACTGCGCGTCATATTCGTCAGCTGGAAAAAGACGGTATCCAACACATCGAAGTCCCTGTGGAATACATCGCGGGCAAAGTGGTCTCTAAAGACTACATCGATGAGAATACCGGTGAGCTGATCGTTGCGGCCAACATGGAACTGTCGCTGGATCTGCTGGCGAAGCTGAGCCAGTCGGGTCACAAGCGCATTGAAACGCTGTTCACCAACGATTTGGATCACGGCCCATACATCTCCGAGACGCTGCGCGTTGACCCAACCAACGATCGCCTGAGCGCGCTGGTTGAGATCTACCGCATGATGCGTCCTGGTGAGCCGCCAACGCGTGAAGCTGCAGAGAACCTGTTTGAGAACCTGTTCTTCTCTGAAGATCGTTACGATCTTTCTGCAGTCGGCCGCATGAAGTTCAACCGTTCATTGCTGCGTGATGAGATCGAAGGTTCAGGTATCCTGAGCAAAGAAGACATCATCGAAGTGATGAAAAAACTGATCGACATCCGTAACGGTAAAGGCGAAGTGGACGATATCGACCACCTCGGTAACCGTCGTATTCGTTCAGTCGGTGAAATGGCTGAAAACCAGTTCCGCGTCGGTCTGGTCCGTGTTGAGCGTGCAGTGAAAGAGCGTCTTTCTCTGGGCGATCTCGATACGCTGATGCCACAGGACATGATCAACGCCAAGCCAATTTCGGCGGCGGTGAAAGAGTTCTTTGGTTCCAGCCAGCTGTCTCAGTTTATGGATCAGAACAACCCCTTGTCAGAGATTACGCACAAGCGTCGTATCTCTGCTCTCGGCCCGGGCGGTTTAACCCGTGAGCGTGCCGGCTTCGAAGTGCGTGACGTACACCCAACGCACTACGGTCGTGTCTGCCCAATCGAAACCCCTGAAGGTCCGAACATCGGTCTGATCAACTCCTTGTCTGTGTACGCGCAGACGAACGAGTACGGTTTCCTGGAAACCCCTTATCGTCGCGTTATTGACGGTGTGGTTTCCGATGAAATTCATTACCTTTCTGCAATCGAAGAAGGTAACTACGTTATCGCGCAGGCGAACACCAATCTGTCAGAAGAAGGTGCGTTCGTTGATGACCTGGTCACCTGCCGTAGCAAAGGCGAATCAAGTCTGTTCAGCCGCGATCAGGTTGACTACATGGACGTTTCCACCCAGCAGGTGGTTTCTGTCGGTGCGTCACTGATTCCGTTCCTGGAACACGATGATGCTAACCGCGCCCTGATGGGTGCGAACATGCAACGTCAGGCCGTTCCTACTCTGCGTGCTGATAAGCCGCTGGTAGGTACCGGTATGGAGCGCGCTGTAGCCGTTGACTCCGGTGTTACCGCTGTTGCGAAACGTGGTGGTACCGTTCAGTACGTTGATGCATCACGTATCGTTATTAAAGTTAACGAAGACGAGATGTACCCGGGCGAAGCGGGTATCGACATCTACAACCTGACCAAATACACCCGTTCTAACCAGAACACCTGTATCAATCAGATGCCGTGTGTCTCTCTGGGTGAGCCCGTTGAACGTGGTGATGTGCTGGCTGACGGCCCGTCTACCGATCTCGGTGAGCTGGCGCTGGGTCAGAACATGCGCGTCGCGTTCATGCCGTGGAACGGTTACAACTTCGAAGACTCCATTTTAGTCTCCGAGCGCGTAGTGCAGGAAGATCGCTTCACCACCATCCACATTCAGGAACTGGCCTGTGTGTCTCGTGACACCAAGCTGGGGCCAGAAGAGATCACGGCTGACATCCCGAACGTGGGCGAAGCTGCACTCTCTAAACTGGATGAGTCCGGTATCGTTTATATCGGTGCTGAAGTGACCGGCGGTGACATTCTGGTTGGTAAGGTGACGCCAAAAGGCGAAACCCAGCTGACGCCAGAAGAGAAGCTGCTGCGTGCGATCTTCGGTGAGAAAGCGTCTGACGTTAAAGACTCTTCTCTGCGTGTACCGAACGGTGTTTCCGGTACCGTTATCGACGTTCAGGTCTTCACCCGCGATGGCGTGGAAAAAGACAAACGTGCGCTGGAAATCGAAGAAATGCAGCTGAAGCAGGCCAAGAAAGACCTGTCTGAAGAGCTGCAGATCCTGGAAGCGGGCCTGTTTAGCCGTATCCAGTCTGTCCTGATTTCCGGTGGCGTTGAAGCAGACAAACTGGACAAGCTGCCGCGTGAGCGTTGGCTGGAGCTGGGTCTGACTGACGAAGCCAAGCAAAACCAGCTGGAGCAGCTGGCAGAGCAGTACGACGAACTGAAGCACGAGTTTGAGAAAAAACTCGAAGGTAAGCGTCGTAAAATCACCCAAGGCGATGATCTGGCACCTGGCGTGCTGAAAATCGTTAAGGTTTATCTGGCTGTTAAACGCCAGATTCAGCCTGGTGATAAAATGGCAGGTCGTCACGGTAACAAAGGTGTTATCTCTAAGATCAACCCAATCGAAGACATGCCTTACGATGAGAACGGTACGCCGGTCGATATCGTACTGAACCCGCTGGGCGTACCTTCGCGTATGAACATCGGTCAGATCCTTGAGACTCACCTGGGGATGGCAGCGAAAGGTATCGGCGAGAAGATCAACGCGATGCTGAAGAAGCAGGAAGAAGTCGCCAAGCTGCGCGAATTCATCCAGCGTGCTTACGATCTGGGCACCGATGTGCGTCAGAAAGTTGACCTGAACACCTTTACTGATGACGAAGTTCTGCGCCTGGCTGAGAACCTGAAAAAAGGTATGCCAATTGCCACGCCGGTGTTTGATGGTGCGAAAGAGAGCGAAATCAAAGAGCTGTTAGAGCTCGGCGGTCTGCCTTCTTCCGGTCAGATTACCCTGTTTGATGGCCGTACTGGTGAGCAGTTCGAACGTCAGGTAACCGTAGGCTATATGTACATGCTGAAACTCAACCACCTGGTTGATGACAAGATGCACGCACGTTCTACCGGTTCCTATAGCCTCGTTACTCAGCAGCCGCTGGGTGGTAAGGCACAGTTCGGTGGTCAGCGCTTCGGTGAGATGGAAGTATGGGCGCTGGAAGCTTACGGTGCTGCGTATACCCTTCAGGAAATGCTTACCGTTAAGTCTGATGACGTCAACGGCCGTACCAAGATGTATAAGAACATCGTGGATGGCAACCATCAGATGGAACCCGGCATGCCAGAATCGTTCAACGTACTGTTGAAAGAGATTCGCTCGCTGGGTATCAACATCGAGCTGGAAGACGAGTAAATGGCAGTTGTTAAATGTAAACCGACATCTCCGGGTCGTCGCCACGTCGTTAAAGTGGTGAACCCAGAGTTGCACAAGGGCAAGCCGTTTGCTCCATTGCTGGAAAAAAACAGCAAATCCGGTGGCCGCAACAACAACGGTCGCATCACTACCCGTCACATCGGTGGTGGTCATAAGCAGGCTTACCGTCTGGTTGATTTCAAACGCAACAAAGATGGTATCCCGGCAACCGTTGAACGTCTTGAGTACGATCCGAACCGCTCTGCGAACATCGCACTGGTTCTGTACAAAGACGGCGAACGCCGTTACATCCTGGCCCCTAAAGGCCTGAAAGCCGGCGACCAGATTCAGTCTGGCGTTGATGCTGCGATCAAAGCAGGTAACACACTGCCGATGCGTAACATCCCGGTGGGTTCTACCGTTCACAACGTAGAAATGAAACCAGGCAAAGGCGGTCAGATTGCTCGCTCAGCCGGTGCTTACGTGCAGATCGTTGCGCGTGAAGGTTCCTACGTTACCCTGCGTCTGCGTTCAGGTGAAATGCGTAAAGTCGAAGCTGACTGCCGCGCAACACTGGGCGAAGTCGGTAACGCTGAGCATATGCTGCGCGTTCTGGGTAAAGCCGGTGCAACCCGTTGGCGTGGTGTTCGTCCGACCGTTCGTGGTACCGCGATGAACCCAGTAGATCACCCGCACGGTGGTGGTGAAGGTCGTAACTTTGGTAAGCACCCGGTAACCCCGTGGGGCGTTCAGACCAAAGGTAAGAAGACCCGTAGCAACAAGCGTACCGATAAGTTTATCGTACGTCGCCGTAGCAAATAAATGGCAGCTGGAAAGATTGTCCAGATTATCGGCGCCGTAGTTGACGTCGAATTCCCTCAGGATGCAGTACCGCAAGTGTACAGCGCTCTTGAGGTTAAGAATGGTGATGCTCGTCTGGTGCTGGAAGTTCAGCAGCAGCTGGGTGGTGGCGTGGTTCGTACTATCGCCATGGGTACTTCTGACGGCCTGAAGCGCGGTCTGGAAGTCACCGACCTGAAAAAACCGATCCAGGTACCGGTTGGTAAAGCAACCCTCGGCCGTATCATGAACGTGCTGGGCGAGCCTATCGACATGAAAGGCGACCTGACAGAAGAAGACGGCAGCGCAGTAGAGGTTTCCTCTATTCACCGCCCTGCGCCTTCTTATGAAGATCAGTCTAACTCGCAGGAACTGCTGGAAACCGGCATCAAGGTTATCGACCTGATGTGTCCGTTCGCTAAGGGCGGTAAAGTCGGTCTGTTCGGTGGTGCGGGTGTAGGTAAAACCGTAAACATGATGGAGCTGATCCGTAACATTGCGGCTGAGCACTCAGGTTACTCGGTATTTGCCGGCGTGGGTGAGCGTACTCGTGAGGGTAACGACTTCTACCACGAAATGACTGACTCCAACGTTATCGATAAAGTTGCGCTGGTGTATGGCCAGATGAACGAGCCGCCGGGTAACCGTCTGCGCGTGGCACTGACCGGTCTGACCATGGCGGAGAAATTCCGTGATGAAGGCCGCGACGTTCTGCTGTTCATCGACAACATCTACCGTTATACCCTGGCCGGTACGGAAGTATCCGCGCTGCTGGGTCGTATGCCATCTGCGGTAGGTTATCAGCCAACGCTGGCAGAAGAGATGGGTGTGTTGCAGGAGCGTATTACCTCCACCAAGACAGGTTCAATCACCTCCGTACAGGCCGTATACGTGCCAGCGGATGACTTGACTGACCCGTCACCAGCAACCACCTTTGCTCACTTAGACTCAACAGTTACCCTGAGCCGTCAGATCGCCTCGCTGGGTATCTACCCGGCCGTTGACCCGCTGGACTCCACCAGCCGTCAGCTGGATCCACTGGTTGTGGGTCAGGAGCACTACGACGTTGCACGTGGCGTACAGTCACTGCTGCAGCGTTATCAGGAACTGAAAGACATCATCGCCATCCTGGGTATGGACGAGCTGTCTGAAGAAGACAAACTGCTGGTGGCACGTGCGCGTAAGATTCAGCGCTTCCTGTCTCAGCCGTTCTTCGTAGCAGAAGTGTTCACCGGTTCTCCAGGTAAATACGTAACGCTGAAAGACACCATCCGTGGCTTTAAAGGCATCATGGAAGGTGAATTTGACCACCTGCCAGAGCAGGCCTTCTACATGGTTGGCGCCATCGAAGAAGCGGTCGAAAAAGCGAAGAAACTGTAA
>Pantoea_Sc1
ATGGCTCGTAAAACACCCATTGCTCGCTACCGTAACATCGGTATCAGTGCGCACATCGACGCCGGTAAAACTACCACTACCGAACGTGTTCTGTTCTACACCGGTGTAAACCACAAAATCGGTGAAGTACACGACGGCGCAGCAACCATGGACTGGATGGAGCAGGAACAGGAACGTGGTATTACTATCACCTCCGCTGCGACCACCTGTTACTGGTCTGGTATGGCTAAGCAGTTCGAACCACACCACATCAATATCATCGACACCCCAGGACACGTTGACTTCACCATCGAAGTAGAACGTTCTATGCGTGTTCTTGATGGCGCGGTAATGGTTTACTGTGCAGTTGGTGGCGTTCAGCCACAGTCTGAAACCGTATGGCGTCAGGCTAACAAATACAAAGTTCCACGCATTGCGTTCGTTAACAAAATGGACCGCATGGGTGCTAACTTCCTGAAAGTTGTTAATCAGATGGAAGTTCGTCTGGGTGCAACTCCAGTTCCTCTGCAGCTGGCTATCGGCGCAGAAGAGAAATTCACCGGTGTTGTTGACCTGGTGAAAATGAAAGCAATCAACTGGAACGACGAAGACCAGGGTGTAACCTTTGTTTACGAAGATATCCCGGCTGATATGCAGGAACTGGCTGAAGAATGGCGCGGCAAGCTGATCGAAGCAGCAGCAGAAGCCTCTGAAGAGCTGATGGAGAAATTCTTCAGCGGTGAAGAGCTGAGCGAAGAAGAGATCAAAACTGCTCTGCGTAAGCGCGTTCTGAACAACGAAATTATCCTGGTAACCTGTGGTTCTGCATTTAAGAACAAAGGTGTTCAGGCGATGCTGGATGCCGTTGTTGAATATCTGCCAGCACCGACTGACGTTACCGCGATCAACGGTATGCTGGACGACGGTAAAGACACGCCGGCTGTTCGTCACTCAGACGACAACGAGCCGTTTGCTGCACTGGCGTTCAAAATCGCTACCGACCCGTTTGTAGGTAACCTGACCTTCTTCCGCGTTTACTCTGGTGTTGTTAACACTGGTGACACCGTGTTCAACCCGGTTAAGTCAAACCGTGAGCGTCTGGGCCGTATCGTTCAGATGCACGCTAACAAGCGTGAAGAAATTAAAGAAGTCCGTGCGGGTGATATCGCCGCTGCGATCGGCCTGAAAGATGTGACCACTGGTGATACCCTGTGTGACCCGGATAACGTCATCATCCTTGAGCGCATGGAATTCCCTGAGCCAGTGATCTCAATCGCTGTTGAGCCGAAAACCAAAGCTGACCAGGAAAAAATGGGTCTGGCTCTGGGCCGTCTGGCGAAAGAAGACCCATCATTCCGCGTATGGACTGATGAAGAATCTAACCAGACCATCATCGCCGGTATGGGTGAGCTGCACCTCGACATCATCGTTGACCGTATGAAGCGTGAATTCAACGTGGAAGCAAACGTGGGTAAACCACAGGTTGCTTACCGTGAAGCGATCCGCACTAAAGTTACCGACGTTGAAGGTAAACACGCCAAGCAGTCTGGTGGTCGTGGTCAGTACGGTCATGTTGTTATCGACATGTACCCACTGGAGCCAGGTTCGAACCCGAAAGGCTACGAATTTGTCAACGACATCAAAGGTGGTGTGATTCCTGGTGAATACATCCCTGCGGTTGATAAAGGTATCCAGGAGCAGCTGAAATCAGGCCCACTGGCTGGTTATCCGGTTGTGGATCTGGGCGTGCGTCTGCACTTCGGTTCTTACCATGATGTCGACTCCTCTGAGCTGGCGTTTAAACTGGCCGCGTCAATCGCCTTCAAACAAGGCTTTAAACAAGCGCAGCCGGTTCTGCTTGAGCCTATCATGAAGGTTGAAGTAGAGACTCCGGAAGAGAACACGGGTGATGTCATCGGTGACCTTAGCCGTCGTCGTGGTATGCTTAAAGGGCAGGAATCTAACGCTACTGGCGTTCAGATTCACGCTGAAGTTCCGCTGTCTGAAATGTTCGGATACGCAACTCAGCTGCGTTCTCTGACCAAAGGTCGTGCTTCTTACTCCATGGAGTTCCTGAAGTATGACGATGCGCCGAACAACGTAGCGCAGGCCGTTATTGAAGCTCGTAGCAAATAAATGTCGAATTCTTATGACTCCTCCAGTATTAAAGTCCTGAAGGGGCTTGATGCGGTACGTAAACGCCCGGGCATGTATATCGGCGATACCGATGACGGTACCGGTCTGCATCACATGGTATTCGAGGTCGTGGATAACGCAATCGACGAAGCGCTCGCTGGTCACTGTAGTGACATTGTGGTCACCATCCATGCGGATAACTCCGTCTCGGTGCAGGATGATGGACGCGGCATTCCGACCGGTATTCACGAAGAAGAGGGCGTGTCCGCTGCTGAAGTGATCATGACCGTTCTGCATGCGGGCGGTAAGTTCGATGATAACTCCTACAAGGTCTCCGGCGGCCTGCACGGCGTGGGTGTCTCGGTCGTTAACGCCCTGTCGCAGAAGCTGGAGCTGACCATTCGTCGCGAAGGCAAAGTGCATCAGCAGATTTACGTCCACGGCGTTCCCGAGTCGCCGCTGACGGTGACCGGCGATACCGATTTAACCGGTACCCGCGTCCGTTTCTGGCCGAGCTACGAAACCTTCACCAACGTCCGCGATTTTGAGTATGACATTCTGGCGAAACGCCTGCGTGAACTCTCTTTCCTGAACTCAGGCGTTTCGATCCGTCTGGAAGATAAGCGTGACGGCAAAACGGACCACTTCCACTACGAAGGTGGCATCAAGGCGTTTGTTGAGTACCTGAACAAAAACAAAACCCCGATTCATCCGACCGTTTTCTACTTCTCAAACGAGAAAGATGGCATCGGCGTGGAAGTGGCGCTGCAGTGGAACGACGGTTTCCAGGAAAATATCTACTGCTTTACCAACAACATCCCGCAGCGTGACGGCGGTACGCACCTTGCCGGTTTCCGTGCGGCGATGACCCGTACCCTGAACGCCTACATGGATAAAGAGGGTTACAGCAAGAAAGCCAAAGTCAGCGCCACCGGTGACGATGCCCGTGAAGGCCTGATTGCCGTCGTGTCGGTGAAAGTACCGGACCCTAAATTCTCCTCACAGACCAAAGACAAACTGGTTTCGTCAGAGGTGAAATCGGCGGTTGAGCAGCAGATGAACGAACTGCTGGCGGAATACCTGCTGGAAAACCCGGCAGACGCCAAAATCGTGGTCGGTAAAATCATCGACGCCGCGCGCGCCCGTGAAGCGGCCCGTCGCGCCCGCGAGATGACCCGCCGTAAAGGCGCGCTGGATCTGGCTGGCCTGCCAGGCAAACTGGCGGATTGCCAGGAGCGCGACCCGGCGCTCTCTGAAATCTACCTGGTGGAGGGTGACTCCGCAGGCGGCTCGGCCAAACAGGGCCGTAACCGTAAAAACCAGGCGATCCTGCCGCTGAAAGGTAAGATCCTGAACGTTGAGAAAGCGCGTTTCGATAAGATGCTCGCCTCTCAGGAAGTGGCCACGCTGATCACCGCACTGGGCTGTGGCATTGGCCGCGACGAATACAACCCGGACAAGCTGCGCTATCACAGCATCATCATCATGACCGATGCCGACGTTGATGGTTCACACATCCGTACCCTGCTGCTGACCTTCTTCTATCGTCAGATGCCGGAAATCATTGAGCGCGGCCACGTTTATATTGCCCAGCCGCCGCTCTACAAAGTGAAGAAAGGCAAGCAGGAGCAGTACATCAAAGATGATGAGGCGATGGATCAGTATCAGATCGCCATCGCGCTGGATGGTGCCACGCTGCACACCAACGCCAGCGCTCCGGCACTGGGCGGTGAGCCGCTGGAGACGCTGGTCTCTGACTTCAACAGCACGCAGAAGATGATCAAGCGTATGGAGCGCCGTTATCCGATGGCCATGCTGCGCGCGCTGATTTATCACGACACGCTGAGCGATCTGACCAATGAAGCGGAGGTCACGACCTGGCTGAACGGTCTGGTGAGCTATCTGACTGAACGCGAAGCGCACGGCAGCACCTATCTGGCCCAGGTTCGCGAAAACCGCGAGCTGAACCTCTTCGAGCCGGTTCTGCGCGTTCGCACCCACGGTGTGGATACCGACTACCCGCTGGAAGCAGAGTTCATTCAGGGACCGGAGTACCGCAAAATCTGCGATCTTGGCGGCAAACTGCGTGGCCTGCTGGAAGAGGATGCCTACATTGAACGTGGTGAGCGTCGTCAGCCGGTGGCCAGCTTCGAACAGGCGATTGAGTGGCTGGTTAAAGAGTCGCGTCGCGGCCTCTCTGTTCAGCGCTACAAAGGTCTGGGCGAGATGAACCCGGATCAGCTGTGGGAAACCACCATGGATCCGGACAGCCGTCGTATGCTGCGCGTCACCATCAAAGATGCCATTGGTGCTGACCAGCTGTTCACCACGCTGATGGGCGATGCGGTTGAACCGCGCCGCGCCTTCATCGAAGAGAATGCGCTGAAAGCAGCCAATATCGATATCTGAATGCAAGAGCAATACCGCCCGGAAGAGATTGAATCCCGTGTGCAGCAACACTGGGATGAAAACGAAACGTTTAAAGTGACTGAGCAGGAAGGTAAAGAGAAATATTACTGCCTTTCAATGTTGCCCTATCCTTCTGGGCGCCTGCACATGGGCCACGTTCGTAACTACACCATCGGCGACGTAATCGCGCGTTATCAACGTATGCTCGGCAAAAACGTACTCCAGCCGATTGGCTGGGATGCTTTCGGCCTGCCTGCAGAAGGCGCGGCGGTGAAGAACAACACCGCGCCGGCCCCGTGGACCTACGACAACATCGCCTACATGAAGAACCAGCTTAAACTGCTGGGCTTTGGCTATGACTGGAGCCGTGAACTGGCGACCTGCCAGCCTGAGTATTACCGCTGGGAACAGTGGTTCTTCACCAAACTGTATGAAAAAGGCCTGGTCTATAAAAAAACCTCGGCGGTGAACTGGTGCCCGAACGATCAGACCGTACTGGCTAACGAGCAGGTGATCGACGGCTGCTGCTGGCGCTGTGACACCAAAGTTGAGCGCAAAGAGATCCCGCAGTGGTTCATTAAAATCACCGATTATGCGGAAGAGCTGCTGAACGACCTGGATACGCTGGACGAGTGGCCTGAGCAGGTCAAAACCATGCAGCGTAACTGGATTGGCCGCTCAGAAGGCGTTGAAATCATCTTCGACGTCGCTGACAGCGAAGAGAAAGTCACTGTCTACACCACCCGCCCGGATACCTTTATCGGCGCCACCTATGTGGCCGTGGCCGCAGGCCATCCGCTGGCGACCCAGGCGTCGGTGAACAATCCGGCGCTGGCCGACTTTATCGCTGAATGCCGCAACACCAAAGTGGCTGAAGCCGATATGGCGACCATGGAGAAGAAAGGCATGGCGACCGGCCTCTCGGTTGTCCACCCGCTGACCGGCGAACACCTGCCTGTCTGGGTCGCTAACTTCGTTCTGATGGAATATGGCACGGGTGCCGTGATGGCAGTTCCGGCGCACGACCAGCGCGACTGGGAGTTTGCCACCAAATATGACCTGCCCATTAAGCCGGTTGTCCTTAACCTGGATGGCAGCATTCCTGACGTCAGCGCGGCGGCGATGACCGACAAAGGCGCCCTGTTCAACTCTGGCGAATTTAACAGTCTGGATCATGCGGCCGGTTTTAACGCCATCGCAGATACCCTGGCGGCCAAAGGCGTGGGCGTGCGTAAAGTGAACTACCGTCTGCGCGACTGGGGCGTTTCCCGTCAGCGCTACTGGGGTGCGCCTATCCCGATGGTCACGCTGGAAGATGGCACCGTAATGCCTGCACCAGAAGATCAGCTGCCGGTGATCCTGCCGGAAGATGTGGTGATGGATGGCATTACCAGCCCGATCAAAGCGGATCCGGAGTGGGCAAAAACTACGGTAAATGGCCAGCCTGCGCTGCGCGAAACCGATACCTTTGACACCTTCATGGAGTCCTCCTGGTACTACGCACGTTACACCTGTGCCGACTACAAAGAGGGTATGCTGGACCCGGCTGCAGCGAACTACTGGCTGCCGGTCGATCAGTATGTCGGCGGTATCGAGCACGCCATCATGCACCTGATGTATTTCCGCTTCTTCCACAAGCTGCTGCGTGATGCGGGCCTGGTGAACTCCAGCGAGCCAGCCAAACGCCTGCTGTGCCAGGGTATGGTGCTGGCTGATGCCTTCTACTACCTCGGCGACAACGGCGAACGCAACTGGGTTTCACCGGTTGACGTTGAGGTTGAGCGTGACGAGAAAGGCCGCATCGTGAAGGCGGTGGACAAGCAGGGTCGCGAGGTGATCTACGCGGGCATGAGCAAAATGTCGAAGTCGAAAAACAACGGCATCGACCCACAGCTGATGGTTGAGCGTTACGGCGCGGATACCGTGCGTCTGTTTATGATGTTTGCCTCACCGGCGGATATGACGCTGGAGTGGCAGGAGTCTGGCGTTGAAGGCGCAAACCGCTTCCTGAAGCGTGTCTGGAAACTGGTCTACGAGCACACCCAGCTGGGTGCGACCGTGGCACTGGATGTGGAGAGCCTGAACGATGAGCAGAAATCGCTGCGTCGCGACCTGCACAAAACCATCGCCAAAGTAGCCGATGATATCGGCCGTCGTCAGACCTTCAACACCGCTATCGCGGCGATTATGGAGCTGATGAATAAACTGGCCCGCGCGCCGCAGGAAAGCGAGCAGGATCGCGCCCTGATGCAGGAAGCGCTGCTGGCGGTCGTTCGTCTGCTCTATCCGTTTACCCCGCACGCCAGCTACGTTCTGTGGCAGACGCTGGGTGGCGAAGGCTCCATTGATGAAGCGACCTGGCCGGTTGCGGATGAAGCCGCTATGGTTGAAGATTCACTGCTGGTTGTGGTGCAGGTCAACGGCAAAGTGCGTGGCAAGATCACCGTCGCCGCCGATGCAACACAGGAACAGGTTCAGGCACGCGCTGCCCAGGAGCATCTGGTGGCGAAATACCTGGACGGTGTGACTATCCGTAAAGTCATTTATGTACCGGGCAAACTGCTTAACCTGGTCGTAGGTTAAATGGCGATTGATGAAAACAAACAGAAGGCTTTAGCTGCCGCGCTGGGCCAGATTGAGAAACAATTTGGTAAAGGCTCCATCATGCGCTTGGGTGAAGACCGCTCAATGGATGTGGAAACCATCTCTACCGGTTCGCTGTCGCTGGATATCGCGTTAGGCGCTGGCGGTCTGCCAATGGGTCGTATCGTTGAGATCTACGGACCTGAGTCTTCCGGTAAAACGACGCTGACCCTGCAGGTCATCGCCGCGGCTCAGCGTAAAGGCAAAACCTGTGCCTTTATCGATGCCGAGCATGCGCTTGACCCGGTCTATGCCAAGAAGCTGGGCGTCGATATCGACAACCTGCTCTGCTCGCAGCCGGACACCGGTGAGCAGGCGCTGGAGATCTGTGATGCACTGGCCCGCTCTGGCGCGGTCGATGTCATCATCGTCGACTCCGTTGCGGCGCTGACGCCGAAAGCGGAAATCGAAGGTGAGATCGGTGACTCACACATGGGCCTCGCGGCACGTATGATGAGCCAGGCGATGCGTAAGCTGGCCGGTAACCTGAAGCAGTCAAACACCCTGCTGATCTTCATCAACCAGATCCGTATGAAGATTGGTGTGATGTTTGGTAACCCGGAAACCACCACCGGCGGTAACGCGCTGAAGTTCTACGCCTCTGTCCGTCTTGATATCCGCCGTATCGGTGCGATTAAAGAGGGCGATAACGTGGTCGGCAGTGAGACCCGCGTTAAAGTGGTGAAAAACAAAATCGCCGCGCCGTTTAAACAGGCTGAATTCCAGATCATGTACGGTGAAGGGATCAATACCTTCGGTGAGCTGGTTGACCTGGGCGTGAAGCACAAGCTGATTGAAAAAGCGGGTGCATGGTACAGCTACAATGGCGACAAGATTGGTCAGGGTAAATCGAATGCCAGCAACTTCCTGAAAGAGAATGCGGCTGTGGCAAACGAAATCGATCTGAAGTTACGTGAGTTACTGCTCAACGGCGCGGATGAATCACTCGAAGCAGACAAATCTGCTGAGAATGAGAACGCAGCCAGCGAAGCGAACGAAGACTTCTGAATGGTTTACTCCTATACCGAGAAAAAACGTATTCGTAAGGATTTTGGTAAACGTCCACAAGTACTGGACATACCTTATCTCCTTTCCATCCAGCTCGACTCGTTCCAGAAGTTTATCGAGCAAGATCCAGAAGGTCAGTACGGGCTGGAAGCTGCATTCCGCTCTGTATTCCCTATTGCGAGCTACAGCGGCAACTCTGAGTTGCAGTATGTGAGCTATCGCCTGGGCGAACCTGTCTTTGACGTGAAAGAGTGTCAGATCCGTGGCGTGACCTATTCGGCACCGCTGCGCGTGAAACTGCGTCTGGTGATCTATGAGCGCGAAGCGCCAGAAGGCACCGTAAAAGACATTAAAGAACAAGAAGTCTACATGGGCGAAATTCCGCTCATGACCGACAACGGTACCTTTGTTATTAACGGTACCGAGCGCGTTATCGTTTCTCAGCTGCACCGTAGTCCTGGCGTGTTCTTTGATAGCGATAAGGGTAAAACCCACTCTTCGGGTAAAGTGCTTTATAACGCACGTATCATCCCTTACCGCGGTTCATGGCTCGACTTTGAGTTTGACCCGAAAGATAACCTGTTTGTCCGTATTGACCGTCGTCGTAAGCTGCCGGCCACTATCATCCTGCGTGCGTTGCAGTTCACAACACCTCAGATCCTCGATCTCTTCTTTGAGAAAGTGGTGTTTGAAATTCGCGACAACAAGCTGCAGATGGAGCTGGTGCCTGAGCGCCTGCGCGGTGAAACCGCGACCTTCGATATCGAAGCGAACGGCACCGTCTACGTCGAAAAAGGTCGCCGCATTACTGCGCGTCATATTCGTCAGCTGGAAAAAGATGGCATTCAGCACATCGAAGTTCCGGTTGAATATATCGCGGGCAAAGTGGTTGCTAAAGACTACATCGATGAGAGCACCGGTGAGCTGATTGTTGCAGCGAACATGGAGCTGTCACTGGATCTGCTGGCCAAACTGAGCCAGTCGGGTCACAAACGCATCGAAACGCTGTTCACCAACGATCTGGACCACGGTCCATATATGTCTGAGACCCTGCGTGTTGACCCAACCAGCGATCGCCTGAGCGCACTGGTTGAGATCTACCGCATGATGCGTCCTGGTGAGCCGCCAACGCGTGAAGCTGCAGAGAACCTGTTCGAGAACCTGTTCTTCTCTGAAGATCGTTACGATCTCTCTGCCGTGGGCCGCATGAAGTTCAACCGTTCACTGCTGCGTGATGAAATCGAAGGTTCAGGTATCCTGAGCAAAGAAGACATCATCGAAGTGATGAAAAAACTGATCGACATCCGTAACGGTAAAGGCGAAGTGGACGATATCGACCACCTCGGCAACCGTCGTATTCGTTCAGTCGGTGAAATGGCTGAGAACCAGTTCCGTGTCGGCCTGGTGCGTGTTGAGCGTGCGGTTAAAGAGCGTCTCTCTCTGGGCGACCTCGATACGCTGATGCCACAGGACATGATCAACGCGAAGCCGATTTCGGCTGCGGTGAAAGAGTTCTTCGGTTCAAGCCAGCCTTCACAGTTTATGAATCAGAACAACCCGCTGTCAGAGATTACGCATAAACGTCGTATCTCTGCACTTGGCCCGGGTGGTTTGACGCGTGAGCGTGCCGGCTTCGAAGTGCGTGACGTACACCCAACGCACTACGGTCGTGTCTGCCCAATCGAAACCCCTGAAGGTCCGAACATCGGTCTGATCAACTCCTTGTCTGTTTATGCACAGACCAATGAGTATGGTTTCCTTGAGACGCCTTATCGTCGTGTTATCGACGGTCTGGTTTCTGACGAGATCCACTACCTCTCTGCTATTGAAGAGGGTAACTACGTTATCGCTCAGGCGAACGCCCCGCTCGATGAAAACGGCGCGTTTGTTGATGACCTGGTCACCTGCCGTAGCAAAGGCGAATCGAGTCTGTTCAGCCGCGATCAGGTTGACTACATGGACGTTTCCACCCAGCAGGTGGTTTCTGTCGGTGCATCCCTGATCCCGTTCCTGGAACACGATGACGCCAACCGTGCTCTGATGGGTGCGAACATGCAACGTCAGGCCGTTCCGACTCTGCGTGCAGATAAGCCGCTGGTTGGTACCGGTATGGAACGTGCTGTTGCCGTTGACTCCGGTGTTACTGCCGTCGCCAAACGTGGTGGTACCGTTCAGTATGTTGATGCATCACGTATCGTTATCAAAGTTAACGAAGATGAGATGTACGCGGGCGAAGCCGGTATCGACATCTATAACCTGACCAAATATACCCGTTCAAACCAGAACACCTGCATCAACCAGATGCCATGTGTCTCTCTGGGTGAGCCGGTTGAGCGCGGAGACGTGCTGGCAGATGGCCCGTCCACCGATCTGGGTGAACTGGCACTGGGCCAGAACATGCGTGTCGCGTTCATGCCGTGGAACGGTTACAACTTCGAAGACTCCATCCTGGTCTCCGAGCGTGTGGTTCAGGAAGATCGCTTTACCACCATCCACATCCAGGAACTGGCTTGCGTGTCGCGTGACACCAAACTGGGACCGGAAGAGATTACCGCTGATATCCCGAACGTGGGTGAAGCTGCACTCTCTAAACTGGATGAGTCAGGCATCGTCTACATCGGTGCTGAAGTGACCGGTGGTGACATTCTGGTTGGTAAGGTTACCCCGAAAGGTGAAACCCAGCTGACGCCAGAAGAGAAGCTGCTGCGTGCGATCTTCGGTGAAAAAGCCTCTGACGTAAAAGATTCATCACTGCGCGTGCCGAATGGCGTGTCAGGTACCGTGATCGACGTTCAGGTCTTTACCCGCGATGGCGTGGAAAAAGACAAGCGTGCGCTCGAAATCGAAGAGATGCAGCTGAAGCAGGCTAAGAAAGACCTGTCTGAAGAGCTGCAGATCCTGGAAGCGGGCCTGTTCAGCCGTATCCAGAGCGTCCTGATCGCAGGTGGCGTTGAAGCTGACAAGCTGGACAAGCTGCCGCGCGAGCGCTGGCTGGAGCTGGGTCTGACTGATGAAGCCAGACAAAACCAGCTGGAGCAGCTGGCAGAGCAGTACGACGAACTGAAGCACGAGTTTGAGAAAAAACTCGAAGGCAAGCGCCGTAAGATCACCCAGGGCGACGATCTGGCACCGGGCGTGCTGAAAATCGTTAAGGTTTATCTGGCCGTTAAACGTCAGATCCAGCCTGGTGATAAGATGGCAGGTCGTCACGGTAACAAAGGTGTTATCTCTAAGATCAACCCAATCGAAGACATGCCTTACGATGAGAACGGTACGCCGGTCGACATCGTACTGAACCCGCTGGGCGTACCATCGCGTATGAACATCGGTCAGATCCTTGAGACACACCTGGGGATGGCAGCGAAGGGCATTGGTGAGAAAATCAACGCCATGCTGAAGAAGCAGGAAGAAGTCGCGAAACTGCGCGAATTCATCCAGCGTGCCTATGACCTGGGAAGCGACCTGCGTCAGAAAGTTGACCTGAACACCTTCTCCGACGACGAAGTGCTGCGCCTGGCAGAGAACCTGAAAAAAGGTATGCCAATCGCAACGCCGGTGTTTGATGGCGCGAAAGAGAGCGAAATCAAAGAGCTATTACAGCTCGGCGGTCTGCCTTCTTCCGGTCAGATTACCCTGTTTGACGGCCGCACCGGTGAACAGTTCGAACGTCAGGTAACCGTTGGCTACATGTACATGCTGAAACTTAACCACCTGGTTGATGACAAGATGCATGCACGTTCTACCGGTTCCTACAGCCTGGTTACTCAGCAGCCGCTGGGTGGTAAGGCGCAGTTCGGTGGTCAGCGCTTTGGTGAGATGGAAGTATGGGCACTGGAAGCATACGGTGCCGCGTATACCCTGCAGGAAATGCTTACCGTTAAGTCTGATGACGTCAACGGCCGTACCAAGATGTATAAAAACATCGTTGACGGCAACCATCAGATGGAACCGGGCATGCCGGAATCCTTCAACGTACTGTTGAAAGAGATTCGCTCGCTGGGTATCAACATCGAGCTGGAAGACGAGTAAATGGCAGTTGTTAAATGTAAACCGACATCTCCGGGTCGTCGCCATGTAGTTAAAGTGGTAAACGCGGAGCTGCACAAGGGCAAACCATTTGCCCCGCTGGTAGAAAAAAACAGCAAATCCGGTGGCCGTAACAACAATGGTCGTATCACTACCCGTCATATCGGTGGTGGTCACAAGCAGGCTTATCGTATTGTTGACTTCAAACGCAACAAAGACGGTATCCCGGCAGTTGTTGAACGTCTTGAGTACGATCCGAACCGCTCTGCGAACATCGCACTGGTTCTGTACAAAGACGGCGAACGCCGTTACATCCTGGCCCCTAAAGGCCTGAAAGCCGGCGACCAGATTCAGTCTGGCGTTGATGCTGCGATCAAAGCAGGTAACACACTGCCGATGCGTAACATCCCGGTGGGTTCAACCGTGCATAACGTAGAAATGAAACCAGGCAAAGGCGGTCAGATTGCTCGCTCAGCCGGTGCTTACGTGCAGATCGTTGCGCGTGAAGGTTCTTACGTTACCCTGCGTCTGCGTTCAGGTGAAATGCGTAAAGTCGAGTCTGACTGCCGCGCAACACTGGGCGAAGTCGGCAACGCTGAGCATATGCTGCGCGTTCTGGGTAAAGCTGGTGCAGCCCGTTGGCGTGGTGTTCGTCCGACCGTTCGTGGTACCGCGATGAACCCAGTTGATCACCCGCACGGTGGTGGTGAAGGTCGTAACTTTGGTAAGCACCCGGTTTCTCCGTGGGGCGTTCAGACCAAAGGTAAGAAGACCCGTAGCAACAAGCGTACTGATAAATTTATCGTACGTCGCCGTAGCAAATAAATGGCAACTGGAAAGATTGTCCAGATTATCGGCGCCGTTGTTGACGTCGAATTCCCTCAGGACGCGGTACCGCAAGTGTACAGCGCCCTCGAGGTGATGAATGGTGATGCACGTCTGGTGCTGGAAGTTCAGCAGCAGCTGGGCGGCGGCGTTGTGCGTACCATCGCAATGGGTACGTCTGACGGCCTGAAGCGTGGTCTGAACGTCAACGACCTGCAGAAACCGATTCAGGTTCCAGTCGGTAAAGCGACCCTGGGCCGTATCATGAACGTTCTCGGCGAGCCAATCGATATGAAAGGCGAGCTGAAAGAAGAAGATGGCAGCGCAGTAGAGATCGCCTCTATTCACCGCGCGGCACCTTCTTATGAAGATCAGTCTAACTCGCAGGAACTGCTGGAAACCGGCATCAAGGTTATCGACCTGATGTGTCCGTTTGCGAAAGGCGGTAAAGTCGGTCTGTTCGGTGGTGCGGGTGTGGGTAAAACCGTCAACATGATGGAACTGATCCGTAACATCGCGGCTGAGCACTCAGGTTACTCTGTGTTTGCCGGTGTGGGTGAGCGTACTCGTGAGGGTAACGACTTCTACCACGAAATGACCGACTCTAACGTTATCGATAAAGTTGCGCTGGTCTATGGCCAGATGAACGAGCCGCCGGGTAACCGTCTGCGCGTCGCACTGACCGGTCTGACCATGGCGGAAAAATTCCGTGATGAAGGCCGCGACGTTCTGCTGTTCATCGATAACATCTACCGTTATACCCTGGCCGGTACAGAAGTTTCTGCACTGCTGGGTCGTATGCCATCTGCGGTAGGTTACCAGCCAACGCTGGCAGAAGAGATGGGTGTGTTGCAGGAGCGTATTACCTCCACCAAGACCGGTTCAATCACCTCCGTACAGGCCGTTTACGTTCCTGCGGATGACCTGACTGACCCGTCACCAGCGACCACCTTCGCGCACCTGGACTCAACCGTTACCCTGAGCCGTCAGATCGCCTCTCTGGGTATCTACCCGGCCGTTGACCCGCTGGATTCTACCAGCCGTCAGCTGGATCCGCTGGTTGTGGGTCAGGAGCACTATGATGTTGCACGTGGCGTTCAGTCACTGCTGCAGCGTTATCAGGAGCTGAAAGACATCATCGCCATCCTCGGTATGGATGAGCTGTCTGAAGAAGACAAACTGCTGGTGGCACGTGCGCGTAAGATTCAGCGCTTCCTGTCGCAGCCGTTCTTCGTTGCGGAAGTATTCACCGGTTCACCGGGTAAATACGTTTCCCTGAAAGACACTATCCGTGGCTTTAAAGGCATCATGGAAGGTGAGTTTGACCACCTGCCAGAGCAGGCCTTCTACATGGTTGGTGCCATCGAAGAAGCCGTGGAAAAAGCGAAGAAACTGTAA
>Pantoea_aB
ATGGCTCGTAAAACACCCATTGCCCGCTACCGTAACATCGGTATCAGTGCGCACATCGACGCCGGTAAGACTACCACTACCGAACGCGTTCTGTTCTACACCGGTGTAAACCACAAAATCGGTGAAGTACATGACGGCGCAGCAACCATGGACTGGATGGAGCAGGAACAGGAACGTGGTATTACCATCACTTCCGCTGCGACCACCTGTTACTGGTCTGGTATGGCAAAGCAGTTCGAACCACACCACATCAACATCATCGACACCCCAGGACACGTTGACTTCACCATCGAAGTTGAACGTTCTATGCGTGTGCTTGATGGCGCGGTAATGGTTTACTGTGCAGTTGGTGGCGTTCAGCCACAGTCTGAGACCGTATGGCGTCAGGCTAACAAATATAAAGTTCCACGCATTGCGTTCGTTAACAAAATGGACCGCATGGGTGCTAACTTCCTGAAAGTTGTTAAACAGATGGAAGTTCGTCTGGGCGCAACTCCAGTTCCTCTGCAGCTGGCTATCGGCGCAGAAGAGAAATTCACCGGTGTTGTTGACCTGGTGAAAATGAAAGCAATCAACTGGAACGACGCAGATCAGGGTGTAACCTTCGACTACGAAGATATCCCAGCTGATATGCAGGAACTGGCTGAAGAATGGCATGCGAAGCTGGTTGAAGCCGCTGCTGAAGGCTCTGATGAGCTGATGGAGAAATTCTTCGGTGGTGAAGAACTGACTGAAGAAGAGATCAAAACATCTCTGCGTAAGCGTGTTCTGAACAACGAAATCATCCTGGTAACCTGTGGTTCTGCATTTAAGAACAAAGGTGTTCAGGCGATGCTGGATGCAGTTGTTGAATATCTGCCAGCACCGACTGACGTTACCGCGATTAACGGTATGCTGGACGACGGTAAAGACACGCCGGCTGTTCGTCACTCTGATGACAACGAGCCGTTTGCTGCACTGGCGTTCAAAATCGCTACCGACCCATTCGTGGGTAACCTGACGTTCTTCCGCGTTTACTCTGGTGTTGTTAACACGGGTGATACCGTATTCAACCCGGTTAAATCAAACCGTGAGCGTCTGGGCCGTATCGTTCAGATGCACGCTAACAAGCGTGAAGAGATTAAAGAAGTTCGTGCGGGTGATATCGCAGCTGCGATCGGCCTGAAAGATGTGACCACTGGTGACACCCTGTGTGACCCAGATAACGTCATCATCCTTGAGCGCATGGAGTTCCCGGAGCCGGTAATCTCTATCGCCGTTGAACCGAAAACCAAAGCTGACCAGGAAAAAATGGGTCTGGCTCTGGGCCGTCTGGCGAAAGAAGACCCATCATTCCGCGTATGGACTGATGAAGAATCTAACCAGACCATCATCGCTGGTATGGGTGAATTGCACCTCGACATCATCGTTGACCGTATGAAGCGTGAGTTCAACGTTGAAGCGAACGTGGGTAAACCACAGGTTGCTTATCGTGAAGCGATTCGTAACAAAGTTACCGATGTTGAAGGTAAACACGCCAAGCAGTCTGGTGGTCGTGGTCAGTACGGTCATGTTGTTATCGACATGTACCCACTGGAGCCAGGTTCTAACCCGAAAGGTTACGAATTCGTCAACGATATCAAAGGTGGTGTGATTCCTGGTGAATACATCCCTGCGGTTGACAAAGGTATTCAGGAACAGCTGAAATCAGGCCCTCTGGCCGGCTATCCGGTTGTGGATCTGGGCGTGCGTCTGCACTTCGGTTCTTACCACGATGTTGACTCCTCAGAACTGGCGTTCAAACTGGCCGCGTCTATTGCCTTCAAACAAGGCTTTAAACAAGCGACACCAGTCCTGCTTGAGCCTATCATGAAGGTTGAAGTTGAAACGCCAGAAGAGAACACGGGTGATGTCATCGGTGACCTTAGCCGTCGTCGTGGTATGCTTAAAGGGCAGGAATCTAACGCTACTGGCGTTCAGATTCACGCTGAAGTTCCGTTGTCTGAGATGTTCGGATACGCAACTCAGCTGCGTTCTCTGACCAAAGGTCGTGCTTCTTACTCCATGGAGTTCCTGAAGTATGACGATGCGCCGAACAACGTAGCGCAGGCCGTTATTGAAGCTCGTAGCAAATAAATGTCGAATTCTTATGACTCCTCAAGTATTAAAGTCCTGAAAGGACTTGATGCGGTACGCAAACGCCCGGGCATGTATATCGGCGATACCGATGACGGTACCGGTCTGCATCACATGGTATTCGAGGTCGTGGATAACGCAATCGACGAAGCGCTCGCTGGTCACTGTAGTGACATTGTGGTCACCATCCACGCGGATAACTCCGTTTCGGTGCAGGATGATGGACGCGGCATTCCAACCGGTATTCACGAAGAAGAAGGCATCTCTGCCGCTGAAGTGATCATGACCGTGCTGCATGCTGGCGGTAAGTTCGATGATAACTCCTATAAAGTCTCCGGCGGCCTGCATGGCGTGGGCGTCTCCGTGGTTAACGCCCTGTCGCAGAAGCTGGAGCTGACCATTCGTCGCGAAGGCAAAGTGCATCAGCAGGTTTACGTCCATGGCGTACCGCAGTCACCGCTGGCGGTAACGGGTGAAACCGACATTACCGGGACCCGCGTGCGTTTCTGGCCGAGCCACGAAACCTTTACCAACGTGCGCGATTTTGAGTATGACATTCTGGCGAAACGCCTGCGTGAACTCTCATTCCTCAACTCGGGCGTGTCTATTCGTCTGGAAGACAAGCGCGATGGCAAAAACGATCACTTCCATTACGAAGGCGGCATCCGGGCGTTTGTTGAGTACCTGAACAAAAACAAAACCCCTATTCACCCTACCGTGTTCTATTTCTCTACTGAGAAAGATGGCATCGGTGTGGAAGTGGCACTGCAGTGGAACGACGGTTTCCAGGAAAACATCTACTGCTTTACCAACAACATCCCGCAGCGTGACGGTGGTACCCACCTCGCCGGTTTCCGTGCGGCGATGACCCGTACCCTGAATGCCTACATGGACAAAGAGGGTTACAGCAAGAAAGCCAAAGTCAGCGCCACCGGTGATGATGCCCGTGAAGGTCTGATCGCCGTAGTGTCGGTGAAAGTGCCGGATCCAAAATTCTCCTCGCAGACCAAAGATAAACTGGTCTCCTCCGAGGTGAAATCGGCGGTTGAGCAGCAGATGAATGAGCTGCTGGCAGAATACCTGCTGGAAAATCCATCAGACGCCAAAATCGTCGTCGGCAAAATCATCGACGCAGCCCGTGCCCGTGAAGCGGCCCGCCGCGCCCGTGAAATGACCCGCCGTAAAGGCGCGCTGGATCTGGCAGGTCTGCCAGGCAAACTGGCGGATTGCCAGGAGCGCGACCCGGCGTTGTCCGAAATCTACCTGGTGGAGGGTGACTCCGCAGGCGGCTCGGCTAAACAGGGCCGTAACCGTAAGAACCAGGCGATTCTGCCGCTGAAAGGTAAAATCCTTAACGTTGAGAAAGCGCGTTTCGACAAGATGCTTGCTTCCCAGGAAGTTGCCACGCTGATCACCGCGCTGGGCTGTGGTATTGGTCGCGATGAGTACAACCCGGACAAGCTGCGTTATCACAGCATCATCATCATGACCGATGCCGACGTCGATGGTTCCCACATCCGTACCCTGCTGCTGACCTTCTTCTATCGTCAGATGCCTGAAATCATTGAACGCGGCCATGTTTATATCGCCCAGCCGCCACTCTACAAAGTGAAGAAAGGTAAGCAGGAGCAGTACATCAAAGATGACGAGGCGATGGATCAATACCAGATCGCTATCGCGCTTGATGGTGCGACGCTGCACACCAATGCCAGCGCACCCGCGCTGGGCGGTGAGCCGCTGGAGACACTGGTCTCTGACTTCAACAGTACCCAGAAGATGATCAAGCGTATGGAACGCCGTTATCCGATGGCGATGCTGCGTGCGATGATTTATCACGACACGCTGAGCGATCTGAGCAACGAAGCAGAGGTCACCACCTGGCTGAACGGTCTGGTGAGCTATCTGACCGAACGCGAAGCGCACGGCAGCACCTATCTGGCACAGGTGCGTGAAAACCGCGAAACGAACCTGTTCGAGCCGGTGCTGCGCGTCCGTACCCACGGTGTGGATACCGACTATCCGCTGGAAGCGGATTTCATTCAGGGGCCTGAGTATCGCAAAATCTGCGCGCTGGGTAGCCAGCTGCGTGGTCTGCTGGAAGAAGATGCTTACATTGAGCGTGGCGAACGTCGTCAGCCAGTGGCAAGTTTCGAACAGGCGATTGAGTGGCTGGTGAAAGAGTCGCGTCGTGGCCTCTCCGTCCAGCGCTACAAAGGTCTGGGTGAGATGAACCCGGATCAGCTGTGGGAAACCACCATGGATCCAGACAGCCGTCGTATGCTGCGCGTCACCATTAAAGATGCGATTGGCGCTGACCAGCTGTTCACTACGTTGATGGGCGATGCGGTGGAACCGCGTCGCGCCTTCATCGAAGAGAATGCGCTGAAAGCCGCCAATATCGATATCTAAATGCAAGAGCAATACCGCCCGGAAGAAATTGAATCCCGTGTGCAGCAGCACTGGGATGAAAACGAAACGTTTAAAGTGACTGAGCAGGAAGGTAAAGAGAAATACTATTGCCTCTCCATGTTGCCCTATCCTTCTGGCCGCCTGCACATGGGTCACGTTCGTAACTACACCATCGGCGACGTAATCGCGCGCTATCAGCGTATGCTCGGCAAAAACGTGCTACAGCCGATTGGCTGGGATGCTTTCGGCCTGCCTGCAGAAGGCGCTGCGGTTAAAAACAATACTGCACCTGCCCCGTGGACTTACGACAACATCGCCTACATGAAAAACCAGCTCAAACTGCTGGGTTTTGGCTATGACTGGAGTCGTGAACTGGCCACCTGCCAGCCTGAGTACTACCGCTGGGAACAGTGGTTCTTTACCAAACTGTATGAAAAAGGCCTGGTCTATAAAAAAACCTCCGCAGTGAACTGGTGCCCGAACGATCAGACGGTGCTGGCGAACGAGCAGGTGATCGATGGCTGTTGCTGGCGCTGCGACACCAAAGTTGAGCGTAAAGAGATCCCGCAGTGGTTTATCAAAATCACCGATTATGCGGAAGAGTTGCTGAACGATCTGGATACGCTGGAAGAGTGGCCTGAACAGGTCAAAACCATGCAGCGTAACTGGATTGGTCGTTCTGAAGGCGTCGAAATCACTTTCGACGTGGCAGAGAGCGAAGAGAAAGTTACTGTCTACACCACCCGCCCGGATACCTTTATCGGCGCAACCTATGTGGCTGTCGCAGCAGGTCATCCTTTGGCCACTCAGGCATCAGTCAATAATCCGGCACTGGCTGACTTTATTGCGGAATGCCGTAATACCAAAGTGGCCGAAGCCGATATGGCGACCATGGAGAAGAAAGGCATGGCGACCGGCCTGTCTGTTATTCATCCGCTGACCGGTGAGCTGCTTCCGGTCTGGGTCGCCAACTTCGTCCTGATGGAATACGGCACCGGTGCCGTGATGGCGGTTCCGGCACACGACCAGCGTGACTGGGAGTTTGCCACTAAATACGATCTGTCGATCAAGCCGGTCATCCTCAACCTGGATGGCTCCATTCCTGACGTCAGCGCTGCGGCGATGACGGATAAAGGCGCCCTGTTCAACTCGGGTGAGTTCAACGGCATGGATCACGCAACTGGCTTTAACGCTATCGCGGATTCACTGGCGGCAAAAAGCGTGGGCGTACGTAAAGTGAACTACCGTCTGCGTGACTGGGGTGTTTCCCGTCAGCGCTACTGGGGTGCACCTATCCCGATGGTGACGCTGGAAGATGGCACTGTGATGCCGACACCTGAAGACCAGCTGCCGGTTATCCTGCCGGAAGATGTGGTGATGGATGGCATTACCAGCCCGATCAAAGCGGATCCGGAGTGGGCGAAAACCACAGTAAACGGTCAGCCAGCGCTGCGTGAAACGGACACCTTTGACACCTTTATGGAGTCCTCCTGGTACTATGCGCGTTATACCTGCGCCAGCTACAAGGAAGGCATGCTGGACCCGGCCGCAGCAAACTACTGGCTGCCGGTCGATCAGTATGTGGGTGGTATCGAACACGCCATCATGCACCTGATGTATTTCCGCTTCTTCCACAAGCTGCTGCGTGACGCGGGCCTGGTGAACTCTAATGAGCCAGCAAAACGTCTGCTGTGCCAGGGCATGGTACTTGCTGATGCCTTCTACTACCTGGGCAACAACGGCGAACGTAACTGGGTTTCCCCGGTTGACGTTGAAGTTGAGCGTGACGAGAAAGGCCGCATTATTAAAGCGACCGACACGCAGGGCCGCGACGTGATCTACGCGGGCATGAGCAAAATGTCGAAGTCGAAAAACAACGGCATCGATCCACAGCTGATGGTTGAGCGTTACGGCGCCGATACCGTACGTCTGTTTATGATGTTTGCTTCGCCAGCAGATATGACGCTGGAGTGGCAGGAATCGGGCGTTGAAGGGGCTAACCGCTTCCTGAAACGTGTCTGGAAGCTGGTCTACGAGCACACCTCACAGGGTGCGACCGTGGCACTGGATGTGGACAGCCTGAATGACGAGCAGAAATCGCTGCGTCGTGACCTGCACAAAACCATCGCCAAAGTGGCGGATGATATCGGCCGTCGTCAGACCTTCAACACCGCTATTGCGGCAATCATGGAGCTGATGAACAAGCTGGCCCGCGCTCCGCAGGAGAGCGAGCAGGATCGCGCCCTGATGCAGGAAGCGCTGCTGGCTATCGTCCGTCTGCTCTATCCGTTTACCCCGCACGCCTGCTATGTTCTGTGGCAGACGCTGGGCGGCGAAGGCACCATTGATGAAGCGAGCTGGCCGGTTGCTGATGAAGCCGCTATGGTTGAAGATTCACTGCTGGTGGTGGTACAGGTTAACGGTAAAGTGCGCGGCAAAATCACCGTACCCGCCGATGCAACACAGGAACAGGTTCAGGCACGCGCTGCGCAGGAGCATCTGGTGGCGAAGTACCTGGACGGCGTGACTATCCGTAAAGTCATTTATGTACCGGGCAAACTGCTTAACCTGGTCGTAGGTTAAATGGCGATTGATGAAAACAAACAGAAGGCTTTAGCTGCCGCGCTTGGCCAGATTGAGAAACAATTTGGTAAAGGCTCCATCATGCGCTTGGGTGAAGACCGCTCAATGGATGTGGAAACCATCTCTACTGGTTCGCTGTCGCTGGATATCGCGTTAGGCGCAGGCGGTCTGCCAATGGGTCGTATCGTTGAGATCTACGGACCGGAGTCTTCTGGTAAAACCACGCTGACCCTGCAGGTTATCGCGTCTGCGCAGCGTAAAGGCAAAACCTGTGCCTTTATCGATGCTGAGCATGCGCTCGATCCGGTTTACGCCAAGAAACTGGGCGTAGACATTGAGAACCTGCTCTGTTCTCAGCCCGATACGGGTGAGCAGGCGCTGGAAATCTGTGATGCGCTGGCGCGCTCTGGTGCGGTTGATGTCATCATCGTCGACTCCGTTGCCGCTCTGACGCCTAAAGCAGAAATTGAAGGTGAAATCGGTGACTCTCACATGGGCCTCGCGGCACGTATGATGAGCCAGGCCATGCGTAAGCTGGCCGGTAACCTGAAGCAGTCTAATACCCTGCTGATCTTCATCAACCAGATCCGTATGAAAATTGGTGTGATGTTTGGTAACCCGGAAACCACCACCGGTGGTAACGCGCTGAAGTTCTACGCTTCTGTCCGCCTTGATATCCGTCGTATCGGCGCAATCAAAGAGGGCGATAACGTGGTCGGCAGTGAGACCCGCGTTAAAGTGGTGAAAAACAAAATCGCCGCGCCATTCAAACAGGCTGAGTTCCAGATCATGTATGGCGAAGGTATCAATACCTTTGGTGAGCTGGTCGACCTGGGCGTGAAGCACAAGCTGATTGAAAAAGCGGGTGCGTGGTACAGCTATAACGGCGACAAGATTGGTCAGGGCAAATCGAATGCCGGCAACTTCCTGAAAGAGAATGCTGCTGTGGCAAACGAAATTGATCTGAAGTTGCGTGAGATGCTGCTCAACGGCGCGGATGAAAAACTCGCAGCAGCTGACAAGGCTGCCGAGAAAGAAAACGCAGCAAGTGAAGCGAACGAAGACTTCTAAATGGTTTACTCCTATACCGAGAAAAAACGTATTCGTAAGGATTTTGGTAAACGTCCGCAAGTACTGGACATACCTTATCTCCTTTCCATCCAGCTCGACTCGTTCCAGAAGTTTATCGAGCAAGATCCAGAAGGTCAGTACGGACTGGAAGCTGCATTCCGTTCTGTATTCCCTATTGCGAGCTACAGCGGCAACTCTGAGTTGCAGTATGTGAGCTATCGCCTGGGTGAACCTGTCTTTGACGTGAAAGAGTGTCAGATCCGTGGCGTGACCTATTCGGCACCGCTGCGCGTGAAACTGCGTCTGGTGGTCTATGAGCGCGAAGCGCCAGAAGGCACCGTAAAAGACATTAAAGAACAAGAAGTCTACATGGGCGAAATTCCGCTCATGACCGACAACGGTACCTTTGTTATTAATGGTACCGAACGCGTTATCGTTTCTCAGCTGCACCGTAGTCCTGGCGTGTTCTTTGATAGCGATAAGGGTAAAACCCACTCATCGGGTAAAGTGCTGTACAACGCACGTATCATCCCTTACCGCGGATCATGGCTCGACTTTGAGTTTGACCCGAAAGATAACCTGTTTGTCCGTATTGACCGTCGTCGTAAGCTGCCGGCCACTATCATCCTGCGTGCGTTGCAGTTCACTACACCTCAGATCCTCGATATCTTCTTCGAGAAAGTGGTGTTTGAAATCCGTGACAACAAGCTGCAGATGGAGCTGGTGCCTGAGCGCCTGCGCGGTGAAACCGCTACCTTCGATATCGAAGCGAACGGCACCGTCTACGTCGAAAAAGCACGCCGTATTACTGCGCGCCATATCCGTCAGCTGGAAAAAGATGGCATTCAGCACATCGAAGTTCCGGTTGAATATATCGCGGGCAAAGTGGTCGCTAAAGACTACATCGATGAGAGCACCGGTGAGCTGATCATTGCAGCGAACATGGAACTGTCACTGGATCTGCTGGCTAAACTGAGCCAGTCCGGTCACAAGCGCATCGAAACGCTGTTCACCAACGATCTGGACCACGGTCCTTATATCTCCGAGACCCTGCGTGTCGACCCAACCAGCGATCGCCTGAGCGCACTGGTTGAGATCTACCGCATGATGCGTCCTGGTGAGCCGCCAACACGCGAAGCAGCAGAGAACCTGTTTGAGAACCTGTTCTTCTCTGAAGATCGTTACGATCTGTCTGCTGTTGGTCGTATGAAGTTCAACCGCTCATTACTGCGTGATGAAATCGAAGGTTCAGGCATCCTGAGCAAAGACGACATCATCGAAGTGATGAAGAAGCTGATCGACATCCGTAACGGTAAAGGCGAAGTGGACGATATCGACCACCTCGGTAACCGTCGTATTCGTTCAGTCGGTGAAATGGCTGAGAACCAGTTCCGTGTGGGTCTGGTGCGTGTTGAGCGTGCGGTTAAAGAGCGTCTGTCACTGGGCGACCTGGATACCCTGATGCCACAGGACATGATCAACGCGAAGCCGATTTCGGCCGCGGTGAAAGAGTTCTTTGGTTCAAGCCAGCTTTCTCAGTTCATGGATCAGAACAACCCGCTGTCAGAGATTACGCACAAACGTCGTATCTCTGCTCTCGGCCCGGGTGGTTTGACGCGTGAGCGTGCCGGCTTCGAAGTGCGTGACGTACACCCAACGCACTACGGTCGTGTCTGCCCAATCGAAACCCCTGAAGGTCCGAACATCGGTCTGATCAACTCCTTGTCTGTTTATGCACAGACGAACGAGTACGGTTTCCTTGAGACACCTTATCGCCGTGTTATCGACGGTCTGGTTTCTGACGAGATTCATTACCTTTCTGCTATCGAAGAGGGTAACTACGTTATCGCTCAGGCGAACGCCCCTCTTGATGATAACGGCGCGTTTGTTGATGACTTAGTCACCTGCCGTAGCAAAGGCGAATCAAGTCTGTTCAGCCGTGATCAGGTTGACTACATGGACGTTTCGACCCAACAGATCGTTTCTGTCGGTGCGTCCCTGATCCCGTTCCTGGAACACGATGACGCCAACCGCGCCCTGATGGGTGCGAACATGCAACGTCAGGCCGTTCCGACTCTGCGTGCTGACAAGCCGCTGGTTGGTACCGGTATGGAACGTGCTGTTGCTGTTGACTCCGGTGTTACCGCCGTTGCGAAACGTGGCGGTACCGTTCAGTACGTCGACGCATCACGTATCGTTATCAAAGTGAACGAAGACGAAATGCATGCTGGCGAAGCCGGTATCGACATTTATAACCTGACCAAATATACCCGTTCTAACCAGAACACCTGCATCAACCAGATGCCATGTGTTTCTCTGGGTGAGCCGGTTGAGCGCGGCGACGTGCTGGCAGATGGCCCGTCCACCGATCTGGGTGAACTGGCACTGGGCCAGAACATGCGCGTAGCGTTCATGCCGTGGAACGGCTACAACTTCGAAGACTCCATCCTGGTCTCCGAGCGTGTGGTTCAGGAAGATCGCTTTACGACTATCCATATTCAGGAACTGGCTTGCGTGTCGCGTGACACCAAACTGGGGCCGGAAGAGATTACCGCTGATATCCCGAACGTGGGTGAAGCCGCTCTCTCTAAACTGGATGAGTCAGGCATTGTCTACATCGGTGCTGAAGTGACCGGTGGTGACATTCTGGTTGGTAAGGTCACGCCGAAAGGTGAGACCCAGCTGACGCCAGAAGAGAAACTGCTGCGCGCTATCTTCGGTGAAAAAGCCTCTGACGTGAAAGATTCGTCACTGCGCGTACCGAATGGCGTGTCAGGTACCGTGATTGACGTTCAGGTCTTTACCCGCGATGGCGTGGAAAAAGACAAACGTGCGCTGGAAATTGAAGAGATGCAGCTGAAGCAGGCCAAAAAAGACCTGTCTGAAGAACTGCAGATTCTGGAAGCGGGCCTGTTCAGCCGTATTCAGAACGTCCTGATTTCTGGTGGCGTTGAAGCAGACAAACTGGACAAGCTGCCGCGCGAGCGCTGGCTGGAACTGGGTCTGACTGACGAAGCCAAGCAAAACCAGCTGGAGCAGCTGGCAGAGCAGTACGACGAACTGAAGCACGAGTTTGAGAAAAAACTCGAAGGTAAGCGTCGTAAAATCACCCAGGGCGATGATCTGGCACCAGGCGTGCTGAAAATCGTTAAGGTTTATCTGGCTGTTAAGCGTCAGATTCAGCCGGGTGACAAAATGGCAGGCCGTCACGGTAACAAAGGTGTTATCTCCAAGATCAACCCGATCGAAGATATGCCTTACGATGAAAACGGCACGCCGGTTGACATCGTTCTGAACCCGCTGGGCGTACCATCGCGTATGAACATCGGTCAGATTCTGGAAACCCACCTGGGCATGGCAGCGAAAGGCATCGGCGAGAAGATCAACGCCATGCTGAAGAAGCAGGAAGAAGTCGCGAAACTACGCGAATTCATCCAGCGCGCCTATGACCTGGGTAGCGATCTGCGTCAGAAAGTTGACCTGAACACCTTCTCCGATGACGAAGTTCTTCGTCTGGCAGAGAACCTGAAGAAAGGTATGCCAATCGCCACTCCGGTGTTTGATGGCGCGAAAGAGAGTGAAATCAAAGAGCTGCTGCAGCTCGGCGGCTTGCCTTCTTCCGGTCAGATTACCCTGTTTGACGGCCGTACCGGTGAGCAGTTCGAACGTCAGGTAACCGTTGGCTATATGTACATGCTGAAACTCAACCACCTGGTTGATGACAAGATGCATGCACGTTCAACCGGTTCCTACAGCCTGGTTACTCAGCAGCCGCTGGGTGGTAAGGCACAGTTCGGTGGTCAGCGCTTTGGTGAGATGGAAGTATGGGCACTGGAAGCATACGGTGCCGCGTATACCCTGCAGGAAATGCTTACCGTTAAGTCTGATGACGTCAACGGCCGTACCAAGATGTATAAAAACATCGTTGACGGTAACCATCAGATGGAACCGGGCATGCCGGAATCCTTCAACGTACTGTTGAAAGAGATTCGCTCGCTGGGTATCAACATCGAGCTGGAAGACGAGTAAATGGCAGTTGTTAAATGTAAACCGACATCTCCGGGTCGTCGCCATGTAGTTAAAGTGGTAAACGCGGAGCTGCACAAGGGCAAACCATTCGCCCCGCTGGTAGAAAAAAACAGCAAATCCGGTGGCCGTAACAACAATGGTCGTATCACTACCCGTCATATCGGTGGTGGTCACAAGCAGGCTTACCGTATTGTTGACTTCAAACGCAACAAAGATGGTATCCCGGCAGTTGTTGAACGTCTTGAGTACGATCCGAACCGCTCTGCGAACATCGCACTGGTTCTGTACAAAGACGGCGAGCGCCGTTACATCCTGGCCCCTAAAGGCCTGAAAGCCGGCGACCAGATTCAATCTGGCGTTGATGCTGCGATCAAAGCAGGTAACACTCTGCCGATGCGTAACATCCCGGTGGGTTCAACCGTGCATAACGTAGAAATGAAACCAGGCAAAGGCGGTCAGATTGCTCGCTCAGCTGGTGCTTATGTGCAGATCGTTGCGCGTGAAGGTTCTTACGTTACCCTGCGTCTGCGTTCAGGTGAAATGCGTAAAGTCGAGTCTGACTGCCGCGCAACACTGGGCGAAGTCGGCAACGCTGAGCACATGCTTCGCGTTCTGGGTAAAGCCGGTGCAGCCCGTTGGCGTGGTGTTCGTCCGACCGTTCGTGGTACCGCGATGAACCCAGTTGATCACCCGCACGGTGGTGGTGAAGGTCGTAACTTTGGTAAGCACCCGGTAACTCCGTGGGGCGTTCAGACCAAAGGTAAGAAGACCCGTAGCAACAAGCGTACCGATAAGTTTATCGTACGTCGCCGTAGCAAATAAATGGCAACTGGAAAGATTGTCCAGATTATCGGCGCCGTTGTTGACGTCGAATTCCCTCAGGACGCGGTACCGCAAGTGTACAGCGCCCTCGAGGTTATGAATGGTGATGCGCGTCTGGTGCTGGAAGTACAGCAGCAGCTGGGCGGCGGCGTAGTACGTACCATCGCAATGGGTACGTCTGACGGCCTGAAGCGTGGTCTGAACGTCAACGACCTGCAGAAACCGATTCAGGTACCGGTCGGTAAAGCGACTCTGGGCCGTATCATGAACGTTCTCGGCGAGCCAATCGATATGAAAGGCGAGCTGAAAGAAGAAGATGGCAGCGCAGTAGAGATCGCCTCTATTCACCGCGCAGCGCCTTCTTATGAAGATCAGTCTAACTCGCAGGAACTGCTGGAAACCGGCATCAAGGTTATCGACCTGATGTGTCCGTTTGCCAAAGGCGGTAAAGTGGGTCTGTTCGGTGGTGCGGGTGTAGGTAAAACCGTCAACATGATGGAACTGATCCGTAACATCGCAGCTGAACACTCAGGTTACTCAGTGTTTGCTGGTGTGGGTGAGCGTACTCGTGAGGGTAACGACTTCTACCACGAAATGACTGACTCAAACGTTATCGACAAAGTTGCTCTGGTCTATGGCCAGATGAACGAGCCGCCGGGTAACCGTCTGCGCGTAGCCCTGACCGGTCTGACCATGGCGGAAAAATTCCGTGATGAAGGCCGCGACGTTCTGCTGTTCATCGATAACATCTACCGTTATACCCTGGCCGGTACAGAAGTCTCTGCACTGCTGGGTCGTATGCCATCTGCGGTAGGTTACCAGCCAACGCTGGCAGAAGAGATGGGTGTGTTGCAGGAGCGTATTACCTCCACCAAGACCGGTTCAATCACTTCCGTACAGGCCGTTTACGTCCCTGCGGATGACCTGACTGACCCGTCACCAGCAACCACCTTTGCGCACTTAGACTCAACGGTAACGCTGAGCCGTCAGATCGCATCTCTGGGTATCTACCCGGCCGTTGACCCACTGGACTCTACCAGCCGTCAGCTGGATCCGCTGGTTGTTGGTCAGGAACACTATGATGTTGCGCGTGGCGTTCAGTCACTGCTGCAGCGTTATCAGGAACTGAAAGACATCATCGCCATCCTCGGTATGGATGAGCTGTCTGAAGAAGACAAACTGCTGGTGGCACGTGCGCGTAAGATTCAGCGCTTCCTGTCTCAGCCGTTCTTCGTTGCGGAAGTATTCACCGGTTCACCGGGTAAATACGTTACGCTGAAAGACACTATCCGTGGCTTTAAAGGCATCATGGAAGGTGAGTTTGACCACCTGCCAGAGCAGGCCTTCTACATGGTTGGCGCCATCGAAGAAGCCGTGGAAAAAGCGAAGAAACTGTAA
>Pantoea_vagans_MP7
ATGGCTCGTAAAACACCCATTGCTCGCTACCGTAACATCGGTATCAGTGCGCACATCGACGCCGGTAAGACTACCACTACCGAACGCGTTCTGTTCTACACCGGTGTAAACCACAAAATCGGTGAAGTACATGACGGCGCAGCAACCATGGACTGGATGGAGCAGGAACAGGAACGTGGTATTACCATCACTTCCGCTGCGACCACCTGTTACTGGTCTGGTATGGCTAAGCAGTTTGAACCACACCATATCAACATCATCGACACCCCAGGACACGTTGACTTCACCATCGAAGTAGAACGTTCTATGCGTGTGCTTGATGGCGCGGTAATGGTTTACTGTGCAGTTGGTGGCGTTCAGCCACAGTCTGAGACCGTATGGCGTCAGGCTAACAAATACAAAGTTCCACGCATTGCGTTCGTTAACAAAATGGACCGCATGGGTGCTAACTTCCTGAAAGTTGTTAACCAGATGGAAGTTCGTCTGGGCGCAACTCCAGTTCCTCTGCAGCTGGCTATCGGCGCAGAAGAGAAATTCACCGGTGTTGTTGACCTGGTGAAAATGAAAGCAATCAACTGGAACGACGAAGATCAGGGTGTGACCTTCGTTTACGAAGATATCCCAGCTGATATGCAGGAACTGGCTGAAGAATGGCGTGCGAAGCTGGTTGAAGCCGCTGCTGAAGGCTCTGATGAGCTGATGGAGAAATTCTTCGGTGGTGAAGAGCTGACTGAAGAAGAGATCAAAACATCTCTGCGTAAGCGTGTTCTGAACAACGAAATCATCCTGGTAACCTGTGGTTCTGCATTTAAGAACAAAGGTGTTCAGGCGATGCTGGATGCAGTTGTTGAATATCTGCCAGCACCGACTGACGTTACCGCGATCAACGGTATGCTGGACGACGGTAAAGACACGCCGGCTGTTCGTCACTCAGACGACAACGAGCCGTTTGCTGCACTGGCGTTCAAAATCGCTACTGACCCGTTTGTAGGTAACCTGACCTTCTTCCGCGTTTACTCTGGTGTTGTTAACACTGGCGACACCGTGTTCAACCCGGTTAAGTCAAACCGTGAGCGTCTGGGCCGTATCGTTCAGATGCACGCTAACAAGCGTGAAGAGATCAAAGAAGTCCGTGCGGGTGATATCGCAGCTGCAATCGGCCTGAAAGATGTGACCACTGGTGACACCCTGTGTGACCCAGAGAACGTCATCATCCTTGAGCGCATGGAGTTCCCGGAGCCGGTAATCTCTATCGCCGTTGAACCAAAAACCAAAGCTGACCAGGAAAAAATGGGTCTGGCTCTGGGCCGTCTGGCGAAAGAAGACCCATCATTCCGCGTATGGACTGATGAAGAATCTAACCAGACCATCATCGCGGGTATGGGTGAGTTGCACCTCGACATCATCGTTGACCGCATGAAGCGTGAGTTCAACGTTGAAGCAAACGTGGGTAAACCACAGGTTGCTTACCGTGAAGCGATTCGCAACAAAGTTACCGATGTTGAAGGTAAACACGCCAAGCAGTCTGGTGGTCGTGGTCAGTATGGTCATGTTGTTATCGACATGTACCCACTGGAGCCAGGTTCGAACCCGAAAGGTTACGAATTTGTCAACGACATCAAAGGTGGTGTGATTCCTGGTGAATACATCCCTGCGGTTGATAAAGGTATCCAGGAGCAGCTGAAATCAGGCCCTCTGGCTGGTTATCCGGTTGTGGATCTGGGCGTGCGTCTGCACTTCGGTTCTTACCATGATGTCGACTCCTCAGAGCTGGCGTTTAAACTGGCCGCGTCTATTGCCTTCAAACAAGGCTTTAAACAAGCGACACCTGTTCTGCTTGAGCCTATCATGAAGGTTGAAGTTGAAACGCCAGAAGAGAACACGGGTGATGTCATCGGTGACCTTAGCCGTCGTCGTGGTATGCTCAAAGGGCAGGAATCTAACGCTACTGGCGTTCAGATTCACGCTGAAGTTCCGTTGTCTGAGATGTTCGGATACGCAACTCAGCTGCGTTCTCTGACCAAAGGTCGTGCTTCTTACTCCATGGAGTTCCTGAAGTATGACGATGCGCCGAACAACGTAGCGCAGGCCGTTATTGAAGCTCGTAGCAAATAAATGTCGAATTCTTATGACTCCTCAAGTATTAAAGTCCTGAAAGGACTTGATGCGGTACGCAAACGCCCGGGCATGTATATCGGCGATACCGATGACGGTACCGGTCTGCATCACATGGTATTCGAGGTCGTGGATAACGCAATCGACGAAGCGCTCGCTGGTCACTGTAGTGACATCGTAGTCACTATCCATGCGGATAACTCCGTCTCGGTGCAGGATGATGGACGCGGCATTCCTACCGGTATTCACGAAGAAGAGGGCGTTTCCGCCGCTGAAGTGATCATGACCGTACTGCATGCGGGCGGTAAGTTCGACGATAACTCCTATAAAGTCTCCGGCGGCCTGCACGGCGTGGGCGTCTCTGTCGTTAACGCCCTGTCGCAGAAGCTGGAGCTGACCATCCGTCGCGAAGGCAAAGTGCATCAGCAGATTTACGTCCACGGCGTACCTGAGGCACCGCTGGCGGTCACTGGTGATACCGACATCACCGGTACCCGCGTGCGTTTCTGGCCAAGCTATGAAACCTTTACCAACGTGCGCGATTTCGAATATGAGATTCTGGCAAAACGCCTGCGCGAACTGTCGTTCCTGAACTCGGGCGTGTCGATTCGCCTGGAAGACAAGCGTGATGGCAAAACCGACCACTTCCATTACGAAGGCGGCATAAAGGCGTTTGTTGAATACCTCAACAAAAACAAAACTCCGATTCACCCTACCGTGTTCTATTTCTCTACCGAGAAAGATGGCATTGGCGTAGAAGTGGCGCTGCAGTGGAACGACGGCTTCCAGGAAAATATTTACTGCTTTACCAACAACATCCCGCAGCGCGATGGCGGTACGCACCTTGCCGGTTTCCGTGCGGCGATGACCCGTACCCTGAATGCCTATATGGATAAAGAGGGTTACAGCAAGAAAGCCAAAGTCAGCGCCACCGGTGATGATGCGCGTGAAGGCCTGATCGCCGTGGTTTCGGTGAAAGTGCCGGATCCAAAGTTCTCCTCACAGACCAAAGACAAACTGGTCTCGTCAGAGGTGAAATCGGCGGTTGAGCAGCAGATGAACGAACTGCTGGCTGAATATCTGCTGGAAAACCCGTCAGACGCCAAAATCGTCGTGGGCAAAATTATCGATGCCGCGCGTGCCCGTGAAGCCGCACGCCGCGCTCGTGAAATGACCCGCCGTAAAGGCGCGCTGGATCTGGCCGGCCTGCCAGGTAAGCTGGCGGATTGTCAGGAGCGTGACCCGGCGCTCTCTGAAATCTACCTGGTGGAGGGTGACTCCGCAGGCGGCTCGGCCAAACAGGGCCGTAACCGTAAAAACCAGGCGATTCTGCCGCTGAAAGGTAAGATCCTTAACGTTGAGAAAGCGCGTTTCGATAAGATGCTCGCCTCGCAGGAAGTGGCCACGTTGATCACCGCACTGGGTTGCGGTATTGGTCGCGATGAGTACAACCCGGACAAGCTGCGCTATCACAGCATCATCATCATGACCGATGCCGACGTCGATGGTTCACACATCCGTACCCTGCTGCTGACCTTCTTCTATCGTCAGATGCCTGAAATCATTGAGCGCGGCCACGTCTATATCGCCCAGCCGCCGCTCTATAAAGTGAAGAAAGGCAAGCAGGAGCAGTACATCAAAGATGACGAGGCGATGGACCAATACCAGATCGCTATCGCCCTTGATGGTGCAACACTGCACACCAATGCCAGCGCGCCTGCGCTGGGCGGTGAGCCGCTGGAGACGCTGGTCTCTGACTTCAACAGCACCCAGAAGATGATCAAGCGTATGGAACGCCGTTATCCGATGGCCATGCTGCGTGCGATGATTTATCACGACACGCTGAGCGACCTGAGCAACGAAGCAGAGGTCACTACCTGGCTGAACGGCCTGGTGAGCTATCTGACTGAGCGTGAAGCGCACGGCAGTACTTATCTGGCACAGGTGCGTGAAAACCGCGAACTGAACCTGTTCGAGCCGGTGCTGCGCGTCCGTACCCACGGTGTGGATACCGACTATCCGCTGGAAGCTGAGTTTGTTCAGGGACCTGAGTACCGCAAAATCTGTGCTCTGGGCGGCAAACTGCGTGGTCTGCTGGAAGAAGATGCTTACATTGAACGTGGTGAGCGTCGTCAGCCGGTAGCAAGTTTCGAACAGGCCATTGAGTGGCTGGTGAAAGAGTCGCGTCGCGGCCTCTCCGTCCAGCGCTACAAAGGTCTGGGCGAAATGAACCCGGATCAGCTGTGGGAAACCACTATGGATCCAGACAGCCGTCGTATGCTGCGCGTCACCATTAAAGATGCGATTGGCGCTGATCAGTTGTTCACGACCCTGATGGGCGATGCGGTTGAACCGCGCCGCGCCTTCATCGAAGAAAATGCACTGAAAGCCGCCAATATCGATATTTAAATGCAAGAGCAATACCGCCCGGAAGAGATTGAATCCCGTGTGCAGCAACACTGGGATGAAAACGAAACGTTTAAAGTGACTGAGCAGGAAGGTAAAGAGAAATACTATTGCCTCTCCATGTTGCCCTATCCTTCTGGCCGCCTGCATATGGGCCACGTTCGTAACTACACCATCGGCGACGTAATCGCGCGTTATCAGCGTATGCTCGGCAAAAACGTACTACAGCCGATTGGCTGGGATGCTTTCGGCCTGCCTGCGGAAGGCGCTGCGGTTAAAAACAATACCGCACCGGCTCCCTGGACATACGACAATATCGCCTACATGAAAAACCAGCTTAAACTGCTGGGCTTTGGCTATGACTGGAGTCGTGAACTGGCGACCTGCCAGCCAGAGTACTATCGCTGGGAACAGTGGTTCTTCACCAAACTGTATGAAAAAGGTCTGGTCTATAAAAAGACCTCTGCCGTCAACTGGTGCCCGAACGATCAGACGGTGCTGGCGAACGAGCAGGTGATCGATGGCTGCTGCTGGCGCTGCGACACTAAAGTTGAGCGCAAAGAGATCCCGCAGTGGTTTATCAAAATCACCGATTATGCGGAAGAGCTGCTGAACGACCTGGATACGCTGGAAGAGTGGCCTGAGCAGGTCAAAACCATGCAGCGTAACTGGATTGGCCGTTCTGAAGGCGTCGAAATCACGTTCGACGTTGCTGACAGCGAAGAGAAAGTCACCGTCTACACCACCCGCCCGGATACCTTTATCGGCGCAACCTATGTCGCCGTTGCAGCGGGTCATCCGCTGGCAACCCAGGCGTCGGTGAACAATCCGGCACTGGCTGACTTTATCGCTGAATGCCGCAATACCAAAGTGGCCGAAGCCGATATGGCGACCATGGAGAAGAAAGGCATGGCGACCGGCCTGTCTGTTATTCATCCGCTTACCGGCGAGCTTCTCCCGGTCTGGGTCGCTAACTTCGTGTTGATGGAATATGGTACCGGCGCCGTCATGGCGGTCCCGGCGCATGACCAGCGCGACTGGGAATTTGCCACTAAATACGATCTGGCGATCAAGCCGGTGGTACTCAATCTGGATGGCTCTATTCCTGACGTCAGCGCCGCGGCAATGACCGACAAAGGCGCGCTGTTTAACTCAGGTGAGTTCAACGGTCTGGATCACGCCGCAGGGTTTACCGCCATTGCAGATTCTCTGGCGGCGAAAGGCGTGGGCGTGCGTAAAGTGAACTACCGTCTGCGCGACTGGGGTGTTTCCCGTCAGCGCTACTGGGGCGCACCAATCCCGATGGTCACGCTGGAAGATGGCACCGTAATGCCGACACCTGAAGACCAGCTGCCGGTGATCCTGCCGGAAGATGTGGTGATGGATGGCATTACCAGCCCGATCAAAGCCGATCCGGAGTGGGCGAAAACCACGGTGAACGGCCAGCCTGCTCTGCGTGAAACCGACACCTTTGACACCTTTATGGAGTCCTCCTGGTACTACGCGCGCTATACCTGCGCCAGCTACAAAGAAGGCATGCTGGATCCGGCCGCGGCAAACTACTGGCTGCCAGTCGATCAGTATGTGGGTGGTATTGAACACGCCATCATGCACCTGATGTATTTCCGCTTCTTCCACAAGCTGCTGCGTGACGCGGGCCTGGTGAATTCCAATGAGCCAGCCAAACGTCTGCTGTGCCAGGGCATGGTGCTGGCTGACGCCTTCTACTACCTCGGTAGCAATGGCGAGCGTAACTGGGTTTCACCGGTTGACGTTGAGGTTGAGCGTGACGAGAAAGGCCGCATTGTTAAAGCGGTGGATACGCAGGGCCGCGAAGTGATCTACGCCGGCATGAGTAAAATGTCGAAGTCGAAAAACAACGGCATCGACCCTCAGCTGATGGTTGAGCGTTACGGCGCGGATACCGTGCGTCTGTTCATGATGTTTGCTTCACCGGCAGATATGACGCTGGAGTGGCAGGAGTCGGGCGTTGAAGGGGCTAACCGCTTCCTGAAGCGTGTCTGGAAGCTGGTCTACGAGCACACCTCACAGGGTGCGACCGTGGCGCTGGATGTGCAAAGCCTGAATGACGAGCAGAAATCGCTGCGTCGTGACCTGCACAAAACCATCGCCAAAGTGGCGGATGATATTGGCCGTCGTCAGACCTTCAACACCGCCATTGCAGCGATTATGGAGCTGATGAACAAACTGGCGCGTGCCCCGCAGGAAAGCGAGCAGGATCGCGCTCTGATGCAGGAAGCGCTGCTGGCTATCGTCCGTCTGCTCTATCCGTTTACCCCGCACGCCTGCTATGTTCTGTGGCAGACGCTGGGTGGCGAAGGTACCATCGACGAAGCGAGCTGGCCGGTGGCTGATGAAGCCGCTATGGTTGAAGATTCACTGCTGGTCGTGGTGCAGGTGAACGGTAAAGTGCGTGGCAAAATTACCGTACCCGCCGATGCAACACAGGAACAGGTTCAGGCACGCGCTGCGCAGGAGCATCTGGTGGCGAAGTATCTGGACGGCGTGACTATCCGTAAAGTCATTTATGTACCGGGCAAACTGCTTAACCTGGTCGTAGGTTAAATGGCGATTGATGAAAACAAACAGAAGGCTTTAGCTGCCGCGCTGGGCCAGATTGAGAAACAATTTGGTAAAGGCTCCATCATGCGCTTGGGTGAAGACCGCTCAATGGATGTGGAAACCATCTCTACCGGTTCGCTCTCGCTGGATATCGCATTAGGTGCAGGCGGTCTGCCAATGGGCCGTATCGTTGAGATCTACGGACCAGAGTCTTCCGGTAAAACCACGCTGACCCTGCAGGTTATCGCATCTGCACAGCGTAAAGGCAAAACCTGTGCCTTTATCGATGCTGAGCATGCACTTGATCCGGTTTACGCCAAGAAACTGGGCGTAGATATCGAAAATCTGCTCTGTTCTCAGCCCGACACGGGTGAGCAGGCGCTGGAAATCTGTGATGCGCTGGCGCGCTCTGGTGCCGTTGATGTCATCATCGTCGATTCCGTTGCGGCGCTGACGCCGAAAGCGGAAATCGAAGGTGAAATCGGTGACTCACATATGGGCCTCGCAGCACGTATGATGAGCCAGGCGATGCGTAAACTGGCCGGTAACCTGAAGCAGTCCAATACGCTGCTGATCTTCATCAACCAGATCCGTATGAAAATTGGTGTGATGTTTGGTAACCCGGAAACCACGACCGGTGGTAACGCGCTGAAGTTCTATGCGTCTGTCCGTCTTGATATCCGCCGTATCGGTGCCATCAAAGAGGGCGATAACGTGGTGGGCAGTGAGACCCGCGTTAAGGTAGTGAAAAACAAAATCGCTGCGCCATTTAAACAGGCTGAATTCCAGATCATGTACGGCGAAGGTATCAATACCTTTGGTGAGCTGGTTGACCTGGGCGTGAAGCACAAGTTGATTGAAAAAGCAGGTGCATGGTACAGCTACAATGGCGACAAGATTGGTCAGGGTAAATCGAATGCCGGCAACTTCCTGAAAGAGAATGCTGCTGTGGCAAACGAAATTGATCTGAAGTTGCGTGAGATGTTGCTCAACGGCGCGGATGAGAAACTCGCAGCAGCCGATAAGTCTGCTGAGAAAGAAGACGCGGCAAGTGAAGCGAACGAAGACTTCTGAATGGTTTACTCCTATACCGAGAAAAAACGTATTCGTAAGGATTTTGGTAAACGTCCGCAAGTACTGGACATACCTTATCTCCTTTCCATCCAGCTCGACTCGTTCCAGAAGTTTATCGAGCAAGATCCAGAAGGTCAGTACGGACTGGAAGCTGCATTCCGCTCTGTATTCCCTATTGCGAGCTACAGCGGCAACTCTGAGTTGCAGTATGTCAGCTACCGCCTGGGTGAACCTGTCTTTGACGTGAAAGAGTGTCAGATCCGTGGCGTGACCTATTCGGCACCGCTGCGCGTGAAACTGCGTCTGGTGATCTATGAGCGCGAAGCGCCAGAAGGCACTGTAAAAGACATTAAAGAACAAGAAGTCTACATGGGCGAGATTCCGCTCATGACCGACAACGGTACCTTTGTTATCAATGGTACCGAGCGCGTTATCGTTTCTCAGCTGCACCGTAGTCCCGGCGTGTTCTTTGATAGCGATAAGGGTAAAACCCACTCATCGGGTAAAGTGCTGTACAACGCACGTATCATCCCTTACCGCGGTTCATGGCTCGACTTTGAGTTTGACCCGAAAGATAACCTGTTTGTCCGTATTGACCGTCGTCGTAAGCTGCCGGCCACTATCATCCTGCGCGCGTTACAGTTCACGACACCTCAGATCCTCGATATCTTCTTCGAGAAAGTGGTGTTTGAGATCCGTGACAACAAGCTGCAGATGGAGCTGGTGCCTGAGCGCCTGCGCGGTGAAACCGCTACCTTCGATATCGAAGCGAACGGCACCGTCTACGTCGAAAAAGGTCGCCGCATTACTGCGCGCCATATTCGTCAGCTGGAAAAAGATGGCATTCAGCACATCGAAGTCCCGGTTGAATATATCGCCGGCAAAGTGGTCGCTAAAGATTACATCGATGAGAGCACCGGTGAGCTGATTGTTGCAGCGAACATGGAACTGTCACTGGATCTGCTGGCTAAACTGAGCCAGTCCGGTCACAAGCGCATCGAAACGCTGTTCACCAACGATCTGGACCACGGTCCATATATGTCCGAGACCCTGCGTGTCGACCCAACCAGCGATCGCCTGAGCGCACTGGTTGAGATCTACCGCATGATGCGTCCTGGTGAGCCGCCAACACGCGAAGCTGCAGAGAACCTGTTTGAGAACCTGTTCTTCTCAGAAGATCGTTACGATCTTTCTGCGGTCGGTCGTATGAAGTTCAACCGCTCATTGCTGCGTGATGAAATCGAAGGTTCAGGCATCCTGAGCAAAGATGACATCATCGAAGTGATGAAGAAGCTGATCGACATCCGTAACGGTAAAGGCGAAGTGGACGATATCGACCACCTCGGTAACCGTCGTATTCGTTCAGTGGGTGAAATGGCTGAGAACCAGTTCCGTGTCGGTCTGGTCCGTGTTGAGCGTGCGGTTAAAGAGCGTCTGTCTCTGGGCGACCTTGACACGCTGATGCCACAGGACATGATCAACGCGAAGCCGATTTCGGCTGCGGTGAAAGAGTTCTTTGGTTCAAGCCAGCTTTCTCAGTTTATGGATCAGAACAACCCGCTGTCAGAGATTACGCACAAACGTCGTATCTCTGCTCTCGGCCCGGGTGGTTTGACGCGTGAGCGTGCCGGCTTCGAAGTGCGTGACGTACACCCAACGCACTACGGTCGTGTCTGCCCAATCGAAACCCCTGAAGGTCCGAACATCGGTCTGATCAACTCCTTGTCTGTCTATGCACAGACCAATGAGTACGGTTTCCTTGAGACACCTTATCGCCGTGTTATCGACGGTCTGGTTTCTGACGAGATTCACTACCTCTCTGCTATCGAAGAGGGTAACTACGTTATCGCTCAGGCGAACGCCCCTCTGGATGACAACGGCGCGTTTGTTGATGACCTGGTCACCTGCCGTAGCAAAGGCGAATCAAGTCTGTTCAGCCGCGATCAGGTTGACTACATGGACGTTTCCACCCAGCAGGTGGTTTCTGTCGGTGCATCCCTGATCCCGTTCCTGGAACACGATGACGCCAACCGCGCCCTGATGGGTGCGAACATGCAACGTCAGGCCGTTCCGACTCTGCGTGCTGATAAGCCGCTGGTTGGTACCGGTATGGAACGTGCTGTTGCCGTTGACTCCGGTGTAACAGCCGTGGCGAAACGTGGCGGTACCGTACAGTACGTTGACGCATCACGTATCGTTATCAAAGTTAACGAAGACGAAATGCATGCTGGCGAAGCCGGTATCGATATTTACAACCTGACCAAATATACCCGTTCTAACCAGAACACCTGCATCAACCAGATGCCATGTGTTTCTCTGGGTGAGCCGGTTGAGCGCGGCGACGTGCTGGCAGATGGCCCGTCCACCGATCTGGGTGAACTGGCGTTGGGCCAGAACATGCGCGTAGCGTTCATGCCGTGGAACGGCTACAACTTCGAAGACTCCATCCTGGTCTCCGAGCGCGTGGTTCAGGAAGATCGCTTTACGACTATCCACATTCAGGAACTGGCTTGCGTGTCGCGTGACACCAAACTGGGGCCGGAAGAGATCACTGCTGATATCCCGAACGTGGGTGAAGCTGCACTCTCTAAACTGGATGAGTCAGGCATCGTCTACATCGGTGCTGAAGTGACCGGTGGCGACATTCTGGTTGGTAAGGTAACGCCTAAAGGTGAAACCCAGCTGACGCCAGAAGAAAAACTGCTGCGCGCTATCTTCGGTGAAAAAGCCTCTGACGTGAAAGATTCGTCACTGCGCGTGCCGAATGGCGTGTCAGGTACCGTGATCGACGTTCAGGTCTTTACCCGCGATGGCGTGGAAAAAGACAAACGTGCGCTTGAAATCGAAGAGATGCAGCTGAAGCAGGCCAAAAAAGACCTGTCTGAAGAACTGCAGATCCTGGAAGCGGGCCTGTTCAGCCGTATCCAGAACGTACTGATTTCGGGTGGCGTTGAAGCAGACAAACTGGACAAGCTGCCGCGCGAGCGCTGGCTGGAACTGGGTCTGACTGACGAAGCTAAGCAAAACCAGCTGGAGCAGCTGGCAGAGCAGTACGACGAACTGAAACACGAGTTTGAGAAAAAACTCGAAGGTAAGCGTCGTAAGATCACCCAGGGCGATGATCTGGCACCAGGCGTGCTGAAAATCGTTAAGGTTTATCTGGCTGTTAAGCGTCAGATTCAGCCGGGTGACAAAATGGCAGGCCGTCACGGTAACAAAGGTGTTATCTCCAAGATCAACCCGATCGAAGATATGCCTTACGATGAAAACGGCACGCCGGTTGACATCGTTCTGAACCCGCTGGGCGTACCATCGCGTATGAACATCGGTCAGATTCTGGAAACGCACCTGGGTATGGCTGCGAAAGGTATCGGCGAGAAAATCAACGCCATGCTGAAGAAGCAGGAAGAAGTCGCGAAACTGCGCGAATTCATCCAGCGCGCCTATGACCTGGGTACCGATCTGCGTCAGCGTGTTGATCTGAACACCTTCTCTGATGACGAAGTACTGCGTCTGGCTGAGAACCTGAAGAAAGGTATGCCAATCGCCACGCCGGTGTTTGATGGCGCGAAAGAGAGCGAGATCAAAGAGCTGCTGCAGCTCGGCGGCCTGCCTTCTTCCGGTCAGATTACCCTGTTTGACGGCCGTACCGGTGAGCAGTTCGAACGTCAGGTAACCGTTGGCTACATGTACATGCTGAAACTTAACCACCTGGTTGATGACAAGATGCATGCACGTTCTACCGGTTCCTACAGCCTGGTTACTCAGCAGCCGCTGGGTGGTAAGGCGCAGTTCGGTGGTCAGCGCTTTGGTGAGATGGAAGTATGGGCACTGGAAGCATACGGTGCCGCGTATACCCTGCAGGAAATGCTTACCGTTAAGTCTGATGACGTCAACGGCCGTACCAAGATGTATAAAAACATCGTTGACGGTAACCATCAGATGGAACCGGGCATGCCAGAATCCTTCAACGTATTGTTGAAAGAGATTCGCTCGCTGGGTATCAACATCGAGCTGGAAGACGAGTAAATGGCAGTTGTTAAATGTAAACCGACATCTCCGGGTCGTCGCCATGTAGTTAAAGTGGTAAACGCGGAGCTGCACAAGGGCAAACCATTTGCCCCGCTGGTAGAAAAAAACAGCAAATCCGGTGGCCGTAACAACAATGGTCGTATCACTACCCGTCATATCGGTGGTGGTCACAAGCAGGCTTACCGTATTGTTGACTTCAAACGCAACAAAGATGGTATTCCGGCAACCGTTGAACGTCTTGAGTACGATCCGAACCGCTCTGCGAACATCGCACTGGTTCTGTACAAAGACGGCGAGCGCCGTTACATCCTGGCCCCTAAAGGCCTGAAAGCCGGCGACCAGATCCAATCTGGCGTTGATGCTGCGATCAAAGCAGGTAACACACTGCCGATGCGTAACATCCCGGTGGGTTCAACCGTGCATAACGTAGAAATGAAACCAGGCAAAGGCGGTCAGATTGCTCGCTCAGCTGGTGCTTACGTGCAGATCGTTGCGCGTGAAGGTTCTTACGTTACCCTGCGTCTGCGTTCAGGTGAAATGCGTAAAGTCGAGTCTGACTGCCGCGCAACACTGGGCGAAGTCGGTAACGCTGAGCATATGCTGCGCGTTCTGGGTAAAGCTGGTGCAGCCCGTTGGCGTGGTGTTCGTCCGACCGTTCGTGGTACCGCGATGAACCCAGTTGATCACCCGCACGGTGGTGGTGAAGGTCGTAACTTTGGTAAGCACCCGGTAACTCCGTGGGGCGTTCAGACCAAAGGTAAGAAGACCCGTAGCAACAAGCGTACTGATAAATTTATCGTACGTCGCCGTAGCAAATAAATGGCAACTGGAAAGATTGTCCAGATTATCGGCGCCGTTGTTGACGTCGAATTCCCTCAGGACGCGGTACCGCAAGTGTACAGCGCCCTTGAGGTGATGAATGGTGATGCGCGTCTGGTGCTGGAAGTACAGCAGCAGCTGGGCGGCGGCGTCGTTCGTACCATCGCAATGGGTACGTCTGACGGCCTGAAGCGTGGTCTGAACGTCAACGACCTGCAGAAACCGATTCAGGTACCGGTCGGTAAAGCGACTCTGGGCCGTATCATGAACGTTCTCGGCGAGCCAATCGATATGAAAGGCGAGCTGAAAGAAGAAGATGGCAGCGCAGTAGAGATCGCCTCTATTCACCGTGCAGCCCCTTCTTATGAAGATCAGTCTAACTCGCAGGAACTGCTGGAAACCGGCATCAAGGTTATCGACCTGATGTGTCCGTTTGCCAAAGGCGGTAAAGTGGGTCTGTTCGGTGGTGCGGGTGTAGGTAAAACCGTCAACATGATGGAACTGATCCGTAACATCGCAGCTGAACACTCAGGTTACTCAGTGTTTGCTGGTGTGGGTGAGCGTACTCGTGAGGGTAACGACTTCTACCACGAAATGACTGACTCAAACGTTATCGATAAAGTTGCGCTGGTCTATGGCCAGATGAACGAGCCGCCGGGTAACCGTCTGCGCGTTGCACTGACCGGTCTGACCATGGCGGAAAAATTCCGTGATGAAGGCCGCGACGTTCTGTTGTTCATCGATAACATCTACCGTTATACCCTGGCCGGTACAGAAGTTTCTGCACTGCTGGGTCGTATGCCATCTGCGGTAGGTTACCAGCCAACGCTGGCAGAAGAGATGGGCGTGTTGCAGGAGCGTATTACCTCCACCAAGACCGGTTCAATCACCTCCGTACAGGCCGTTTACGTCCCTGCGGATGACCTGACTGACCCGTCACCAGCAACCACCTTTGCGCACTTAGACTCAACGGTAACGCTGAGCCGTCAGATCGCTTCTCTGGGTATCTACCCGGCGGTTGACCCGCTGGACTCTACCAGCCGTCAGCTGGATCCGCTGGTTGTCGGTCAGGAACACTATGATGTTGCGCGTGGCGTACAGTCACTGCTGCAGCGTTATCAGGAACTGAAAGACATCATCGCCATCCTCGGTATGGATGAGCTGTCTGAAGAAGACAAACTGCTGGTGGCACGTGCGCGTAAAATTCAGCGCTTCCTGTCTCAGCCGTTCTTCGTTGCGGAAGTATTCACTGGTTCACCGGGTAAATACGTTACGCTGAAAGACACTATCCGTGGCTTTAAAGGCATCATGGAAGGTGAGTTTGACCACCTGCCAGAGCAGGCCTTCTACATGGTTGGTGCCATCGAAGAAGCCGTGGAAAAAGCGAAGAAACTGTAA
>Pantoea_ananatis_PA13
ATGGCTCGTAAAACACCCATTGAGCGCTACCGTAACATTGGTATCAGTGCGCACATCGACGCCGGTAAGACTACAACTACCGAACGTGTTCTGTTCTACACCGGTGTAAACCACAAAATCGGTGAAGTTCATGACGGCGCAGCAACCATGGACTGGATGGAGCAGGAGCAGGAACGTGGTATTACCATCACGTCAGCTGCGACCACCTGCTACTGGTCTGGTATGGCTAAGCAGTTTGAACCACACCACGTAAACATCATCGACACCCCGGGACACGTTGACTTCACCATCGAAGTTGAGCGTTCTATGCGTGTGCTTGATGGCGCAGTTATGGTTTACTGTGCAGTTGGTGGTGTTCAGCCACAGTCTGAAACCGTATGGCGCCAGGCTAACAAATATAAAGTTCCACGCATCGCGTTCGTTAACAAAATGGACCGCATGGGTGCTAACTTCCTGAAAGTTGTTGACCAGATGAAAGCGCGTCTGGGTGCAAACCCAGTCCCACTTCAGCTGGCTATCGGCGCAGAAGACAGCTTCACCGGTGTTGTTGACCTGGTGAAAATGAAAGCGATCAACTGGAACGATGAAGACCAGGGCGTGACCTTCGTTTACGAAGACATTCCAGCCAACATGCAGGAACTGGCTGAAGAATGGCGTGCGAAACTGGTTGAAGCCGCAGCTGAAGGTTCTGACGAGCTGATGGAGAAATTCTTCGGCGGTGAAGAGCTGACAGAAGAAGAGATCAAAACTTCTCTGCGTAAGCGCGTTCTGAAAAACGAAATCATCCTGGTGACCTGTGGTTCTGCATTTAAGAACAAAGGTGTTCAGGCGATGCTGGATGCGGTTGTTGAATACCTGCCAGCACCGACTGACGTTACCGCGATCAACGGTATCCTGGACGACGGTAAAGACACACCGGCTGAGCGTCATTCCGATGACAAAGAGCCGTTTGCTGCTCTGGCGTTTAAAATCGCTACCGACCCGTTTGTAGGTAACCTGACCTTCTTCCGCGTTTACTCTGGTGTGGTTAATACGGGTGATACCGTATTCAACCCGGTTAAGTCAAACCGTGAGCGTCTGGGCCGTATCGTTCAGATGCACGCCAACAAGCGTGAAGAAATCAAAGAAGTTCGTGCGGGCGATATCGCAGCAGCGATCGGCCTGAAGGACGTGACGACAGGTGACACCCTGTGTGACCCAGATAACGTCATCATCCTTGAGCGCATGGAATTCCCAGAGCCGGTAATTTCTATCGCCGTTGAGCCGAAAACCAAAGCTGACCAGGAAAAAATGGGTCTGGCTCTGGGTCGTCTGGCGAAAGAAGACCCGTCATTCCGCGTATGGACTGACGAAGAGTCTAACCAGACTATCATCGCTGGTATGGGTGAACTTCACCTCGATATCATCGTTGACCGTATGAAGCGTGAATTCAACGTTGAAGCGAACGTGGGTAAACCACAGGTTGCTTACCGTGAAGCCATTCGCTCTAAAGTCACCGGTATCGAAGGTAAACACGCCAAGCAGTCTGGTGGTCGTGGTCAGTACGGTCATGTTGTTATCGACATGTACCCACTGGAGCCGGGCGTTAACCCGAAAGGTTACGAATTTGTCAACGATATCAAAGGTGGTGTAATTCCTGGTGAATTCATCCCGGCCGTTGATAAAGGTATCCAGGAGCAGTTGAAATCAGGCCCACTGGCAGGTTATCCGGTTGTGGATCTGGGTGTTCGTCTGCACTTCGGTTCTTACCATGACGTTGACTCCTCTGAACTGGCGTTTAAACTGGCCGCGTCTATTGCCTTTAAAGATGGCTTTAAGAAAGCGCAGCCTGTTCTGCTTGAGCCTATCATGAAGGTTGAAGTTGAAACCCCAGAAGAGAACACCGGTGACGTAATCGGTGACCTTAGCCGTCGTCGTGGTATGCTCAAAGGGCAAGAATCTAACGCTACTGGCGTTCAGATCCACGCTGAAGTTCCGCTGTCTGAAATGTTCGGATATGCAACTCAGCTGCGCTCTCTGACCAAAGGTCGTGCTTCGTACTCCATGGAGTTCCTGAAGTATGACGACGCACCGAGCAACGTTGCGCAGGCCGTTATTGAAGCTCGTAGCAAATAAATGTCGAATTCTTATGACTCTTCAAGTATCAAAGTCCTGAAAGGGCTTGATGCGGTACGCAAACGCCCGGGCATGTACATCGGCGATACCGATGACGGAACCGGTCTGCATCACATGGTATTCGAGGTCGTGGATAACGCAATCGACGAAGCGCTCGCCGGTCACTGTAAAGATATTGTCGTGACAATCCATGCCGATAATTCGGTTTCCGTTCAGGATGACGGACGCGGAATTCCTACCGGTATCCACGAAGAAGAAGGTGTGTCGGCGGCTGAAGTTATCATGACCGTGCTGCACGCTGGCGGTAAGTTTGACGACAACTCCTATAAAGTGTCTGGCGGCCTGCACGGCGTAGGTGTTTCCGTTGTGAACGCCCTGTCCCAGAAACTGGAACTGACCATTCGTCGTGAAGGCAAAGTGCACCAGCAGATTTATCTGCATGGCGTACCTGAAGCGCCGCTGGCGGTTACGGGAGATACCGATGCAACCGGTACCCGCATTCGTTTCTGGCCAAGCCATGACACCTTCACCAACGTTACCGATTTCGAATACGACATTCTGGCCAAACGCCTGCGCGAACTGTCCTTCCTGAACTCTGGCGTATCGATTCGTCTGGAAGACAAGCGTGATGCAAGAAACGACCACTTTCACTACGAAGGTGGTATCCGCGCCTTTGTTGAGTACCTGAATAAAAACAAAACGCCTATTCACCCAACCGTATTCTATTTCTCAACCGAGAAAGACGGCATTGGCGTGGAAGTCGCACTGCAGTGGAATGACGGCTTCCAGGAGAACATCTACTGCTTCACGAACAATATTCCACAGCGCGACGGCGGTACACACCTTGCGGGTTTCCGCGCCGCGATGACGCGTACGCTGAATGCCTACATGGATAAAGAAGGCTACAGCAAAAAAGCCAAAGTCAGCGCGACCGGTGACGATGCCCGTGAAGGTCTGATTGCGGTCGTGTCGGTCAAAGTGCCGGACCCGAAATTCTCTTCACAGACCAAAGACAAACTGGTTTCTTCAGAAGTGAAATCGGCCGTTGAGCAGCAAATGAATGAACTGCTGGCTGAATATCTGCTGGAAAATCCGGGCGATGCAAAAATCGTTGTGGGCAAAATTATTGACGCCGCACGCGCTCGTGAAGCCGCACGCCGTGCCCGTGAGATGACCCGCCGTAAAGGCGCGCTGGATCTTGCTGGCCTGCCAGGCAAACTGGCGGACTGCCAGGAACGCGACCCGGCGCTGTCAGAAATTTACCTGGTGGAGGGTGACTCTGCGGGCGGTTCTGCCAAGCAAGGCCGGAACCGTAAGAATCAGGCCATTCTGCCGCTGAAAGGTAAGATCCTGAACGTTGAGAAGGCGCGTTTCGATAAGATGCTGGCTTCTCAGGAAGTCGCCACGTTGATTACCGCGCTGGGCTGTGGCATCGGCCGCGATGAATACAATCCGGATAAACTGCGTTACCACAGCATCATCATCATGACCGATGCGGACGTCGACGGCTCCCACATTCGTACACTGCTGTTGACCTTCTTCTATCGTCAGATGCCAGAGATTATCGAGCGTGGTCACGTGTATATCGCGCAGCCGCCGCTGTATAAGGTGAAAAAAGGTAAGCAGGAGCAATACATCAAGGATGACGAGGCCATGCTGCAGTACCAGATTGCTATCGCCCTTGACGGTACCTCGCTGCATACCACCGCCAGCGCACCCGCGCTAGGCGGCGAACCGCTGGAAACACTGGTCGCTGAATTCAACAGCACTCAGAAGATGATCAAACGCATGGAGCGTCGTTATCCGATGGCCATGCTGCGTGCGCTGATTTATCACGACACACTGAGCGATATCAGCAACGAAGCGCAGGTGACCAGTTGGATCAACGGTCTGGTTAGCTACCTGACAGCACGCGAGGCGCACGGCAGTACCTATCTGGCCCAGGTGCGTGAGAACCGTGAGCAGAATGTCTTTGAGCCGGTTTTACGCGTTCGTACACATGGAGTGGACACGGATTATCCTCTGGATGCCGAGTTCCTGCAGGGTGGCGAATACCGCAAGATCTGTGCACTGGGCGGCAAGCTTCGCGGTCTGCTTGAAGAAGATGCCTATATCGAACGTGGCGAACGTCGTCAGCCTGTCAGCAGTTTTGAACAGGCGATTGACTGGCTGGAGAAAGAGTCGCGTCGCGGTCTGTCAGTGCAGCGATATAAAGGTCTGGGCGAAATGAACCCAGAGCAGCTGTGGGAAACCACCATGGATCCGGACAGCCGCCGTATGTTACGCGTGACCATCAAAGATGCGATTGCCGCCGATCAGCTGTTCACCACGTTGATGGGTGACGCGGTTGAACCGCGCCGCGCGTTCATTGAAGAGAATGCGCTGAAAGCCGCAAATATTGATATCTAAATGCAAGAGCAATACCGCCCGGAAGAGATTGAATCCCGCGTTCAGCAGCAGTGGGATGAAAACGAAACGTTTAAAGTGACTGAGCAGGAAGGCAAAGAGAAATATTATTGCCTGTCCATGTTGCCCTATCCTTCTGGCCGCCTTCATATGGGTCACGTTCGTAACTACACCATCGGCGACGTCATCGCGCGTTATCAGCGCATGCTCGGCAAAAATGTGCTGCAGCCTATCGGTTGGGATGCGTTCGGTCTGCCTGCGGAAGGCGCGGCGGTAAAAAACAACACCGCGCCCGCCCCCTGGACTTATGACAACATCGCGTATATGAAAAACCAGCTTAAACTGCTGGGCTTTGGCTATGACTGGAGCCGCGAACTGGCGACCTGTCAGCCAGAGTATTACCGCTGGGAACAGTGGTTCTTTACCAAACTCTATGAGAAAGGCCTGGTTTACAAAAAAACCTCGGCGGTGAACTGGTGCCCGAACGACCAGACGGTACTGGCCAACGAGCAGGTTATTGACGGCTGCTGCTGGCGCTGTGACACCAAAGTTGAGCGTAAAGAGATCCCACAGTGGTTTATCAAAATCACCGATTACGCCGAAGAGTTGTTAAACGATCTGGATACGCTGGAAGAGTGGCCTGAGCAGGTCAAAACCATGCAGCGTAACTGGATCGGCCGCTCTGAAGGCGTGGAAATCACCTTTGACGTGGCGGACAGCCTTGAGAAAGTCACGGTTTATACCACGCGTCCAGATACCTTCTACGGCGCGACCTATGTCGCCGTGGCCGCCGGTCATCCGCTGGCGCTGCAGGCGGCTGCCAGCAATCCTGCCCTCGCTGACTTTATTGCCGAATGCCGCAATACCAAAGTGGCCGAAGCCGATATGGCCACCATGGAAAAGAAAGGCATGGCCACTGGCCTGTCTGCGGTGCACCCGTTAACAGGTGAGGCTGTTCCTGTCTGGGTCGCGAACTTTGTGCTGATGGAATACGGCACGGGTGCCGTGATGGCGGTTCCGGCACATGACCAGCGTGACTGGGAGTTTGCCACGAAATACGATCTGCCGATCAAGCCGGTGATCCTGAACCTGGACGGCAGCGAGCCGGACGTAAGCACTGGCGCAATGACCGATAAAGGCACGCTGTTTAACTCCGCCGAGTGCAGCGGTCTGGATCACAGTGCCGGTTTCAACGCCATTGCGGATGCGCTGGCAGCGAAAGGTGTTGGCGTACGTAAAGTCAATTACCGCCTGCGCGACTGGGGCGTTTCCCGTCAGCGCTACTGGGGCGCGCCCATTCCGATGGTGACGCTGGAAGACGGCACCGTGATGCCCACGCCAGAAGATCAGCTTCCGGTTATCCTGCCTGAAGATGTGGTCATGGACGGCATCACCAGCCCGATTAAGGCCGATCCCGAGTGGGCAAAAACCACCGTGAACGGTCAGCCTGCGCTGCGCGAAACCGATACCTTTGACACCTTCATGGAGTCTTCATGGTATTACGCGCGCTACACCTGTGCGGACTATAAAGATGGCATGCTGGACCCGGCTGCAGCGAACTACTGGCTGCCAGTGGATCAGTATGTGGGCGGTATCGAACACGCCATCATGCACCTGATGTATTTCCGTTTCTTCCATAAGCTGCTGCGCGATGCAGGCCTGGTAAACTCGAATGAGCCTGCTAAACGTCTGCTGTGCCAGGGCATGGTATTGGCGGATGCGTTCTACTATCTGGGCGTCAACGGCGAACGTAACTGGGTGTCTCCAGTTGACGTCACCGTCGAGCGTGATGAGAAAGGCCGCATTACCAAAGCCGTGGACACACAGGGCCGTGAGGTGATCTACGCAGGCATGAGCAAAATGTCGAAGTCGAAAAACAACGGCATTGACCCACAGTTGATGGTTGAGCGCTACGGCGCCGATACCGTACGTCTGTTTATGATGTTTGCCTCACCGGCCGACATGACGCTGGAGTGGCAGGAATCCGGTGTTGAAGGCGCGAACCGTTTCCTGAAGCGCGTCTGGAAACTGGCCTATGACCATTCACAGAAAGGTGCGACTGTCGCTCTGGACGTTGCCAGTCTGAACGATGATCAGAAAGGCTTACGTCGCGATCTGCATAAAACTATTGCCAAAGTGTCCGACGATATCGGCCGCCGTCAGACCTTTAACACCGCGATTGCCGCCGTGATGGAACTGATGAACAAGCTGACGCGTGCACCCCAGGACAGCGAACAGGATCGTGCACTGATGCAGGAAGCGTTACTCGCCGTGACGCGTTTACTGTATCCGTTCACGCCTCATGCCTGCTTCGTACTGTGGCAAACGCTGGGCGGCCAAGGCACCATCGACAATGCAGAATGGCCGGTTGCCGATGACGCCGCGATGGTTGAGGATGCCTTATTGGTTGTCGTGCAGGTTAACGGTAAAGTCCGTGGTAAAATTACCGTGGCAGCCGATGCTACCCAGGAACAGGTTCAGGCTCGTGCGGCTGAGGAACCATTAGTGGCGAAATACCTTGATGGTGTTAGCATTCGTAAAGTCATTTATGTACCGGGCAAACTGCTTAACCTGGTTGTGGGTTAAATGGCAATTGATGAAAACAAACAGAAGGCTTTAGCTGCCGCGCTCGGCCAGATTGAGAAGCAATTTGGTAAAGGCTCCATCATGCGCTTGGGTGAAGACCGCTCAATGGATGTGGAAACCATTTCAACGGGTTCTCTGTCACTGGATATCGCATTAGGTGCGGGTGGTTTACCGATGGGGCGTATCGTTGAGATCTACGGCCCAGAGGCCTCAGGTAAAACGACACTGACACTTCAGGTTATTGCCGCCGCGCAGCGTAAGGGCAAAACCTGTGCCTTTATCGATGCCGAGCACGCACTGGATCCCATCTATGCTAAGAAACTGGGCGTAGATATCGACAATCTGCTGTGTTCACAGCCGGATACCGGTGAGCAGGCCCTGGAAATTTGTGATGCGCTGGCCCGCTCTGGTGCCGTTGACGTCATTATCGTTGACTCCGTAGCTGCACTGACGCCAAAAGCCGAAATCGAAGGTGAAATCGGTGACTCACACATGGGCCTGGCGGCACGTATGATGAGCCAGGCAATGCGTAAGCTGGCGGGTAACCTGAAGCAGTCAAATACGCTGCTGATCTTCATCAACCAGATTCGTATGAAGATTGGTGTGATGTTCGGTAACCCGGAAACCACTACCGGTGGTAACGCGCTGAAGTTCTACGCTTCTGTTCGCCTTGATATTCGCCGTATCGGTGCGATTAAAGAGGGTGACAACGTGGTGGGTAGTGAAACGCGCGTTAAAGTCGTTAAGAACAAAATTGCAGCACCATTTAAACAGGCTGAGTTCCAGATCATGTACGGCGAAGGCATTAACACCTTCGGTGAGCTGGTGGATCTTGGCGTGAAGCACAAGCTGATTGAAAAAGCCGGTGCATGGTACAGCTATAAAGGCGATAAGATCGGTCAGGGCAAGGCAAACGCGGGCAACTTCCTCAAAGAAAATGCCGCGGTGGCCGACGAGCTTGATATCAAACTGCGTGAAATGCTGCTTAACGGTGGCGATCAAAACATCGCGGCGGACGTTGCAGGCAACGACGTTGAGAAGGCGGCGAGCGAAGCCAACGAAGATTATTAAATGGTTTACTCCTATACCGAGAAAAAACGTATTCGTAAGGATTTTGGTAAACGTCCGCAAGTTTTGGACATACCTTATCTCCTTTCCATCCAGCTTGATTCGTTTCAGAAGTTTATCGAGCAAGATCCAGAAGGTCAGTACGGACTGGAAGCTGCATTCCGCTCTGTATTCCCTATTGCGAGCTACAGCGGCAACTCTGAGTTGCAGTATGTCAGCTATCGCTTAGGTGAACCTGTCTTTGACGTGAAAGAGTGTCAGATCCGTGGCGTGACCTACTCGGCACCGCTGCGCGTGAAACTGCGTCTGGTGATCTATGAGCGCGAAGCGCCAGAAGGCACAGTAAAAGACATTAAAGAACAAGAAGTCTACATGGGTGAAATTCCACTCATGACTGACAACGGTACCTTTGTTATCAACGGTACTGAACGTGTTATCGTTTCTCAGCTGCATCGTAGTCCTGGCGTGTTCTTTGACAGCGATAAGGGTAAAACCCACTCCTCGGGTAAAGTGCTGTATAACGCACGTATCATCCCTTACCGTGGTTCATGGCTCGACTTCGAGTTTGACCCGAAAGACAACCTTTTCGTCCGTATTGACCGTCGTCGTAAGCTGCCGGCCAGTATCATTCTGCGCGCACTGCATTACACCACTGCTCAAATTCTCGACGTGTTCTTCGAGAAAGTGGTGTACGAAATTCGTGACAACAAGCTGCAGATGGAACTGGTGCCAGAGCGCCTGCGCGGTGAAACCGCGACCTTCGATATCGAATCGAATGGCACGGTCTACGTTGAGAAAGGGCGTCGCATCACTGCGCGTCATATTCGTCAGCTGGAAAAAGACGGTATCCAACACATCGAAGTCCCTGTGGAATACATCGCGGGCAAAGTGGTCTCTAAAGACTACATCGATGAGAATACCGGTGAGCTGATCGTTGCGGCCAACATGGAACTGTCGCTGGATCTGCTGGCGAAGCTGAGCCAGTCGGGTCACAAGCGCATTGAAACGCTGTTCACCAACGATTTGGATCACGGCCCATACATCTCCGAGACGCTGCGCGTTGACCCAACCAACGATCGCCTGAGCGCGCTGGTTGAGATCTACCGCATGATGCGTCCTGGTGAGCCGCCAACGCGTGAAGCTGCAGAGAACCTGTTTGAGAACCTGTTCTTCTCTGAAGATCGTTACGATCTTTCTGCAGTCGGCCGCATGAAGTTCAACCGTTCATTGCTGCGTGATGAGATCGAAGGTTCAGGTATCCTGAGCAAAGAAGACATCATCGAAGTGATGAAAAAACTGATCGACATCCGTAACGGTAAAGGCGAAGTGGACGATATCGACCACCTCGGTAACCGTCGTATTCGTTCAGTCGGTGAAATGGCTGAAAACCAGTTCCGCGTCGGTCTGGTCCGTGTTGAGCGTGCAGTGAAAGAGCGTCTTTCTCTGGGCGACCTCGATACGCTGATGCCACAGGACATGATCAACGCCAAGCCAATTTCGGCGGCGGTGAAAGAGTTCTTTGGTTCCAGCCAGCTGTCTCAGTTTATGGATCAGAACAACCCCTTGTCAGAGATTACGCACAAGCGTCGTATCTCTGCTCTCGGCCCGGGCGGTTTAACCCGTGAGCGTGCCGGCTTCGAAGTGCGTGACGTACACCCAACGCACTACGGTCGTGTCTGCCCAATCGAAACCCCTGAAGGTCCGAACATCGGTCTGATCAACTCCTTGTCTGTGTACGCGCAGACGAACGAGTACGGTTTCCTGGAAACCCCTTATCGTCGCGTTATTGACGGTGTGGTTTCCGATGAAATTCATTACCTTTCTGCAATCGAAGAAGGTAACTACGTTATCGCGCAGGCGAACACCAATCTGTCAGAAGAAGGTGCGTTCGTTGATGACCTGGTCACCTGCCGTAGCAAAGGCGAATCAAGTCTGTTCAGCCGCGATCAGGTTGACTACATGGACGTTTCCACCCAGCAGGTGGTTTCTGTCGGTGCGTCACTGATTCCGTTCCTGGAACACGATGATGCTAACCGCGCCCTGATGGGTGCGAACATGCAACGTCAGGCCGTTCCTACTCTGCGTGCTGATAAGCCGCTGGTAGGTACCGGTATGGAGCGCGCTGTAGCCGTTGACTCCGGTGTTACCGCTGTTGCGAAACGTGGTGGTACCGTTCAGTACGTTGATGCATCACGTATCGTTATTAAAGTTAACGAAGACGAGATGTACCCGGGCGAAGCGGGTATCGACATCTACAACCTGACCAAATACACCCGTTCTAACCAGAACACCTGTATCAATCAGATGCCGTGTGTCTCTCTGGGTGAGCCCGTTGAACGTGGTGATGTGCTGGCTGACGGCCCGTCTACCGATCTCGGTGAGCTGGCGCTGGGTCAGAACATGCGCGTCGCGTTCATGCCGTGGAACGGTTACAACTTCGAAGACTCCATTTTAGTCTCCGAGCGCGTAGTGCAGGAAGATCGCTTCACCACCATCCACATTCAGGAACTGGCCTGTGTGTCTCGTGACACCAAGCTGGGGCCAGAAGAGATCACGGCTGACATCCCGAACGTGGGCGAAGCTGCACTCTCTAAACTGGATGAGTCCGGTATCGTTTATATCGGTGCTGAAGTGACCGGCGGTGACATTCTGGTTGGTAAGGTGACGCCAAAAGGCGAAACCCAGCTGACGCCAGAAGAGAAGCTGCTGCGTGCGATCTTCGGTGAGAAAGCGTCTGACGTTAAAGACTCTTCTCTGCGTGTACCGAACGGTGTTTCCGGTACCGTTATCGACGTTCAGGTCTTCACCCGCGATGGCGTGGAAAAAGACAAGCGTGCGCTGGAAATCGAAGAAATGCAGCTGAAGCAGGCCAAGAAAGACCTGTCTGAAGAGCTGCAGATCCTGGAAGCGGGCCTGTTTAGCCGTATCCAGTCTGTCCTGATTTCCGGTGGCGTTGAAGCAGACAAACTGGACAAGCTGCCGCGTGAGCGTTGGCTGGAGCTGGGTCTGACTGACGAAGCCAAGCAAAACCAGCTGGAGCAGCTGGCAGAGCAGTACGACGAACTGAAGCACGAGTTTGAGAAAAAACTCGAAGGTAAGCGTCGTAAAATCACCCAAGGCGATGATCTGGCACCTGGCGTGCTGAAAATCGTTAAGGTTTATCTGGCTGTTAAACGTCAGATTCAGCCTGGTGATAAAATGGCAGGTCGTCACGGTAACAAAGGTGTTATCTCTAAGATCAACCCAATCGAAGACATGCCTTACGATGAGAACGGTACGCCGGTCGATATCGTACTGAACCCGCTGGGCGTACCTTCGCGTATGAACATCGGTCAGATCCTTGAGACTCACCTGGGGATGGCAGCGAAAGGTATCGGCGAGAAGATCAACGCGATGCTGAAAAAGCAGGAAGAAGTCGCCAAGCTGCGCGAATTCATCCAGCGTGCTTACGATCTGGGCACCGATGTGCGTCAGAAAGTTGACCTGAACACCTTTACTGATGACGAAGTTCTGCGCCTGGCTGAGAACCTGAAAAAAGGTATGCCAATTGCCACGCCGGTGTTTGATGGTGCGAAAGAGAGCGAAATCAAAGAGCTGTTAGAGCTCGGCGGTCTGCCTTCTTCCGGTCAGATTACCCTGTTTGATGGCCGTACTGGTGAGCAGTTCGAACGTCAGGTAACCGTAGGCTATATGTACATGCTGAAACTCAACCACCTGGTTGATGACAAGATGCACGCACGTTCTACCGGTTCCTATAGCCTCGTTACTCAGCAGCCGCTGGGTGGTAAGGCACAGTTCGGTGGTCAGCGCTTCGGTGAGATGGAAGTATGGGCGCTGGAAGCTTACGGTGCTGCGTATACCCTTCAGGAAATGCTTACCGTTAAGTCTGATGACGTCAACGGCCGTACCAAGATGTATAAGAACATCGTGGATGGCAACCATCAGATGGAACCTGGCATGCCAGAATCGTTCAACGTACTGTTGAAAGAGATTCGCTCGCTGGGTATCAACATCGAGCTGGAAGACGAGTAAATGGCAGTTGTTAAATGTAAACCGACATCTCCGGGTCGTCGCCACGTCGTTAAAGTGGTGAACCCAGAGTTGCACAAGGGCAAGCCGTTTGCTCCATTGCTGGAAAAAAACAGCAAATCCGGTGGCCGCAACAACAACGGTCGCATCACTACCCGTCACATCGGTGGTGGTCATAAGCAGGCTTACCGTCTGGTTGATTTCAAACGCAACAAAGATGGTATCCCGGCAACCGTTGAACGTCTTGAGTACGATCCGAACCGCTCTGCGAACATCGCACTGGTTCTGTACAAAGACGGCGAACGCCGTTACATCCTGGCCCCTAAAGGCCTGAAAGCCGGCGACCAGATTCAGTCTGGCGTTGATGCTGCGATCAAAGCAGGTAACACACTGCCGATGCGTAACATCCCGGTGGGTTCTACCGTTCACAACGTAGAAATGAAACCAGGCAAAGGCGGTCAGATTGCTCGCTCAGCCGGTGCTTACGTGCAGATCGTTGCGCGTGAAGGTTCCTACGTTACCCTGCGTCTGCGTTCAGGTGAAATGCGTAAAGTCGAAGCTGACTGCCGCGCAACACTGGGCGAAGTCGGTAACGCTGAGCATATGCTGCGCGTTCTGGGTAAAGCCGGTGCAACCCGTTGGCGTGGTGTTCGTCCGACCGTTCGTGGTACCGCGATGAACCCAGTAGATCACCCGCACGGTGGTGGTGAAGGTCGTAACTTTGGTAAGCACCCGGTAACCCCGTGGGGCGTTCAGACCAAAGGTAAGAAGACCCGTAGCAACAAGCGTACCGATAAGTTTATCGTACGTCGCCGTAGCAAATAAATGGCAGCTGGAAAGATTGTCCAGATTATCGGCGCCGTAGTTGACGTCGAATTCCCTCAGGATGCAGTACCGCAAGTGTACAGCGCTCTTGAGGTTAAGAATGGTGATGCTCGTCTGGTGCTGGAAGTTCAGCAGCAGCTGGGTGGTGGCGTGGTTCGTACTATCGCCATGGGTACTTCTGACGGCCTGAAGCGCGGTCTGGAAGTCACCGACCTGAAAAAACCGATCCAGGTACCGGTTGGTAAAGCAACCCTCGGCCGTATCATGAACGTGCTGGGCGAGCCTATCGACATGAAAGGCGACCTGACAGAAGAAGACGGCAGCGCAGTAGAGGTTTCCTCTATTCACCGCCCTGCGCCTTCTTATGAAGATCAGTCTAACTCGCAGGAACTGCTGGAAACCGGCATCAAGGTTATCGACCTGATGTGTCCGTTCGCTAAGGGCGGTAAAGTCGGTCTGTTCGGTGGTGCGGGTGTAGGTAAAACCGTAAACATGATGGAGCTGATCCGTAACATTGCGGCTGAGCACTCAGGTTACTCGGTATTTGCCGGCGTGGGTGAGCGTACTCGTGAGGGTAACGACTTCTACCACGAAATGACTGACTCCAACGTTATCGATAAAGTTGCGCTGGTGTATGGCCAGATGAACGAGCCGCCGGGTAACCGTCTGCGCGTGGCACTGACCGGTCTGACCATGGCGGAGAAATTCCGTGATGAAGGCCGCGACGTTCTGCTGTTCATCGACAACATCTACCGTTATACCCTGGCCGGTACGGAAGTATCCGCGCTGCTGGGTCGTATGCCATCTGCGGTAGGTTATCAGCCAACGCTGGCAGAAGAGATGGGTGTGTTGCAGGAGCGTATTACCTCCACCAAGACAGGTTCAATCACCTCCGTACAGGCCGTATACGTGCCAGCGGATGACTTGACTGACCCGTCACCAGCAACCACCTTTGCTCACTTAGACTCAACAGTTACCCTGAGCCGTCAGATCGCCTCGCTGGGTATCTACCCGGCCGTTGACCCGCTGGACTCCACCAGCCGTCAGCTGGATCCACTGGTTGTGGGTCAGGAGCACTACGACGTTGCACGTGGCGTACAGTCACTGCTGCAGCGTTATCAGGAACTGAAAGACATCATCGCCATCCTGGGTATGGACGAGCTGTCTGAAGAAGACAAACTGCTGGTGGCACGTGCGCGTAAGATTCAGCGCTTCCTGTCTCAGCCGTTCTTCGTAGCAGAAGTGTTCACCGGTTCTCCAGGTAAATACGTAACGCTGAAAGACACCATCCGTGGCTTTAAAGGCATCATGGAAGGTGAATTTGACCACCTGCCAGAGCAGGCCTTCTACATGGTTGGCGCCATCGAAGAAGCGGTCGAAAAAGCGAAGAAACTGTAA
>Pantoea_A4
ATGGCTCGTAAAACACCCATTGCTCGCTACCGTAACATCGGTATCAGTGCGCACATCGACGCCGGTAAGACTACTACTACCGAACGCGTTCTGTTCTACACCGGTGTAAACCACAAAATCGGTGAAGTACACGACGGCGCAGCAACCATGGACTGGATGGAGCAGGAACAGGAACGTGGTATTACCATCACTTCCGCTGCAACCACCTGTTACTGGTCTGGTATGGCTAAGCAGTTCGAACCACACCACGTAAACATCATCGACACCCCAGGACACGTTGACTTCACCATCGAAGTAGAACGTTCTATGCGTGTTCTTGATGGCGCGGTAATGGTTTACTGTGCAGTTGGTGGCGTTCAGCCACAGTCTGAGACCGTATGGCGTCAGGCTAACAAATATAAAGTTCCACGCATCGCGTTCGTTAACAAAATGGACCGCATGGGTGCTAACTTCCTGAAAGTTGTTAACCAGATGGAAGTTCGTCTGGGTGCAACTCCAGTTCCTCTGCAGCTGGCTATCGGCGCAGAAGAGAAATTCACCGGTGTTGTTGACCTGGTGAAAATGAAAGCAATCAACTGGAACGACGAAGACCAAGGTGTAACCTTCGTCTACGAAGATATCCCAGCTGATATGCAGGAACTGGCTGAAGAATGGCGCGCGAAGCTGGTCGAAGCCGCTGCTGAAGGCTCTGATGAGCTGATGGAGAAATTCTTCGGTGGTGAAGAACTGACTGAAGAAGAGATCAAAACATCTCTGCGTAAGCGTGTTCTGAACAACGAAATCATCCTGGTAACCTGTGGTTCTGCATTTAAGAACAAAGGTGTTCAGGCGATGCTGGATGCAGTTGTTGAATATCTGCCAGCACCGACTGACGTTACCGCGATTAACGGTATGCTGGACGACGGTAAAGACACTCCGGCTGTTCGTCACTCAGACGACAGCGAGCCGTTTGCTGCGCTGGCGTTCAAAATCGCAACCGACCCGTTTGTTGGTAACCTGACCTTCTTCCGCGTTTACTCTGGTGTTGTTAACACTGGTGACACCGTGTACAACCCGGTTAAGTCAAACCGTGAGCGTCTGGGCCGTATCGTTCAGATGCACGCTAACAAGCGTGAAGAGATCAAAGAAGTTCGTGCGGGCGACATCGCAGCTGCGATCGGCCTGAAAGATGTGACCACTGGTGACACCCTGTGTGACCCAGATAACGTCATCATCCTTGAGCGCATGGAATTCCCAGAGCCGGTTATCTCTATCGCCGTTGAGCCGAAAACCAAAGCTGACCAGGAAAAAATGGGTCTGGCTCTGGGTCGTCTGGCGAAAGAAGACCCGTCATTCCGCGTATGGACTGACGAAGAATCTAACCAGACTATCATCGCTGGTATGGGTGAACTGCACCTCGACATCATCGTTGACCGCATGAAGCGTGAATTCAACGTTGAAGCGAACGTCGGTAAACCTCAGGTTGCTTACCGTGAAGCTATCCGTAACAAAGTTACTGATATCGAAGGTAAACACGCCAAGCAGTCTGGTGGTCGTGGTCAGTATGGTCATGTTGTTATCGACATGTACCCACTGGAGCCGGGTTCTAACCCTAAAGGTTACGAATTCGTCAACGACATCAAAGGTGGTGTGATTCCTGGTGAATACATCCCTGCGGTTGACAAAGGTATCCAGGAGCAGCTGAAATCTGGTCCACTGGCCGGTTATCCGGTAGTAGATCTGGGTGTTCGTCTGCACTTCGGTTCATACCATGACGTTGACTCCTCAGAACTGGCGTTTAAACTGGCTGCTTCTATTGCGTTTAAAGACGGCTTTAAGAAAGCAACTCCAGTACTGCTTGAACCTATCATGAAGGTTGAAGTAGAAACTCCAGAAGAGAACACTGGTGACGTCATCGGTGACCTTAGCCGCCGTCGTGGTATGCTGAAAGGTCAGGAATCTAACGCTACTGGCGTTGAGATTCACGCTGAAGTTCCGCTGTCTGAAATGTTCGGATATGCTACTCAGCTGCGTTCTCTGACTAAAGGCCGTGCTTCTTACTCCATGGAGTTCCTGAAGTACGATGATGCGCCGAACAACGTCGCTCAGGCCGTTATTGAAGCTCGTAGCAAATAAATGTCGAATTCTTATGACTCCTCAAGTATCAAAGTTCTGAAAGGGCTTGATGCAGTACGCAAACGCCCTGGTATGTATATCGGCGATACGGATGACGGCACCGGTCTGCATCACATGGTATTCGAGGTCGTGGATAACGCAATCGACGAAGCGCTCGCAGGTCACTGTAGTGATATTTTAGTGACAATCCATGCCGACAACTCTGTTTCCGTAGTGGATGACGGGCGCGGCATCCCAACCGGTATTCACCCGGAAGAGGGTGTTTCAGCAGCAGAAGTCATCATGACCGTGCTGCACGCCGGGGGTAAATTCGATGATAACTCCTATAAAGTCTCTGGCGGCCTGCACGGCGTAGGTGTTTCTGTGGTTAACGCCCTGTCATCTAAGCTGGAACTGACTATCCGTCGCGAAGGCAAAGTGCACCAGCAGACCTATGAGCACGGTGTGCCGCAGGCTCCGCTGAGCGTGACCGGAGATACCGATGCAACCGGTACCCGTGTCCGCTTCTGGCCAAGCACCGCAACCTTCACCAACGTTATCGAATTCGAATACGAAATTATGGCGAAGCGCCTGCGTGAGCTGTCATTCCTGAACTCGGGTGTTTCCATCCGCCTGGAAGACAAGCGCGATGGCAAAAGCGATCACTACCACTACGAAGGTGGTATCAAAGCGTTTGTTGAGTACCTCAACAAGAACAAAACGCCGATTCACCCAACCGTGTTCTATTTCTCCAATGAAAAAGATGGCATTGGTGTGGAAGTGGCGCTGCAGTGGAACGATGGCTTCCAGGAAAACATCTACTGCTTCACCAACAACATCCCTCAGCGCGATGGTGGTACCCACCTTGCTGGTTTCCGTGCCGCAATGACGCGCACCCTGAATGCCTACATGGATAAAGAGGGTTACAGCAAGAAAGCCAAAGTCAGCGCGACCGGTGATGATGCCCGTGAAGGCCTGGTGGCGGTTGTGTCGGTTAAAGTGCCGGATCCGAAATTCTCTTCACAGACCAAAGATAAGCTGGTCTCTTCTGAGGTGAAATCAGCGGTTGAACAGCAGATGAACGAGCTGCTGAGCGAATACCTGCTGGAAAACCCAGGTGATGCTAAAACCGTTGTTGGCAAAATTATTGATGCTGCACGTGCGCGTGAAGCTGCACGTCGCGCCCGTGAAATGACCCGTCGTAAAGGCGCGCTGGATCTTGGCGGCCTGCCGGGCAAACTGGCGGACTGCCAGGAACGTGACCCGGCGCTGTCTGAAATCTACCTGGTGGAAGGGGACTCTGCGGGCGGCTCTGCTAAGCAGGGACGTAACCGTAAAAACCAGGCGATTCTGCCGTTGAAGGGTAAAATCCTCAACGTTGAGAAAGCGCGTTTTGACAAAATGCTGGGTTCACAGGAAGTCGCTACGCTGATCACTGCGTTGGGCTGCGGCATTGGCCGTGACGAGTACAACCCAGACAAACTGCGCTATCACAGCATCATCATCATGACCGATGCCGATGTGGATGGTTCACACATCCGCACACTGCTCCTGACCTTCTTCTATCGTCAGATGCCAGAAATTATCGAACGTGGTCATGTGTATATTGCTCAGCCGCCGCTGTACAAAGTGAAAAAAGGCAAACAAGAGCAGTACATCAAAGATGATGAAGCGATGGACCAGTATCAGATTTCCATCGCACTGGATGGTGCAACGCTGCATACCACAGCGGGCGCACCTGCGATTGCAGGCGAGCCGCTGGAAAACCTGGTGGCGAACTTCAACAGCACCCAGCGAATGATCAAACGCATGGAACGTCGCTATCCTTCTGCGCTGCTGCGTGCCTTGATCTACCACCCAACGCTGGTCGATCTGACAGATAACAGCGCAGTCAAAACGTGGATTGATGGCCTGGTTGCTTATCTGAACGAGCGCGAAGTCCACGGCAGCACCTACTCAGCACAGGTTCGTGAAAACGAGCTACACCAGTTTGAACCGGTACTGCGCGTACGCACGCACGGGGTAGATACCGATTACACGCTGGATAGCGAATTTATTCAGGGGCCGGAATACCAGAAAATCTACGATCTGGGTGGCGATCTGCGCGGCTTACTGGAAGACGATGCCTTTATCGAACGTGGCGATCGTCGTCAGCCGGTTGCCAGCTTCGAGCAGGCAATTGAGTGGCTGGTGAAAGAGTCGCGTCGTGGCCTTTCAGTACAGCGCTATAAAGGTCTGGGTGAGATGAACCCAGAGCAGCTGTGGGAAACCACCATGGATCCAGATAGCCGCCGCATGCTGCGTGTCACTATCAAAGATGCCATCGCGGCTGACCAGCTGTTCACAACATTGATGGGCGATGCGGTAGAACCACGCCGTGCCTTCATCGAAGAGAACGCACTGCGTGCTGCCAATATCGATATCTGAATGCAAGAGCAATACCGCCCGGAAGAGATAGAATCCCGCGTCCAACAGCATTGGAACGAAAACGAGACATTTAAAGTCACCGAGCAGGAAGGTAAAGAGAAGTACTACTGCCTCTCAATGCTGCCTTATCCTTCTGGCCGCCTACATATGGGCCACGTGCGCAACTACACCATCGGTGATGTGATTGCCCGCTACCAGCGTATGCTGGGTAAAAATGTCCTACAGCCAATCGGTTGGGATGCTTTCGGCCTGCCGGCTGAAGGGGCTGCGGTAAAAAACAACACTGCACCAGCACCATGGACTTACGACAATATCGAATACATGAAGAACCAGCTGAAACTGCTGGGCTTTGGTTACGACTGGAGCCGCGAGCTGGCAACCTGTAAACCCGAGTACTATCGCTGGGAGCAGTGGTTCTTCACTAAGCTGTTTGAAAAAGGCATGGTTTATAAGAAAACCTCTGCCGTTAACTGGTGCCCGCACGATCTGACCGTGCTGGCCAACGAACAGGTTATCGACGGCTGCTGCTGGCGTTGTGATACCAAAGTGGAACGTAAAGAGATCCCACAATGGTTCGTTAAAATCACCGCTTATGCCGAAGAGTTGCTCAACGATCTCGATACGCTGGAAGGTTGGCCTGAGCAGGTTAAAACCATGCAGCGCAACTGGATTGGCCGTTCTGAAGGGGTAGAAATTACCTTTGACGTGGCTGAGAGCGCAGAGAAAGTCACGGTTTACACCACTCGCCCAGACACGTTTATCGGTGCTACCTACCTCGCAGTAGCCGCTGGCCACCCTCTGGCACGTCAGGCAGCTGCGGGTAATCCAGCACTGGCCGACTTCATCGCCGAATGCAGCACCACCAAAGTTGCCGAAGCAGACATGGCGACCATGGAGAAGAAAGGCATGGCAACCGGCCTGTTTGCGGTACACCCGCTGACCGGTGAAAACCTGCCAATCTGGGTCGCGAACTTCGTCCTGATGGAGTACGGCACGGGTGCCGTGATGGCCGTACCGGCACACGATCAGCGTGACTGGGAATTTGCGACTAAGTACGATCTCGCCATTAAACCGGTGATCCTGAACCTCGACGGTAGCGAACCAGACGTGACTGCGGCAGCCATGACCGAAAAAGGCACCCTGTTCAACTCTGGCGAGTTCAACGGTCTTGACCACGCGGCTGGCTTCAATGCCATTGCACAGGCGCTGGCAGACAAAGGCGTCGGTGAGCGTAAAGTTAACTACCGTCTGCGTGACTGGGGCGTCTCTCGTCAACGTTACTGGGGCGCACCAATTCCAATGGTGACACTGGAAGATGGCACCGTCATCCCAACACCAGAAGATCAGCTGCCGGTTATTCTGCCAGAAGACGTGGTAATGGACGGGATTTCTAGCCCGATCAAAGCCGATCCTGAGTGGGCAAAAATCACCGTTAACGGCCAGCCTGCACTGCGCGAAACCGATACCTTCGACACCTTCATGGAGTCTTCCTGGTACTACGCGCGCTACACCTGTGCCAACTATGACGAAGGCATGCTGGATCCTGCCGCTGCGAACTATTGGCTGCCAGTCGATCAGTATGTCGGGGGCATTGAGCACGCCATCATGCACCTGATGTACTTCCGCTTCTATCACAAGCTGCTGCGTGATGCGGGTCTGGTTAACTCGAATGAGCCTGCCAAGCGCCTGCTATGCCAGGGCATGGTATTAGCCGATGCGTTCTACTACACCGGTGCCAACGGCGAGCGTAACTGGGTATCTCCGGTTGATGTGACCGTCGAGCGTGATGACAAAGGCCGTATTGTTAAAGCCGTGGATAACGAAGGCCGCGAAGTCGTCTATGCTGGCATGAGTAAAATGTCGAAGTCGAAAAACAACGGCATCGATCCACAGCTGATGGTAGAGCGTTACGGTGCCGATACCGTGCGTCTGTTCATGATGTTTGCTTCTCCGGCAGAAATGACGCTGGAATGGCAGGAGTCTGGCGTTGAAGGTGCCAACCGCTTCCTGAAGCGTGTGTGGAAACTGGTTTATGACCACACCGAAAAAGGCGCTACCGTTGCGCTGGACATCGCTAGCCTGAATGAAGATCAGAAAGCACTGCGTCGCGATCTGCACAAAACCATCGCCAAAGTGAATGATGATATTGGTCGTCGTCAGACCTTCAACACCGCTATCGCGGCGATTATGGAGCTGATGAATAAGCTGACCCGTGCTTCACAGGAAAGCGAGCAAGACCGCGCACTGTTGCAAGAAGCGCTGGTCGCTGTAGTACGTATTCTGTATCCGTTTACCCCACATGCCAGCTACGTTCTGTGGCAGGAGTTGGGTGGCGAAGGCAACATTGATGATGCAACCTGGCCAGTCGCTGACGAAGCTGCGATGGTAGAAGATTCAGTGCTGGTTGTGATTCAGGTTAACGGCAAAGTACGCGGAAAAATCACCGTTGCGGCTGATGCTACTCAGGAACAAGTGCAGGCTCGTGCTGCACAGGAGCACCTGGTAGCGAAATACCTCGATGGTGTCACTCTCCGTAAAGTGATTTATGTACCGGGCAAACTGCTTAACCTGGTTGTAGGTTGAATGGCAATTGATGAAAACAAACAGAAGGCTTTAGCCGCTGCGCTGGGCCAGATTGAGAAACAATTTGGTAAAGGCTCTATCATGCGTCTAGGCGAAGACCGCTCTATGGACGTAGAGACCATTTCTACCGGTTCACTCTCTCTGGATATTGCATTAGGCGCTGGCGGTTTGCCGATGGGCCGTATCGTTGAGATTTATGGCCCGGAGTCTTCTGGTAAAACTACCCTGACGCTGCAGGTTATCGCTGCGGCACAGCGCAAGGGCAAGACCTGCGCATTTATCGATGCCGAACATGCGCTTGATCCGGTTTATGCGAAGAAGCTTGGGGTTGATATTGATAACCTGCTGTGTTCACAGCCTGATACCGGTGAACAAGCGCTTGAGATTTGTGATGCGCTGGCACGTTCCGGTGCGGTCGATGTTATTATCGTCGACTCCGTTGCAGCATTAACGCCAAAAGCTGAAATCGAAGGCGAAATCGGCGATTCTCATATGGGCCTGGCAGCTCGTATGATGAGCCAGGCGATGCGTAAACTGGCTGGTAACCTGAAGCAATCCAATACGTTGCTTATCTTCATCAACCAGATTCGTATGAAAATTGGTGTGATGTTCGGTAATCCAGAAACCACCACGGGTGGTAATGCCTTAAAATTCTACGCTTCTGTGCGTCTTGATATCCGCCGTATTGGCGCGATTAAAGAAGGCGACAACGTGGTCGGTAGTGAAACCCGCGTTAAAGTGGTGAAGAACAAGATCGCTGCACCGTTTAAACAAGCTGAATTCCAGATCATGTATGGCGAAGGAATCAATACTTTCGGCGAGCTGGTTGATTTAGGTGTTAAGCATAAACTGATTGAGAAAGCGGGTGCCTGGTATAGCTACAATGGCGATAAAATCGGCCAGGGTAAAGCTAACGCCGGTAACTTCTTGAAAGAAAACGCCGCAATTGCGAGTGAGATTGATCAGAAACTGCGTGATTTGCTGCTCAACAACCCAACGGGTGATACCGGTGCTGCTGATTTCTCTGCGGATGAGAACGAGGGTGCCGCGAGCGAAACCAACGAAGACTTTTGAATGGTTTACTCCTATACCGAGAAAAAACGTATTCGTAAGGATTTTGGTAAACGTCCACAAGTTCTGGACATACCTTATCTCCTTTCTATCCAGCTTGACTCGTTCCAGAAGTTTATCGAGCAAGATCCAGAAGGCCAGTACGGTCTGGAAGCAGCCTTCCGTTCCGTATTCCCGATCTCAAGCTACAGCGGCAGCTCAGAGCTGCAGTATGTCAGCTACCGTTTGGGTGAGCCTGTCTTTGACGTGACAGAATGTCAGATCCGTGGCGTGACCTACTCGGCACCGCTGCGCGTGAAACTGCGTCTGGTGATCTATGAGCGCGAAGCGCCAGAAGGCACCGTTAAAGACATTAAAGAACAAGAAGTCTACATGGGTGAAATTCCACTCATGACCGACAACGGTACCTTTGTAATCAATGGTACTGAGCGTGTTATCGTTTCTCAGCTGCACCGTAGTCCTGGCGTGTTCTTTGATAGCGATAAGGGTAAAACGCACTCTTCCGGTAAAGTGCTGTATAACGCACGCATCATCCCTTACCGTGGTTCATGGCTCGACTTCGAGTTCGATCCAAAAGACAACCTGTTCGTCCGTATTGACCGTCGCCGTAAGCTGCCGGCCAGTATCATCCTGCGTGCGCTGAACTACACCACTGAACAAATCCTCGATCTGTTCTTTGATAAAGTCGTGTATGAAATCCGCGACAACAAGCTGCAGATGGAACTGGTGCCTGAGCGCCTGCGTGGTGAAACCGCGAGCTTCGATATCGAAGCCAACGGCAACGTCTACGTTGAGAAAGGTCGTCGTATTACCGCACGCCACATTCGCCAGCTGGAAAAAGATGGAATCCAGCATATCGAAGTGCCGGTTGAATATATCGCCGGCAAAGTGGTGTCCAAAGATTACATCGATGAAAACACCGGTGAGCTGATTGTTCCTGCGAACATGGAGCTGTCACTGGATGTGCTGGCTAAACTGAGCCAGTCTGGCCACAAGCGCATCGAAACGCTGTTCACCAACGATTTGGATCACGGCCCATACATTTCAGAGACCCTGCGTGTTGACCCAACCAACGATCGCCTGAGCGCGCTGGTTGAGATCTACCGTATGATGCGCCCTGGTGAGCCACCAACGCGTGAAGCAGCAGAAAACCTGTTCGAGAACCTGTTCTTCTCAGAAGATCGTTACGATCTCTCTGCGGTTGGTCGTATGAAGTTCAACCGTTCACTGCTGCGTGATGAAATCGAAGGTTCAGGTATCCTGAGCAAAGATGACATCATCCAGGTGATGAAGAAACTGATCGGCATTCGTAACGGTATTGGCGAAGTCGATGATATCGACCACCTCGGCAACCGTCGTATCCGTTCAGTCGGTGAGATGGCTGAGAACCAGTTCCGTGTTGGCCTGGTACGTGTTGAGCGTGCAGTTAAAGAGCGTCTGTCTCTGGGCGACCTCGATACGCTGATGCCACAGGACATGATCAACGCTAAGCCAATTTCGGCGGCGGTGAAAGAGTTCTTCGGTTCTAGCCAGCTGTCACAGTTTATGGACCAGAACAACCCGTTGTCTGAGATCACGCACAAGCGTCGTATCTCTGCTCTGGGCCCAGGCGGTCTGACCCGTGAACGCGCAGGCTTCGAAGTGCGAGACGTACACCCAACCCACTACGGTCGTGTATGTCCAATCGAAACGCCTGAAGGTCCGAACATCGGTCTGATCAACTCCCTTTCTGTTTACGCGCAGACTAACGAATACGGCTTCCTCGAGACTCCGTATCGTCGCGTTGTTGACGGCAAAGTGGGTGACGAAATTCATTACCTCTCTGCAATTGAAGAGGGTAACTACGTTATCGCTCAGGCGAACACCAACCTTGCTGAAGATGGTAGCTTTGTTGACGATCTCGTCACCTGCCGTAGCAAAGGTGAGTCAAGCCTGTTCAGCCGCGACCAGGTTGACTACATGGACGTTTCGACCCAACAGGTCGTTTCTGTCGGTGCGTCCCTGATCCCGTTCCTGGAACACGATGATGCTAACCGCGCCTTGATGGGTGCGAACATGCAACGTCAGGCAGTACCAACTCTGCGCGCTGATAAGCCGCTGGTAGGTACTGGTATGGAACGTGCAGTAGCGGTTGACTCCGGTGTTACTGCTGTAGCGAAACGTGGCGGTACCGTTCAGTACGTTGATGCTTCTCGTATCGTTATCAAAGTTAACGAAGATGAGATGTATCCGGGCGAAGCGGGTATCGACATCTATAACCTGACCAAATACACCCGTTCTAACCAGAACACCTGTATCAACCAGATGCCTTGCGTATCTCTGGGTGAGCCAGTTGAACGTGGTGATGTGCTGGCTGATGGCCCGTCTACCGACCTCGGTGAACTGGCGTTGGGTCAGAACATGCGCGTGGCATTCATGCCATGGAACGGTTACAACTTCGAAGACTCCATCCTCGTATCCGAGCGTGTAGTTCAGGAAGATCGTTTCACCACTATCCACATCCAGGAACTGGCATGTGTGTCTCGTGACACCAAGCTGGGGCCAGAAGAGATCACTGCAGATATCCCGAACGTAGGTGAAGCTGCACTCTCCAAACTGGATGAATCCGGTATCGTGTATATCGGTGCGGAAGTGACCGGTGGCGACATTCTGGTTGGTAAGGTAACACCAAAAGGTGAAACCCAACTGACGCCAGAAGAGAAGCTGCTGCGTGCGATCTTCGGTGAGAAAGCGTCTGACGTTAAAGACTCTTCTCTGCGCGTTCCAAATGGTGTTTCCGGTACGGTTATCGACGTACAGGTCTTCACCCGTGATGGCGTAGAAAAAGACAAGCGCGCGCTGGAAATCGAAGAGATGCAGCTGAAGCAGGCTAAGAAAGACCTGTCTGAAGAACTGCAGATCCTCGAAGCGGGCCTGTTCAGCCGTATTAAGTCAGCACTGATCTCTGGTGGCGTAGAAGCGGACAAGCTGGATAAGCTGCCACGCGAGCGCTGGCTGGAGCTGGGTCTGACCGACGAAGAGAAGCAAAACCAGTTGGAGCAGCTGGCCGAGCAGTACGACGAACTGAAGCACGAGTTTGAGAAAAAACTCGACGCTAAGCGTCGTAAGATCACCCAAGGCGACGACCTGGCACCTGGCGTGCTGAAGATCGTTAAAGTGTATCTGGCCGTTAAACGTCAGATCCAGCCTGGTGACAAGATGGCAGGTCGTCACGGTAACAAAGGTGTTATCTCTAAGATCAACCCGATCGAAGATATGCCTTACGATGAGAACGGTACGCCGGTCGACATCGTACTGAACCCGCTGGGCGTACCGTCACGTATGAACATCGGTCAGATTCTGGAAACCCACCTGGGGATGGCAGCTAAAGGCATCGGCGAGAAGATCAATGCGATGCTGAAGAAGCAGGAAGAAGTTGCCAAACTGCGTGAGTTCATCCAGCGTGCTTACGATCTGGGCACTGATGTGCGTCAGAAAGTGGATCTGAACACCTTCACTGACGATGAAGTTCTGCGTCTGGCTGAGAACCTGAAAAAAGGTATGCCAATCGCAACGCCAGTGTTTGATGGTGCGAAAGAGAGCGAGATCAAAGAGCTGCTGCAGCTCGGCGGCTTGCCTTCTTCTGGTCAGATCACTCTGTTCGACGGCCGTACCGGTGAGCAGTTCGAGCGTCAGGTAACCGTAGGTTACATGTACATGCTGAAACTGAACCACCTGGTTGACGACAAGATGCACGCACGTTCTACCGGCTCTTACAGCCTCGTTACTCAGCAGCCGCTGGGTGGTAAGGCGCAGTTCGGTGGTCAGCGCTTCGGTGAGATGGAAGTGTGGGCACTGGAAGCATACGGTGCTGCGTATACCCTGCAGGAAATGCTGACTGTTAAGTCTGATGACGTGAATGGCCGTACGAAGATGTATAAAAACATCGTCGATGGCAACCATCAGATGGAACCAGGCATGCCGGAATCCTTCAACGTACTGTTGAAAGAGATTCGCTCGCTGGGTATCAACATCGAGCTGGAAGACGAGTAAATGGCAGTTGTTAAATGTAAACCGACATCTCCGGGTCGTCGTCACGTAGTTAAAGTGGTGAACCCTGAGCTGCACAAGGGCAAACCTTTTGCTCCGTTGCTGGAAAAAAACAGCAAATCCGGTGGCCGCAACAACAACGGTCGCATCACCACTCGTCACATCGGTGGTGGTCACAAGCAGGCTTACCGTATTGTTGACTTCAAACGCAACAAAGATGGTATCCCGGCAGTTGTTGAACGTCTTGAGTACGATCCGAACCGTTCTGCGAACATCGCACTGGTTCTGTACAAAGACGGTGAGCGCCGTTATATCCTGGCCCCTAAAGGCCTGAAAGCTGGCGACCAGATTCAGTCTGGCGTTGATGCTGCGATCAAAGCAGGTAACACCCTGCCGATGCGTAACATCCCAGTGGGTTCTACCGTGCATAACGTAGAAATGAAACCAGGCAAAGGCGGTCAGATTGCTCGCTCAGCTGGTGCTTACGTGCAGATCGTTGCGCGTGACGGTTCTTACGTTACCCTGCGTCTGCGTTCAGGTGAAATGCGTAAAGTCGAAGCTGACTGCCGCGCAACCCTGGGTGAAGTCGGCAACGCTGAGCACATGCTGCGCGTTCTGGGTAAAGCTGGTGCAACTCGTTGGCGTGGTGTTCGTCCTACCGTTCGCGGTACTGCGATGAACCCAGTCGATCACCCGCACGGTGGTGGTGAAGGTCGTAACTTTGGTAAGCACCCGGTAACTCCGTGGGGCGTTCAGACCAAAGGTAAGAAGACCCGTAGCAACAAGCGTACTGATAAGTTTATCGTACGTCGCCGTAGCAAATAAATGGCAGCTGGAAAGATTGTCCAGATTATCGGCGCCGTAGTTGACGTCGAGTTCCCTCAGGACGCGGTACCGCAAGTGTACAACGCCCTTGAGGTTAAAAACGGTGATGCTCGCCTGGTGCTGGAAGTTCAGCAGCAGCTGGGTGGTGGCGTGGTTCGTACCATCGCCATGGGTACTTCTGACGGCCTGAAGCGCGGTCTGGAAGTTGCCGACCTGCAGAAACCAATTCAGGTACCAGTCGGTCAAGCGACTCTCGGCCGTATCATGAACGTGCTGGGTGAGCCAATCGACATGAAAGGCGACCTGCAGAATGAAGATGGCAGCGCAGTAGAGATTAACTCTATTCACCGCGCAGCACCTTCTTACGAAGAGCTGGCTAGCTCTCAGGAACTGCTGGAAACCGGTATCAAAGTTATCGACCTGATCTGTCCGTTTGCGAAAGGCGGTAAAGTAGGTCTGTTCGGTGGTGCGGGTGTTGGTAAAACCGTAAACATGATGGAGCTGATCCGTAACATCGCGATCGAGCACTCAGGTTTCTCCGTATTTGCCGGTGTTGGTGAGCGTACCCGTGAAGGTAACGACTTCTACCACGAGATGACCGACTCTAACGTTATCGACAAAGTAGCATTGGTCTACGGTCAGATGAACGAGCCACCAGGAAACCGTCTGCGCGTTGCGCTGACCGGTCTGACCATGGCGGAAAAATTCCGTGATGAAGGCCGTGACGTTCTGCTGTTCGTTGATAACATCTATCGTTATACCCTGGCCGGTACTGAAGTATCCGCACTGTTGGGCCGTATGCCTTCAGCAGTAGGTTACCAGCCGACTCTGGCAGAAGAGATGGGTGTGTTGCAGGAGCGTATTACCTCCACTAAGACTGGTTCAATCACCTCCGTACAGGCCGTTTACGTACCTGCGGATGACTTGACTGACCCGTCACCAGCAACCACCTTTGCTCACTTAGACTCAACCGTGACACTGAGCCGTCAGATCGCGTCTCTGGGTATCTACCCAGCCGTTGATCCACTGGACTCAACCAGCCGTCAGCTGGATCCACTGGTTGTTGGTCAAGAGCACTACGACACCGCGCGTGGCGTACAGTCTCTGCTGCAGCGTTACCAGGAACTGAAAGACATCATCGCCATCCTTGGTATGGACGAGCTGTCTGAAGACGACAAACTGTTGGTGGCACGTGCGCGTAAGATTCAGCGCTTCCTGTCTCAGCCGTTCTTCGTAGCAGAAGTATTTACCGGTGCTCCGGGCAAATACGTATCGCTGAAAGACACTATCCGTGGCTTCAAAGGCATTATGGAAGGTGAATTCGACCATCTGCCAGAGCAGGCGTTCTACATGGTTGGTGCCGTCGAAGAAGCGGTCGAGAGAGCGAAGAAACTGTAA
>B011489
ATGGCTCGTAAAACACCCATTGCCCGCTACCGTAACATCGGTATCAGTGCGCACATCGACGCCGGTAAGACTACCACTACCGAACGCGTTCTGTTCTACACCGGTGTAAACCACAAAATCGGTGAAGTACATGACGGCGCAGCAACCATGGACTGGATGGAGCAGGAACAGGAACGTGGTATTACCATCACTTCCGCTGCGACCACCTGTTACTGGTCTGGTATGGCAAAGCAGTTCGAACCACACCACATCAACATCATCGACACCCCAGGACACGTTGACTTCACCATCGAAGTTGAACGTTCTATGCGTGTGCTTGATGGCGCGGTAATGGTTTACTGTGCAGTTGGTGGCGTTCAGCCACAGTCTGAGACCGTATGGCGTCAGGCTAACAAATATAAAGTTCCACGCATTGCGTTCGTTAACAAAATGGACCGCATGGGTGCTAACTTCCTGAAAGTTGTTAAACAGATGGAAGTTCGTCTGGGCGCAACTCCAGTTCCTCTGCAGCTGGCTATCGGCGCAGAAGAGAAATTCACCGGTGTTGTTGACCTGGTGAAAATGAAAGCAATCAACTGGAACGACGCAGATCAGGGTGTAACCTTCGACTACGAAGATATCCCAGCTGATATGCAGGAACTGGCTGAAGAATGGCATGCGAAGCTGGTTGAAGCCGCTGCTGAAGGCTCTGATGAGCTGATGGAGAAATTCTTCGGTGGTGAAGAACTGACTGAAGAAGAGATCAAAACATCTCTGCGTAAGCGTGTTCTGAACAACGAAATCATCCTGGTAACCTGTGGTTCTGCATTTAAGAACAAAGGTGTTCAGGCGATGCTGGATGCAGTTGTTGAATATCTGCCAGCACCGACTGACGTTACCGCGATTAACGGTATGCTGGACGACGGTAAAGACACGCCGGCTGTTCGTCACTCTGATGACAACGAGCCGTTTGCTGCACTGGCGTTCAAAATCGCTACCGACCCATTCGTGGGTAACCTGACGTTCTTCCGCGTTTACTCTGGTGTTGTTAACACGGGTGATACCGTATTCAACCCGGTTAAATCAAACCGTGAGCGTCTGGGCCGTATCGTTCAGATGCACGCTAACAAGCGTGAAGAGATTAAAGAAGTTCGTGCGGGTGATATCGCAGCTGCGATCGGCCTGAAAGATGTGACCACTGGTGACACCCTGTGTGACCCAGATAACGTCATCATCCTTGAGCGCATGGAGTTCCCGGAGCCGGTAATCTCTATCGCCGTTGAACCGAAAACCAAAGCTGACCAGGAAAAAATGGGTCTGGCTCTGGGCCGTCTGGCGAAAGAAGACCCATCATTCCGCGTATGGACTGATGAAGAATCTAACCAGACCATCATCGCTGGTATGGGTGAATTGCACCTCGACATCATCGTTGACCGTATGAAGCGTGAGTTCAACGTTGAAGCGAACGTGGGTAAACCACAGGTTGCTTATCGTGAAGCGATTCGTAACAAAGTTACCGATGTTGAAGGTAAACACGCCAAGCAGTCTGGTGGTCGTGGTCAGTACGGTCATGTTGTTATCGACATGTACCCACTGGAGCCAGGTTCTAACCCGAAAGGTTACGAATTCGTCAACGATATCAAAGGTGGTGTGATTCCTGGTGAATACATCCCTGCGGTTGACAAAGGTATTCAGGAACAGCTGAAATCAGGCCCTCTGGCCGGCTATCCGGTTGTGGATCTGGGCGTGCGTCTGCACTTCGGTTCTTACCACGATGTTGACTCCTCAGAACTGGCGTTCAAACTGGCCGCGTCTATTGCCTTCAAACAAGGCTTTAAACAAGCGACACCAGTCCTGCTTGAGCCTATCATGAAGGTTGAAGTTGAAACGCCAGAAGAGAACACGGGTGATGTCATCGGTGACCTTAGCCGTCGTCGTGGTATGCTTAAAGGGCAGGAATCTAACGCTACTGGCGTTCAGATTCACGCTGAAGTTCCGTTGTCTGAGATGTTCGGATACGCAACTCAGCTGCGTTCTCTGACCAAAGGTCGTGCTTCTTACTCCATGGAGTTCCTGAAGTATGACGATGCGCCGAACAACGTAGCGCAGGCCGTTATTGAAGCTCGTAGCAAATAAATGTCGAATTCTTATGACTCCTCAAGTATTAAAGTCCTGAAAGGACTTGATGCGGTACGCAAACGCCCGGGCATGTATATCGGCGATACCGATGACGGTACCGGTCTGCATCACATGGTATTCGAGGTCGTGGATAACGCAATCGACGAAGCGCTCGCTGGTCACTGTAGTGACATTGTGGTCACCATCCACGCGGATAACTCCGTTTCGGTGCAGGATGATGGACGCGGCATTCCAACCGGTATTCACGAAGAAGAAGGCATCTCTGCCGCTGAAGTGATCATGACCGTGCTGCATGCTGGCGGTAAGTTCGATGATAACTCCTATAAAGTCTCCGGCGGCCTGCATGGCGTGGGCGTCTCCGTGGTTAACGCCCTGTCGCAGAAGCTGGAGCTGACCATTCGTCGCGAAGGCAAAGTGCATCAGCAGGTTTACGTCCATGGCGTACCGCAGTCACCGCTGGCGGTAACGGGTGAAACCGACATTACCGGGACCCGCGTGCGTTTCTGGCCGAGCCACGAAACCTTTACCAACGTGCGCGATTTTGAGTATGACATTCTGGCGAAACGCCTGCGTGAACTCTCATTCCTCAACTCGGGCGTGTCTATTCGTCTGGAAGACAAGCGCGATGGCAAAAACGATCACTTCCATTACGAAGGCGGCATCCGGGCGTTTGTTGAGTACCTGAACAAAAACAAAACCCCTATTCACCCTACCGTGTTCTATTTCTCTACTGAGAAAGATGGCATCGGTGTGGAAGTGGCACTGCAGTGGAACGACGGTTTCCAGGAAAACATCTACTGCTTTACCAACAACATCCCGCAGCGTGACGGTGGTACCCACCTCGCCGGTTTCCGTGCGGCGATGACCCGTACCCTGAATGCCTACATGGACAAAGAGGGTTACAGCAAGAAAGCCAAAGTCAGCGCCACCGGTGATGATGCCCGTGAAGGTCTGATCGCCGTAGTGTCGGTGAAAGTGCCGGATCCAAAATTCTCCTCGCAGACCAAAGATAAACTGGTCTCCTCCGAGGTGAAATCGGCGGTTGAGCAGCAGATGAATGAGCTGCTGGCAGAATACCTGCTGGAAAATCCATCAGACGCCAAAATCGTCGTCGGCAAAATCATCGACGCAGCCCGTGCCCGTGAAGCGGCCCGCCGCGCCCGTGAAATGACCCGCCGTAAAGGCGCGCTGGATCTGGCAGGTCTGCCAGGCAAACTGGCGGATTGCCAGGAGCGCGACCCGGCGTTGTCCGAAATCTACCTGGTGGAGGGTGACTCCGCAGGCGGCTCGGCTAAACAGGGCCGTAACCGTAAGAACCAGGCGATTCTGCCGCTGAAAGGTAAAATCCTTAACGTTGAGAAAGCGCGTTTCGACAAGATGCTTGCTTCCCAGGAAGTTGCCACGCTGATCACCGCGCTGGGCTGTGGTATTGGTCGCGATGAGTACAACCCGGACAAGCTGCGTTATCACAGCATCATCATCATGACCGATGCCGACGTCGATGGTTCCCACATCCGTACCCTGCTGCTGACCTTCTTCTATCGTCAGATGCCTGAAATCATTGAACGCGGCCATGTTTATATCGCCCAGCCGCCACTCTACAAAGTGAAGAAAGGTAAGCAGGAGCAGTACATCAAAGATGACGAGGCGATGGATCAATACCAGATCGCTATCGCGCTTGATGGTGCGACGCTGCACACCAATGCCAGCGCACCCGCGCTGGGCGGTGAGCCGCTGGAGACACTGGTCTCTGACTTCAACAGTACCCAGAAGATGATCAAGCGTATGGAACGCCGTTATCCGATGGCGATGCTGCGTGCGATGATTTATCACGACACGCTGAGCGATCTGAGCAACGAAGCAGAGGTCACCACCTGGCTGAACGGTCTGGTGAGCTATCTGACCGAACGCGAAGCGCACGGCAGCACCTATCTGGCACAGGTGCGTGAAAACCGCGAAACGAACCTGTTCGAGCCGGTGCTGCGCGTCCGTACCCACGGTGTGGATACCGACTATCCGCTGGAAGCGGATTTCATTCAGGGGCCTGAGTATCGCAAAATCTGCGCGCTGGGTAGCCAGCTGCGTGGTCTGCTGGAAGAAGATGCTTACATTGAGCGTGGCGAACGTCGTCAGCCAGTGGCAAGTTTCGAACAGGCGATTGAGTGGCTGGTGAAAGAGTCGCGTCGTGGCCTCTCCGTCCAGCGCTACAAAGGTCTGGGTGAGATGAACCCGGATCAGCTGTGGGAAACCACCATGGATCCAGACAGCCGTCGTATGCTGCGCGTCACCATTAAAGATGCGATTGGCGCTGACCAGCTGTTCACTACGTTGATGGGCGATGCGGTGGAACCGCGTCGCGCCTTCATCGAAGAGAATGCGCTGAAAGCCGCCAATATCGATATCTAAATGCAAGAGCAATACCGCCCGGAAGAAATTGAATCCCGTGTGCAGCAGCACTGGGATGAAAACGAAACGTTTAAAGTGACTGAGCAGGAAGGTAAAGAGAAATACTATTGCCTCTCCATGTTGCCCTATCCTTCTGGCCGCCTGCACATGGGTCACGTTCGTAACTACACCATCGGCGACGTAATCGCGCGCTATCAGCGTATGCTCGGCAAAAACGTGCTACAGCCGATTGGCTGGGATGCTTTCGGCCTGCCTGCAGAAGGCGCTGCGGTTAAAAACAATACTGCACCTGCCCCGTGGACTTACGACAACATCGCCTACATGAAAAACCAGCTCAAACTGCTGGGTTTTGGCTATGACTGGAGTCGTGAACTGGCCACCTGCCAGCCTGAGTACTACCGCTGGGAACAGTGGTTCTTTACCAAACTGTATGAAAAAGGCCTGGTCTATAAAAAAACCTCCGCAGTGAACTGGTGCCCGAACGATCAGACGGTGCTGGCGAACGAGCAGGTGATCGATGGCTGTTGCTGGCGCTGCGACACCAAAGTTGAGCGTAAAGAGATCCCGCAGTGGTTTATCAAAATCACCGATTATGCGGAAGAGTTGCTGAACGATCTGGATACGCTGGAAGAGTGGCCTGAACAGGTCAAAACCATGCAGCGTAACTGGATTGGTCGTTCTGAAGGCGTCGAAATCACTTTCGACGTGGCAGAGAGCGAAGAGAAAGTTACTGTCTACACCACCCGCCCGGATACCTTTATCGGCGCAACCTATGTGGCTGTCGCAGCAGGTCATCCTTTGGCCACTCAGGCATCAGTCAATAATCCGGCACTGGCTGACTTTATTGCGGAATGCCGTAATACCAAAGTGGCCGAAGCCGATATGGCGACCATGGAGAAGAAAGGCATGGCGACCGGCCTGTCTGTTATTCATCCGCTGACCGGTGAGCTGCTTCCGGTCTGGGTCGCCAACTTCGTCCTGATGGAATACGGCACCGGTGCCGTGATGGCGGTTCCGGCACACGACCAGCGTGACTGGGAGTTTGCCACTAAATACGATCTGTCGATCAAGCCGGTCATCCTCAACCTGGATGGCTCCATTCCTGACGTCAGCGCTGCGGCGATGACGGATAAAGGCGCCCTGTTCAACTCGGGTGAGTTCAACGGCATGGATCACGCAACTGGCTTTAACGCTATCGCGGATTCACTGGCGGCAAAAAGCGTGGGCGTACGTAAAGTGAACTACCGTCTGCGTGACTGGGGTGTTTCCCGTCAGCGCTACTGGGGTGCACCTATCCCGATGGTGACGCTGGAAGATGGCACTGTGATGCCGACACCTGAAGACCAGCTGCCGGTTATCCTGCCGGAAGATGTGGTGATGGATGGCATTACCAGCCCGATCAAAGCGGATCCGGAGTGGGCGAAAACCACAGTAAACGGTCAGCCAGCGCTGCGTGAAACGGACACCTTTGACACCTTTATGGAGTCCTCCTGGTACTATGCGCGTTATACCTGCGCCAGCTACAAGGAAGGCATGCTGGACCCGGCCGCAGCAAACTACTGGCTGCCGGTCGATCAGTATGTGGGTGGTATCGAACACGCCATCATGCACCTGATGTATTTCCGCTTCTTCCACAAGCTGCTGCGTGACGCGGGCCTGGTGAACTCTAATGAGCCAGCAAAACGTCTGCTGTGCCAGGGCATGGTACTTGCTGATGCCTTCTACTACCTGGGCAACAACGGCGAACGTAACTGGGTTTCCCCGGTTGACGTTGAAGTTGAGCGTGACGAGAAAGGCCGCATTATTAAAGCGACCGACACGCAGGGCCGCGACGTGATCTACGCGGGCATGAGCAAAATGTCGAAGTCGAAAAACAACGGCATCGATCCACAGCTGATGGTTGAGCGTTACGGCGCCGATACCGTACGTCTGTTTATGATGTTTGCTTCGCCAGCAGATATGACGCTGGAGTGGCAGGAATCGGGCGTTGAAGGGGCTAACCGCTTCCTGAAACGTGTCTGGAAGCTGGTCTACGAGCACACCTCACAGGGTGCGACCGTGGCACTGGATGTGGACAGCCTGAATGACGAGCAGAAATCGCTGCGTCGTGACCTGCACAAAACCATCGCCAAAGTGGCGGATGATATCGGCCGTCGTCAGACCTTCAACACCGCTATTGCGGCAATCATGGAGCTGATGAACAAGCTGGCCCGCGCTCCGCAGGAGAGCGAGCAGGATCGCGCCCTGATGCAGGAAGCGCTGCTGGCTATCGTCCGTCTGCTCTATCCGTTTACCCCGCACGCCTGCTATGTTCTGTGGCAGACGCTGGGCGGCGAAGGCACCATTGATGAAGCGAGCTGGCCGGTTGCTGATGAAGCCGCTATGGTTGAAGATTCACTGCTGGTGGTGGTACAGGTTAACGGTAAAGTGCGCGGCAAAATCACCGTACCCGCCATGGCGATTGATGAAAACAAACAGAAGGCTTTAGCTGCCGCGCTTGGCCAGATTGAGAAACAATTTGGTAAAGGCTCCATCATGCGCTTGGGTGAAGACCGCTCAATGGATGTGGAAACCATCTCTACTGGTTCGCTGTCGCTGGATATCGCGTTAGGCGCAGGCGGTCTGCCAATGGGTCGTATCGTTGAGATCTACGGACCGGAGTCTTCTGGTAAAACCACGCTGACCCTGCAGGTTATCGCGTCTGCGCAGCGTAAAGGCAAAACCTGTGCCTTTATCGATGCTGAGCATGCGCTCGATCCGGTTTACGCCAAGAAACTGGGCGTAGACATTGAGAACCTGCTCTGTTCTCAGCCCGATACGGGTGAGCAGGCGCTGGAAATCTGTGATGCGCTGGCGCGCTCTGGTGCGGTTGATGTCATCATCGTCGACTCCGTTGCCGCTCTGACGCCTAAAGCAGAAATTGAAGGTGAAATCGGTGACTCTCACATGGGCCTCGCGGCACGTATGATGAGCCAGGCCATGCGTAAGCTGGCCGGTAACCTGAAGCAGTCTAATACCCTGCTGATCTTCATCAACCAGATCCGTATGAAAATTGGTGTGATGTTTGGTAACCCGGAAACCACCACCGGTGGTAACGCGCTGAAGTTCTACGCTTCTGTCCGCCTTGATATCCGTCGTATCGGCGCAATCAAAGAGGGCGATAACGTGGTCGGCAGTGAGACCCGCGTTAAAGTGGTGAAAAACAAAATCGCCGCGCCATTCAAACAGGCTGAGTTCCAGATCATGTATGGCGAAGGTATCAATACCTTTGGTGAGCTGGTCGACCTGGGCGTGAAGCACAAGCTGATTGAAAAAGCGGGTGCGTGGTACAGCTATAACGGCGACAAGATTGGTCAGGGCAAATCGAATGCCGGCAACTTCCTGAAAGAGAATGCTGCTGTGGCAAACGAAATTGATCTGAAGTTGCGTGAGATGCTGCTCAACGGCGCGGATGAAAAACTCGCAGCAGCTGACAAGGCTGCCGAGAAAGAAAACGCAGCAAGTGAAGCGAACGAAGACTTCTAAATGGTTTACTCCTATACCGAGAAAAAACGTATTCGTAAGGATTTTGGTAAACGTCCGCAAGTACTGGACATACCTTATCTCCTTTCCATCCAGCTCGACTCGTTCCAGAAGTTTATCGAGCAAGATCCAGAAGGTCAGTACGGACTGGAAGCTGCATTCCGTTCTGTATTCCCTATTGCGAGCTACAGCGGCAACTCTGAGTTGCAGTATGTGAGCTATCGCCTGGGTGAACCTGTCTTTGACGTGAAAGAGTGTCAGATCCGTGGCGTGACCTATTCGGCACCGCTGCGCGTGAAACTGCGTCTGGTGGTCTATGAGCGCGAAGCGCCAGAAGGCACCGTAAAAGACATTAAAGAACAAGAAGTCTACATGGGCGAAATTCCGCTCATGACCGACAACGGTACCTTTGTTATTAATGGTACCGAACGCGTTATCGTTTCTCAGCTGCACCGTAGTCCTGGCGTGTTCTTTGATAGCGATAAGGGTAAAACCCACTCATCGGGTAAAGTGCTGTACAACGCACGTATCATCCCTTACCGCGGATCATGGCTCGACTTTGAGTTTGACCCGAAAGATAACCTGTTTGTCCGTATTGACCGTCGTCGTAAGCTGCCGGCCACTATCATCCTGCGTGCGTTGCAGTTCACTACACCTCAGATCCTCGATATCTTCTTCGAGAAAGTGGTGTTTGAAATCCGTGACAACAAGCTGCAGATGGAGCTGGTGCCTGAGCGCCTGCGCGGTGAAACCGCTACCTTCGATATCGAAGCGAACGGCACCGTCTACGTCGAAAAAGCACGCCGTATTACTGCGCGCCATATCCGTCAGCTGGAAAAAGATGGCATTCAGCACATCGAAGTTCCGGTTGAATATATCGCGGGCAAAGTGGTCGCTAAAGACTACATCGATGAGAGCACCGGTGAGCTGATCATTGCAGCGAACATGGAACTGTCACTGGATCTGCTGGCTAAACTGAGCCAGTCCGGTCACAAGCGCATCGAAACGCTGTTCACCAACGATCTGGACCACGGTCCTTATATCTCCGAGACCCTGCGTGTCGACCCAACCAGCGATCGCCTGAGCGCACTGGTTGAGATCTACCGCATGATGCGTCCTGGTGAGCCGCCAACACGCGAAGCAGCAGAGAACCTGTTTGAGAACCTGTTCTTCTCTGAAGATCGTTACGATCTGTCTGCTGTTGGTCGTATGAAGTTCAACCGCTCATTACTGCGTGATGAAATCGAAGGTTCAGGCATCCTGAGCAAAGACGACATCATCGAAGTGATGAAGAAGCTGATCGACATCCGTAACGGTAAAGGCGAAGTGGACGATATCGACCACCTCGGTAACCGTCGTATTCGTTCAGTCGGTGAAATGGCTGAGAACCAGTTCCGTGTGGGTCTGGTGCGTGTTGAGCGTGCGGTTAAAGAGCGTCTGTCACTGGGCGACCTGGATACCCTGATGCCACAGGACATGATCAACGCGAAGCCGATTTCGGCCGCGGTGAAAGAGTTCTTTGGTTCAAGCCAGCTTTCTCAGTTCATGGATCAGAACAACCCGCTGTCAGAGATTACGCACAAACGTCGTATCTCTGCTCTCGGCCCGGGTGGTTTGACGCGTGAGCGTGCCGGCTTCGAAGTGCGTGACGTACACCCAACGCACTACGGTCGTGTCTGCCCAATCGAAACCCCTGAAGGTCCGAACATCGGTCTGATCAACTCCTTGTCTGTTTATGCACAGACGAACGAGTACGGTTTCCTTGAGACACCTTATCGCCGTGTTATCGACGGTCTGGTTTCTGACGAGATTCATTACCTTTCTGCTATCGAAGAGGGTAACTACGTTATCGCTCAGGCGAACGCCCCTCTTGATGATAACGGCGCGTTTGTTGATGACTTAGTCACCTGCCGTAGCAAAGGCGAATCAAGTCTGTTCAGCCGTGATCAGGTTGACTACATGGACGTTTCGACCCAACAGATCGTTTCTGTCGGTGCGTCCCTGATCCCGTTCCTGGAACACGATGACGCCAACCGCGCCCTGATGGGTGCGAACATGCAACGTCAGGCCGTTCCGACTCTGCGTGCTGACAAGCCGCTGGTTGGTACCGGTATGGAACGTGCTGTTGCTGTTGACTCCGGTGTTACCGCCGTTGCGAAACGTGGCGGTACCGTTCAGTACGTCGACGCATCACGTATCGTTATCAAAGTGAACGAAGACGAAATGCATGCTGGCGAAGCCGGTATCGACATTTATAACCTGACCAAATATACCCGTTCTAACCAGAACACCTGCATCAACCAGATGCCATGTGTTTCTCTGGGTGAGCCGGTTGAGCGCGGCGACGTGCTGGCAGATGGCCCGTCCACCGATCTGGGTGAACTGGCACTGGGCCAGAACATGCGCGTAGCGTTCATGCCGTGGAACGGCTACAACTTCGAAGACTCCATCCTGGTCTCCGAGCGTGTGGTTCAGGAAGATCGCTTTACGACTATCCATATTCAGGAACTGGCTTGCGTGTCGCGTGACACCAAACTGGGGCCGGAAGAGATTACCGCTGATATCCCGAACGTGGGTGAAGCCGCTCTCTCTAAACTGGATGAGTCAGGCATTGTCTACATCGGTGCTGAAGTGACCGGTGGTGACATTCTGGTTGGTAAGGTCACGCCGAAAGGTGAGACCCAGCTGACGCCAGAAGAGAAACTGCTGCGCGCTATCTTCGGTGAAAAAGCCTCTGACGTGAAAGATTCGTCACTGCGCGTACCGAATGGCGTGTCAGGTACCGTGATTGACGTTCAGGTCTTTACCCGCGATGGCGTGGAAAAAGACAAACGTGCGCTGGAAATTGAAGAGATGCAGCTGAAGCAGGCCAAAAAAGACCTGTCTGAAGAACTGCAGATTCTGGAAGCGGGCCTGTTCAGCCGTATTCAGAACGTCCTGATTTCTGGTGGCGTTGAAGCAGACAAACTGGACAAGCTGCCGCGCGAGCGCTGGCTGGAACTGGGTCTGACTGACGAAGCCAAGCAAAACCAGCTGGAGCAGCTGGCAGAGCAGTACGACGAACTGAAGCACGAGTTTGAGAAAAAACTCGAAGGTAAGCGTCGTAAAATCACCCAGGGCGATGATCTGGCACCAGGCGTGCTGAAAATCGTTAAGGTTTATCTGGCTGTTAAGCGTCAGATTCAGCCGGGTGACAAAATGGCAGGCCGTCACGGTAACAAAGGTGTTATCTCCAAGATCAACCCGATCGAAGATATGCCTTACGATGAAAACGGCACGCCGGTTGACATCGTTCTGAACCCGCTGGGCGTACCATCGCGTATGAACATCGGTCAGATTCTGGAAACCCACCTGGGCATGGCAGCGAAAGGCATCGGCGAGAAGATCAACGCCATGCTGAAGAAGCAGGAAGAAGTCGCGAAACTACGCGAATTCATCCAGCGCGCCTATGACCTGGGTAGCGATCTGCGTCAGAAAGTTGACCTGAACACCTTCTCCGATGACGAAGTTCTTCGTCTGGCAGAGAACCTGAAGAAAGGTATGCCAATCGCCACTCCGGTGTTTGATGGCGCGAAAGAGAGTGAAATCAAAGAGCTGCTGCAGCTCGGCGGCTTGCCTTCTTCCGGTCAGATTACCCTGTTTGACGGCCGTACCGGTGAGCAGTTCGAACGTCAGGTAACCGTTGGCTATATGTACATGCTGAAACTCAACCACCTGGTTGATGACAAGATGCATGCACGTTCAACCGGTTCCTACAGCCTGGTTACTCAGCAGCCGCTGGGTGGTAAGGCACAGTTCGGTGGTCAGCGCTTTGGTGAGATGGAAGTATGGGCACTGGAAGCATACGGTGCCGCGTATACCCTGCAGGAAATGCTTACCGTTAAGTCTGATGACGTCAACGGCCGTACCAAGATGTATAAAAACATCGTTGACGGTAACCATCAGATGGAACCGGGCATGCCGGAATCCTTCAACGTACTGTTGAAAGAGATTCGCTCGCTGGGTATCAACATCGAGCTGGAAGACGAGTAAATGGCAGTTGTTAAATGTAAACCGACATCTCCGGGTCGTCGCCATGTAGTTAAAGTGGTAAACGCGGAGCTGCACAAGGGCAAACCATTCGCCCCGCTGGTAGAAAAAAACAGCAAATCCGGTGGCCGTAACAACAATGGTCGTATCACTACCCGTCATATCGGTGGTGGTCACAAGCAGGCTTACCGTATTGTTGACTTCAAACGCAACAAAGATGGTATCCCGGCAGTTGTTGAACGTCTTGAGTACGATCCGAACCGCTCTGCGAACATCGCACTGGTTCTGTACAAAGACGGCGAGCGCCGTTACATCCTGGCCCCTAAAGGCCTGAAAGCCGGCGACCAGATTCAATCTGGCGTTGATGCTGCGATCAAAGCAGGTAACACTCTGCCGATGCGTAACATCCCGGTGGGTTCAACCGTGCATAACGTAGAAATGAAACCAGGCAAAGGCGGTCAGATTGCTCGCTCAGCTGGTGCTTACGTGCAGATCGTTGCGCGTGAAGGTTCTTACGTTACCCTGCGTCTGCGTTCAGGTGAAATGCGTAAAGTCGAGTCTGACTGCCGCGCAACACTGGGCGAAGTCGGCAACGCTGAGCACATGCTTCGCGTTCTGGGTAAAGCCGGTGCAGCCCGTTGGCGTGGTGTTCGTCCGACCGTTCGTGGTACCGCGATGAACCCAGTTGATCACCCGCACGGTGGTGGTGAAGGTCGTAACTTTGGTAAGCACCCGGTAACTCCGTGGGGCGTTCAGACCAAAGGTAAGAAGACCCGTAGCAACAAGCGTACCGATAAGTTTATCGTACGTCGCCGTAGCAAATAAATGGCAACTGGAAAGATTGTCCAGATTATCGGCGCCGTTGTTGACGTCGAATTCCCTCAGGACGCGGTACCGCAAGTGTACAGCGCCCTCGAGGTTATGAATGGTGATGCGCGTCTGGTGCTGGAAGTACAGCAGCAGCTGGGCGGCGGCGTAGTACGTACCATCGCAATGGGTACGTCTGACGGCCTGAAGCGTGGTCTGAACGTCAACGACCTGCAGAAACCGATTCAGGTACCGGTCGGTAAAGCGACTCTGGGCCGTATCATGAACGTTCTCGGCGAGCCAATCGATATGAAAGGCGAGCTGAAAGAAGAAGATGGCAGCGCAGTAGAGATCGCCTCTATTCACCGCGCAGCGCCTTCTTATGAAGATCAGTCTAACTCGCAGGAACTGCTGGAAACCGGCATCAAGGTTATCGACCTGATGTGTCCGTTTGCCAAAGGCGGTAAAGTGGGTCTGTTCGGTGGTGCGGGTGTAGGTAAAACCGTCAACATGATGGAACTGATCCGTAACATCGCAGCTGAACACTCAGGTTACTCAGTGTTTGCTGGTGTGGGTGAGCGTACTCGTGAGGGTAACGACTTCTACCACGAAATGACTGACTCAAACGTTATCGACAAAGTTGCTCTGGTCTATGGCCAGATGAACGAGCCGCCGGGTAACCGTCTGCGCGTAGCCCTGACCGGTCTGACCATGGCGGAAAAATTCCGTGATGAAGGCCGCGACGTTCTGCTGTTCATCGATAACATCTACCGTTATACCCTGGCCGGTACAGAAGTCTCTGCACTGCTGGGTCGTATGCCATCTGCGGTAGGTTACCAGCCAACGCTGGCAGAAGAGATGGGTGTGTTGCAGGAGCGTATTACCTCCACCAAGACCGGTTCAATCACTTCCGTACAGGCCGTTTACGTCCCTGCGGATGACCTGACTGACCCGTCACCAGCAACCACCTTTGCGCACTTAGACTCAACGGTAACGCTGAGCCGTCAGATCGCATCTCTGGGTATCTACCCGGCCGTTGACCCACTGGACTCTACCAGCCGTCAGCTGGATCCGCTGGTTGTTGGTCAGGAACACTATGATGTTGCGCGTGGCGTTCAGTCACTGCTGCAGCGTTATCAGGAACTGAAAGACATCATCGCCATCCTCGGTATGGATGAGCTGTCTGAAGAAGACAAACTGCTGGTGGCACGTGCGCGTAAGATTCAGCGCTTCCTGTCTCAGCCGTTCTTCGTTGCGGAAGTATTCACCGGTTCACCGGGTAAATACGTTACGCTGAAAGACACTATCCGTGGCTTTAAAGGCATCATGGAAGGTGAGTTTGACCACCTGCCAGAGCAGGCCTTCTACATGGTTGGCGCCATCGAAGAAGCCGTGGAAAAAGCGAAGAAACTGTAA
>Pantoea_ananatis_PA4
ATGGCTCGTAAAACACCCATTGAGCGCTACCGTAACATTGGTATCAGTGCGCACATCGACGCCGGTAAGACTACAACTACCGAACGTGTTCTGTTCTACACCGGTGTAAACCACAAAATCGGTGAAGTTCATGACGGCGCAGCAACCATGGACTGGATGGAGCAGGAGCAGGAACGTGGTATTACCATCACGTCAGCTGCGACCACCTGCTACTGGTCTGGTATGGCTAAGCAGTTTGAACCACACCACGTAAACATCATCGACACCCCGGGACACGTTGACTTCACCATCGAAGTTGAGCGTTCTATGCGTGTGCTTGATGGCGCAGTTATGGTTTACTGTGCAGTTGGTGGTGTTCAGCCACAGTCTGAAACCGTATGGCGCCAGGCTAACAAATATAAAGTTCCACGCATCGCGTTCGTTAACAAAATGGACCGCATGGGTGCTAACTTCCTGAAAGTTGTTGACCAGATGAAAGCGCGTCTGGGTGCAAACCCAGTCCCACTTCAGCTGGCTATCGGCGCAGAAGACAGCTTCACCGGTGTTGTTGACTTGGTGAAAATGAAAGCGATCAACTGGAACGATGAAGACCAGGGCGTGACCTTCGTTTACGAAGACATTCCAGCCAACATGCAGGAACTGGCTGAAGAATGGCGTGCGAAACTGGTTGAAGCCGCAGCTGAAGGTTCTGACGAGCTGATGGAGAAATTCTTCGGCGGTGAAGAGCTGACAGAAGAAGAGATCAAAACTTCTCTGCGTAAGCGCGTTCTGAAAAACGAAATCATCCTGGTGACCTGTGGTTCTGCATTTAAGAACAAAGGTGTTCAGGCGATGCTGGATGCGGTTGTTGAATACCTGCCAGCACCGACTGACGTTACCGCGATCAACGGTATCCTGGACGACGGTAAAGACACACCGGCTGAGCGTCATTCCGATGACAAAGAGCCGTTTGCTGCTCTGGCGTTTAAAATCGCTACCGACCCGTTTGTAGGTAACCTGACCTTCTTCCGCGTTTACTCTGGTGTGGTTAACACGGGCGATACCGTATTCAACCCGGTTAAGTCAAACCGTGAGCGTCTGGGCCGTATCGTTCAGATGCACGCCAACAAGCGTGAAGAAATCAAAGAAGTTCGTGCGGGCGATATCGCAGCAGCGATCGGCCTGAAGGACGTGACGACAGGTGACACCCTGTGTGACCCAGATAACGTCATCATCCTTGAGCGCATGGAATTCCCAGAGCCGGTAATTTCTATCGCCGTTGAGCCGAAAACCAAAGCTGACCAGGAAAAAATGGGTCTGGCTCTGGGTCGTCTGGCGAAAGAAGACCCGTCATTCCGCGTATGGACTGACGAAGAGTCTAACCAGACTATCATCGCTGGTATGGGTGAACTTCACCTCGATATCATCGTTGACCGTATGAAGCGTGAATTCAACGTTGAAGCGAACGTGGGTAAACCACAGGTTGCTTACCGTGAAGCCATTCGCTCTAAAGTCACCGGTATCGAAGGTAAACACGCCAAGCAGTCTGGTGGTCGTGGTCAGTACGGTCATGTTGTTATCGACATGTACCCACTGGAGCCGGGCGTTAACCCGAAAGGTTACGAATTTGTCAACGATATCAAAGGTGGTGTAATTCCTGGTGAATTCATCCCGGCCGTTGATAAAGGTATCCAGGAGCAGTTGAAATCAGGCCCACTGGCAGGTTATCCGGTTGTGGATCTGGGTGTTCGTCTGCACTTCGGTTCTTACCATGACGTTGACTCCTCTGAACTGGCGTTTAAACTGGCCGCGTCTATTGCCTTTAAAGATGGCTTTAAGAAAGCGCAGCCTGTTCTGCTTGAGCCTATCATGAAGGTTGAAGTTGAAACCCCAGAAGAGAACACCGGTGACGTAATCGGTGACCTTAGCCGTCGTCGTGGTATGCTCAAAGGGCAAGAATCTAACGCTACTGGCGTTCAGATCCACGCTGAAGTTCCGCTGTCTGAAATGTTCGGATATGCAACTCAGCTGCGCTCTCTGACCAAAGGTCGTGCTTCGTACTCCATGGAGTTCCTGAAGTATGACGACGCACCGAGCAACGTTGCGCAGGCCGTTATTGAAGCTCGTAGCAAATAAATGTCGAATTCTTATGACTCTTCAAGTATCAAAGTCCTGAAAGGGCTTGATGCGGTACGCAAACGCCCGGGCATGTACATCGGCGATACCGATGACGGAACCGGTCTGCATCACATGGTATTCGAGGTCGTGGATAACGCAATCGACGAAGCGCTCGCCGGTCACTGTAAAGATATTGTCGTGACAATCCATGCCGATAATTCGGTTTCCGTTCAGGATGACGGACGCGGAATTCCTACCGGTATCCACGAAGAAGAAGGTGTGTCGGCGGCTGAAGTTATCATGACCGTGCTGCACGCTGGCGGTAAGTTTGACGACAACTCCTATAAAGTGTCTGGCGGCCTGCACGGCGTAGGTGTTTCCGTTGTGAACGCCCTGTCCCAGAAACTGGAACTGACCATTCGTCGTGAAGGCAAAGTGCATCAGCAGATTTATCTGCACGGCGTACCTGACGCGCCGCTGGCGGTTACGGGAGATACCGATGCAACCGGTACCCGCATTCGTTTCTGGCCAAGCCATGACACCTTCACCAACGTTACCGATTTCGAATACGACATTCTGGCGAAACGCCTGCGCGAACTGTCCTTCCTGAACTCTGGCGTATCGATTCGTCTGGAAGACAAGCGTGATGCAAGAAACGACCACTTTCACTACGAAGGTGGTATCCGCGCCTTTGTTGAGTACCTGAATAAAAACAAAACGCCTATTCACCCAACCGTATTCTATTTCTCAACCGAGAAAGACGGCATTGGCGTGGAAGTCGCACTGCAGTGGAATGACGGCTTCCAGGAGAACATCTACTGCTTCACGAACAATATTCCACAGCGCGACGGCGGTACACACCTTGCGGGTTTCCGCGCCGCGATGACGCGTACGCTGAATGCCTACATGGATAAAGAAGGCTACAGCAAAAAAGCCAAAGTCAGCGCGACCGGTGACGATGCCCGTGAAGGTCTGATTGCGGTCGTGTCGGTCAAAGTGCCGGACCCGAAATTCTCTTCACAGACCAAAGACAAACTGGTTTCTTCAGAAGTGAAATCGGCTGTTGAGCAGCAAATGAATGAACTGCTGGCTGAATATCTGCTGGAAAATCCGGGCGATGCAAAAATCGTTGTGGGCAAAATTATTGACGCCGCACGCGCTCGTGAAGCCGCACGCCGTGCCCGTGAGATGACCCGCCGTAAAGGCGCGCTGGATCTTGCTGGCCTGCCAGGCAAACTGGCGGACTGCCAGGAACGCGACCCGGCGCTGTCAGAAATTTACCTGGTGGAGGGTGACTCTGCGGGCGGTTCTGCCAAGCAAGGCCGCAACCGTAAGAATCAGGCCATTCTGCCGCTGAAAGGTAAGATCCTGAACGTTGAGAAGGCGCGTTTCGATAAGATGCTGGCTTCTCAGGAAGTCGCCACGTTGATTACCGCGCTGGGCTGTGGCATCGGCCGCGATGAATACAATCCGGATAAACTGCGTTACCACAGCATCATCATCATGACCGATGCGGACGTCGACGGCTCCCACATTCGTACACTGCTGTTGACCTTCTTCTATCGTCAGATGCCAGAGATTATCGAGCGTGGTCACGTGTATATCGCGCAGCCGCCGCTGTATAAGGTGAAAAAAGGTAAGCAGGAGCAATACATCAAGGATGACGAGGCCATGCTGCAGTACCAGATTGCTATCGCCCTTGACGGTACCTCGCTGCATACTACCGCCAGCGCACCCGCGCTAGGCGGCGAACCGCTGGAAACACTGGTCGCTGAATTCAACAGCACTCAGAAGATGATCAAACGCATGGAGCGTCGTTATCCGATGGCCATGCTGCGTGCGCTGATTTATCACGACACACTGAGCGATATCAGCAACGAAGCGCAGGTGACCAGTTGGATCAACGGTCTGGTTAGCTACCTGACAGCACGCGAGGCGCACGGCAGTACCTATCTGGCCCAGGTGCGTGAGAACCGTGAGCAGAATGTCTTTGAGCCGGTTTTACGCGTTCGTACACATGGAGTGGACACGGATTATCCTCTGGATGCCGAATTCCTGCAGGGTGGCGAATACCGCAAGATCTGTGCACTGGGCGGCAAGCTTCGCGGCCTGCTTGAAGAAGATGCCTATATCGAACGTGGCGAACGTCGTCAGCCTGTCAGCAGTTTTGAACAGGCGATTGACTGGCTGGAGAAAGAGTCGCGTCGCGGTCTGTCAGTGCAGCGATATAAAGGTCTGGGCGAAATGAACCCAGAGCAGCTGTGGGAAACCACCATGGATCCGGACAGCCGCCGTATGTTACGCGTGACCATCAAAGATGCGATTGCCGCCGATCAGCTGTTCACCACGTTAATGGGTGACGCGGTTGAACCGCGCCGCGCGTTCATTGAAGAGAATGCGCTGAAAGCCGCAAATATTGATATTTAAATGCAAGAGCAATACCGCCCGGAAGAGATTGAATCCCGCGTTCAGCAGCAGTGGGATGAAAACGAAACGTTTAAAGTGACTGAGCAGGAAGGCAAAGAGAAATATTATTGCCTGTCCATGTTGCCCTATCCTTCTGGCCGCCTTCATATGGGTCACGTTCGTAACTACACCATCGGCGACGTCATCGCGCGTTATCAGCGCATGCTCGGCAAAAATGTGCTGCAGCCTATCGGTTGGGATGCGTTCGGTCTGCCTGCGGAAGGCGCGGCGGTAAAAAACAACACCGCGCCCGCCCCCTGGACTTATGACAACATCGCGTATATGAAAAACCAGCTTAAACTGCTGGGCTTTGGCTATGACTGGAGCCGCGAACTGGCGACCTGTCAGCCAGAGTATTACCGCTGGGAACAGTGGTTCTTTACCAAACTCTATGAGAAAGGCCTGGTTTACAAAAAAACCTCGGCGGTGAACTGGTGCCCGAACGACCAGACGGTACTGGCCAATGAGCAGGTTATTGACGGCTGCTGCTGGCGCTGTGACACCAAAGTTGAGCGTAAAGAGATCCCACAGTGGTTTATCAAAATCACCGATTACGCCGAAGAGCTGTTAAACGATCTGGATACGCTGGAAGAGTGGCCTGAGCAGGTCAAAACCATGCAGCGTAACTGGATCGGCCGCTCTGAAGGCGTGGAAATCACTTTTGACGTGGCGGACAGCCTTGAGAAAGTCACGGTTTATACCACGCGTCCAGATACCTTCTACGGCGCGACCTATGTCGCCGTGGCCGCCGGTCATCCGCTGGCGCTGCAGGCGGCTGCCAGCAATCCTGCCCTCGCTGACTTTATTGCCGAATGCCGCAATACCAAAGTGGCCGAAGCCGATATGGCCACCATGGAAAAGAAAGGCATGGCCACTGGCCTGTCTGCGGTGCACCCGTTAACAGGTGAGGCTGTTCCTGTCTGGGTCGCGAACTTTGTGCTGATGGAGTACGGCACGGGTGCCGTGATGGCGGTTCCGGCACATGACCAGCGTGACTGGGAGTTTGCCACGAAATACGATCTGCCGATCAAGCCGGTGATCCTGAACCTGGACGGCAGCGAGCCGGACGTAAGCACTGGCGCGATGACCGATAAAGGCACGCTGTTTAACTCCGCAGAGTGCAGCGGTCTGGATCACAGTGCCGGTTTCAACGCCATTGCGGATGCGCTGGCGGCGAAAGGTGTTGGCGTACGTAAAGTCAATTATCGCCTGCGCGACTGGGGCGTTTCCCGTCAGCGCTACTGGGGCGCGCCCATTCCAATGGTGACGCTGGAAGATGGCACCGTGATGCCCACGCCAGAAGATCAGCTTCCGGTTATCCTGCCTGAAGATGTGGTCATGGACGGCATCACCAGCCCGATTAAGGCCGATCCCGAGTGGGCAAAGACCACCGTGAACGGTCAGCCGGCCCTGCGCGAAACCGATACCTTTGACACCTTCATGGAGTCTTCATGGTATTACGCGCGCTACACCTGTGCGGACTATAAAGATGGCATGCTGGACCCGGCTGCAGCGAACTACTGGCTGCCAGTGGATCAGTATGTGGGCGGTATCGAACACGCCATCATGCACCTGATGTATTTCCGTTTCTTCCATAAGCTGCTGCGCGATGCCGGCCTGGTAAACTCGAATGAGCCTGCCAAACGTCTGCTGTGTCAGGGCATGGTATTGGCGGATGCATTCTACTATCTGGGCGTCAACGGCGAACGTAACTGGGTTTCCCCGGTGGATGTCACCGTCGAGCGTGATGAGAAAGGCCGCATTACCAAAGCCGTGGACACCCAGGGCCGTGAGGTGATCTACGCTGGCATGAGCAAAATGTCGAAGTCGAAAAACAACGGCATTGACCCACAGTTGATGGTTGAGCGCTACGGCGCCGATACCGTACGTCTGTTTATGATGTTTGCCTCACCGGCCGACATGACGCTGGAGTGGCAGGAATCCGGTGTTGAAGGCGCGAACCGCTTCCTGAAGCGCGTCTGGAAACTGGCCTATGACCATTCACAGAAAGGCGCGACTGTCGCTCTGGACGTTGCCAGCCTGAACGATGATCAGAAAGGCTTACGTCGCGATCTGCATAAAACTATTGCCAAAGTGTCCGACGATATCGGCCGCCGTCAGACCTTTAACACCGCGATTGCCGCCGTGATGGAACTGATGAACAAGCTGACGCGTGCACCACAGGACAGCGAACAGGATCGTGCACTGATGCAGGAAGCGTTACTCGCCGTGACGCGTTTACTGTATCCGTTCACCCCTCATGCCTGCTTCGTACTGTGGCAAACGCTGGGCGGCCAAGGCACCATCGACAATGCAGAATGGCCGGTTGCCGATGACGCCGCGATGGTTGAGGACGCCTTATTGGTTGTCGTGCAGGTTAACGGTAAAGTCCGTGGTAAAATTACCGTGGCAGCCGATGCTACCCAGGAACAGGTTCAGGCTCGTGCGGCTGAGGAACCATTAGTGGCGAAATACCTTGATGGTGTTAGCATTCGTAAAGTCATTTATGTACCGGGCAAACTGCTTAACCTGGTTGTGGGTTAAATGGCAATTGATGAAAACAAACAGAAGGCTTTAGCTGCCGCGCTCGGCCAGATTGAGAAGCAATTTGGTAAAGGCTCCATCATGCGCTTGGGTGAAGACCGCTCAATGGATGTGGAAACCATTTCAACGGGTTCTCTGTCACTGGATATCGCATTAGGTGCGGGTGGTTTACCGATGGGACGTATCGTTGAGATCTACGGCCCAGAGGCCTCAGGTAAAACGACACTGACACTTCAGGTTATTGCCGCCGCGCAGCGTAAGGGCAAAACCTGTGCCTTTATCGATGCCGAGCACGCACTGGATCCCATCTATGCTAAGAAACTGGGCGTAGATATCGACAATCTGCTGTGTTCACAGCCGGATACCGGTGAGCAGGCCCTGGAAATTTGTGATGCGCTGGCCCGCTCTGGTGCCGTTGACGTCATTATCGTTGACTCCGTAGCTGCACTGACGCCAAAAGCCGAAATCGAAGGTGAAATCGGTGACTCACATATGGGCCTGGCGGCACGTATGATGAGCCAGGCAATGCGTAAGCTGGCGGGTAACCTGAAGCAGTCTAATACGCTGCTGATCTTCATCAACCAGATTCGTATGAAGATTGGTGTGATGTTCGGTAACCCGGAAACCACTACCGGTGGTAACGCGCTGAAGTTCTACGCTTCTGTTCGCCTTGATATTCGCCGTATCGGTGCGATTAAAGAGGGTGACAACGTGGTGGGTAGTGAAACGCGCGTTAAAGTCGTTAAGAACAAAATTGCAGCGCCATTTAAACAGGCTGAGTTCCAGATCATGTACGGCGAAGGCATTAACACCTTCGGTGAGCTGGTGGATCTTGGCGTGAAGCACAAGCTGATTGAAAAAGCCGGTGCATGGTACAGCTATAAAGGCGATAAGATCGGTCAGGGCAAGGCAAACGCGGGCAACTTCCTCAAAGAAAATGCCGCGGTGGCCGAGGAGCTTGATATCAAACTGCGTGAAATGCTGCTTAACGGTGGCGATCAAAACATCGCGGCGGACGTTGCAGGCAACGACGTTGAGAAGGCGGCGAGCGAAGCCAACGAAGATTATTAAATGGTTTACTCCTATACCGAGAAAAAACGTATTCGTAAGGATTTTGGTAAACGTCCGCAAGTTTTGGACATACCTTATCTCCTTTCCATCCAGCTTGATTCGTTTCAGAAGTTTATCGAGCAAGATCCAGAAGGTCAGTACGGACTGGAAGCTGCATTCCGCTCTGTATTCCCTATTGCGAGCTACAGCGGCAACTCTGAGTTGCAGTATGTCAGCTATCGCTTAGGTGAACCTGTCTTTGACGTGAAAGAGTGTCAGATCCGTGGCGTGACCTACTCGGCACCGCTGCGCGTGAAACTGCGTCTGGTGATCTATGAGCGCGAAGCGCCAGAAGGCACAGTAAAAGACATTAAAGAACAAGAAGTCTACATGGGTGAAATTCCACTCATGACTGACAACGGTACCTTTGTTATCAACGGTACTGAACGTGTTATCGTTTCTCAGCTGCATCGTAGTCCTGGCGTGTTCTTTGACAGCGATAAGGGTAAAACCCACTCCTCGGGTAAAGTGCTGTATAACGCACGTATCATCCCTTACCGTGGTTCATGGCTCGACTTCGAGTTTGACCCGAAAGACAACCTTTTCGTCCGTATTGACCGTCGTCGTAAGCTGCCGGCCAGTATCATTCTGCGCGCACTGCATTACACCACTGCTCAAATTCTCGACGTGTTCTTCGAGAAAGTGGTGTACGAAATTCGTGACAACAAGCTGCAGATGGAACTGGTGCCAGAGCGCCTGCGCGGTGAAACCGCGACCTTCGATATCGAATCGAATGGCACGGTCTACGTTGAGAAAGGGCGTCGCATCACTGCGCGTCATATTCGTCAGCTGGAAAAAGACGGTATCCAACACATCGAAGTCCCTGTGGAATACATCGCGGGCAAAGTGGTCTCTAAAGACTACATCGATGAGAATACCGGTGAGCTGATCGTTGCGGCCAACATGGAACTGTCGCTGGATCTGCTGGCGAAGCTGAGCCAGTCGGGTCACAAGCGCATTGAAACGCTGTTCACCAACGATTTGGATCACGGCCCATACATCTCCGAGACGCTGCGCGTTGACCCAACCAACGATCGCCTGAGCGCGCTGGTTGAGATCTACCGCATGATGCGTCCTGGTGAGCCGCCAACGCGTGAAGCTGCAGAGAACCTGTTTGAGAACCTGTTCTTCTCTGAAGATCGTTACGATCTTTCTGCAGTCGGCCGCATGAAGTTCAACCGTTCATTGCTGCGTGATGAGATCGAAGGTTCAGGTATCCTGAGCAAAGAAGACATCATCGAAGTGATGAAAAAACTGATCGACATCCGTAACGGTAAAGGCGAAGTGGACGATATCGACCACCTCGGTAACCGTCGTATTCGTTCAGTCGGTGAAATGGCTGAAAACCAGTTCCGCGTCGGTCTGGTCCGTGTTGAGCGTGCAGTGAAAGAGCGTCTTTCTCTGGGCGATCTCGATACGCTGATGCCACAGGACATGATCAACGCCAAGCCAATTTCGGCGGCGGTGAAAGAGTTCTTTGGTTCCAGCCAGCTGTCTCAGTTTATGGATCAGAACAACCCCTTGTCAGAGATTACGCACAAGCGTCGTATCTCTGCTCTCGGCCCGGGCGGTTTAACCCGTGAGCGTGCCGGCTTCGAAGTGCGTGACGTACACCCAACGCACTACGGTCGTGTCTGCCCAATCGAAACCCCTGAAGGTCCGAACATCGGTCTGATCAACTCCTTGTCTGTGTACGCGCAGACGAACGAGTACGGTTTCCTGGAAACCCCTTATCGTCGCGTTATTGACGGTGTGGTTTCCGATGAAATTCATTACCTTTCTGCAATCGAAGAAGGTAACTACGTTATCGCGCAGGCGAACACCAATCTGTCAGAAGAAGGTGCGTTCGTTGATGACCTGGTCACCTGCCGTAGCAAAGGCGAATCAAGTCTGTTCAGCCGCGATCAGGTTGACTACATGGACGTTTCCACCCAGCAGGTGGTTTCTGTCGGTGCGTCACTGATTCCGTTCCTGGAACACGATGATGCTAACCGCGCCCTGATGGGTGCGAACATGCAACGTCAGGCCGTTCCTACTCTGCGTGCTGATAAGCCGCTGGTAGGTACCGGTATGGAGCGCGCTGTAGCCGTTGACTCCGGTGTTACCGCTGTTGCGAAACGTGGTGGTACCGTTCAGTACGTTGATGCATCACGTATCGTTATTAAAGTTAACGAAGACGAGATGTACCCGGGCGAAGCGGGTATCGACATCTACAACCTGACCAAATACACCCGTTCTAACCAGAACACCTGTATCAATCAGATGCCGTGTGTCTCTCTGGGTGAGCCCGTTGAACGTGGTGATGTGCTGGCTGACGGCCCGTCTACCGATCTCGGTGAGCTGGCGCTGGGTCAGAACATGCGCGTCGCGTTCATGCCGTGGAACGGTTACAACTTCGAAGACTCCATTTTAGTCTCCGAGCGCGTAGTGCAGGAAGATCGCTTCACCACCATCCACATTCAGGAACTGGCCTGTGTGTCTCGTGACACCAAGCTGGGGCCAGAAGAGATCACGGCTGACATCCCGAACGTGGGCGAAGCTGCACTCTCTAAACTGGATGAGTCCGGTATCGTTTATATCGGTGCTGAAGTGACCGGCGGTGACATTCTGGTTGGTAAGGTGACGCCAAAAGGCGAAACCCAGCTGACGCCAGAAGAGAAGCTGCTGCGTGCGATCTTCGGTGAGAAAGCGTCTGACGTTAAAGACTCTTCTCTGCGTGTACCGAACGGTGTTTCCGGTACCGTTATCGACGTTCAGGTCTTCACCCGCGATGGCGTGGAAAAAGACAAACGTGCGCTGGAAATCGAAGAAATGCAGCTGAAGCAGGCCAAGAAAGACCTGTCTGAAGAGCTGCAGATCCTGGAAGCGGGCCTGTTTAGCCGTATCCAGTCTGTCCTGATTTCCGGTGGCGTTGAAGCAGACAAACTGGACAAGCTGCCGCGTGAGCGTTGGCTGGAGCTGGGTCTGACTGACGAAGCCAAGCAAAACCAGCTGGAGCAGCTGGCAGAGCAGTACGACGAACTGAAGCACGAGTTTGAGAAAAAACTCGAAGGTAAGCGTCGTAAAATCACCCAAGGCGATGATCTGGCACCTGGCGTGCTGAAAATCGTTAAGGTTTATCTGGCTGTTAAACGTCAGATTCAGCCTGGTGATAAAATGGCGGGTCGTCACGGTAACAAAGGTGTTATCTCTAAGATCAACCCAATCGAAGACATGCCTTACGATGAGAACGGTACGCCGGTCGATATCGTACTGAACCCGCTGGGCGTACCTTCGCGTATGAACATCGGTCAGATCCTTGAGACTCACCTGGGGATGGCAGCGAAAGGTATCGGCGAGAAGATCAACGCGATGCTGAAAAAGCAGGAAGAAGTCGCCAAGCTGCGCGAATTCATCCAGCGTGCTTACGATCTGGGCACCGATGTGCGTCAGAAAGTTGACCTGAACACCTTTACTGATGACGAAGTTCTGCGCCTGGCTGAGAACCTGAAAAAAGGTATGCCAATTGCCACGCCGGTGTTTGATGGTGCGAAAGAGAGCGAAATCAAAGAGCTGTTAGAGCTCGGCGGTCTGCCTTCTTCCGGTCAGATTACCTTGTTTGATGGCCGTACTGGTGAGCAGTTCGAACGTCAGGTAACCGTAGGCTATATGTACATGCTGAAACTCAACCACCTGGTTGATGACAAGATGCACGCACGTTCTACCGGTTCCTATAGCCTCGTTACTCAGCAGCCGCTGGGTGGTAAGGCACAGTTCGGTGGTCAGCGCTTCGGTGAGATGGAAGTATGGGCGCTGGAAGCTTACGGTGCTGCGTATACCCTTCAGGAAATGCTTACCGTTAAGTCTGATGACGTCAACGGCCGTACCAAGATGTATAAGAACATCGTGGATGGCAACCATCAGATGGAACCTGGCATGCCAGAATCGTTCAACGTACTGTTGAAAGAGATTCGCTCGCTGGGTATCAACATCGAGCTGGAAGACGAGTAAATGGCAGTTGTTAAATGTAAACCGACATCTCCGGGTCGTCGCCACGTCGTTAAAGTGGTGAACCCAGAGTTGCACAAGGGCAAGCCGTTTGCTCCATTGCTGGAAAAAAACAGCAAATCCGGTGGCCGCAACAACAACGGTCGCATCACTACCCGTCACATCGGTGGTGGTCATAAGCAGGCTTACCGTCTGGTTGATTTCAAACGCAACAAAGATGGTATCCCGGCAACCGTTGAACGTCTTGAGTACGATCCGAACCGCTCTGCGAACATCGCACTGGTTCTGTACAAAGACGGCGAACGCCGTTACATCCTGGCCCCTAAAGGCCTGAAAGCCGGCGACCAGATTCAGTCTGGCGTTGATGCTGCGATCAAAGCAGGTAACACACTGCCGATGCGTAACATCCCGGTGGGTTCTACCGTTCACAACGTAGAAATGAAACCAGGCAAAGGCGGTCAGATTGCTCGCTCAGCCGGTGCTTACGTGCAGATCGTTGCGCGTGAAGGTTCCTACGTTACCCTGCGTCTGCGTTCAGGTGAAATGCGTAAAGTCGAAGCTGACTGCCGCGCAACACTGGGCGAAGTCGGTAACGCTGAGCATATGCTGCGCGTTCTGGGTAAAGCCGGTGCAACCCGTTGGCGTGGTGTTCGTCCGACCGTTCGTGGTACCGCGATGAACCCAGTAGATCACCCGCACGGTGGTGGTGAAGGTCGTAACTTTGGTAAGCACCCGGTAACCCCGTGGGGCGTTCAGACCAAAGGTAAGAAGACCCGTAGCAACAAGCGTACCGATAAGTTTATCGTACGTCGCCGTAGCAAATAAATGGCAGCTGGAAAGATTGTCCAGATTATCGGCGCCGTAGTTGACGTCGAATTCCCTCAGGATGCAGTACCGCAAGTGTACAGCGCTCTTGAGGTTAAGAATGGTGATGCTCGTCTGGTGCTGGAAGTTCAGCAGCAGCTGGGTGGTGGCGTGGTTCGTACTATCGCCATGGGTACTTCTGACGGCCTGAAGCGCGGTCTGGAAGTCACCGACCTGAAAAAACCGATCCAGGTACCGGTTGGTAAAGCAACCCTCGGCCGTATCATGAACGTGCTGGGCGAGCCTATCGACATGAAAGGCGACCTGACAGAAGAAGACGGCAGCGCAGTAGAGGTTTCCTCTATTCACCGCCCTGCGCCTTCTTATGAAGATCAGTCTAACTCGCAGGAACTGCTGGAAACCGGCATCAAGGTTATCGACCTGATGTGTCCGTTCGCTAAGGGCGGTAAAGTCGGTCTGTTCGGTGGTGCGGGTGTAGGTAAAACCGTAAACATGATGGAGCTGATCCGTAACATTGCGGCTGAGCACTCAGGTTACTCGGTATTTGCCGGCGTGGGTGAGCGTACTCGTGAGGGTAACGACTTCTACCACGAAATGACTGACTCCAACGTTATCGATAAAGTTGCGCTGGTGTATGGCCAGATGAACGAGCCGCCGGGTAACCGTCTGCGCGTGGCACTGACCGGTCTGACCATGGCGGAGAAATTCCGTGATGAAGGCCGCGACGTTCTGCTGTTCATCGACAACATCTACCGTTATACCCTGGCCGGTACGGAAGTATCAGCACTGCTGGGTCGTATGCCATCTGCGGTAGGTTATCAGCCAACGCTGGCAGAAGAGATGGGTGTGTTGCAGGAGCGTATTACCTCCACCAAGACAGGTTCAATCACCTCCGTACAGGCCGTATACGTGCCAGCGGATGACTTGACTGACCCGTCACCAGCAACCACCTTTGCTCACTTAGACTCAACAGTTACCCTGAGCCGTCAGATCGCCTCGCTGGGTATCTACCCGGCCGTTGACCCGCTGGACTCCACCAGCCGTCAGCTGGATCCACTGGTTGTGGGTCAGGAGCACTACGACGTTGCACGTGGCGTACAGTCACTGCTGCAGCGTTATCAGGAACTGAAAGACATCATCGCCATCCTGGGTATGGACGAGCTGTCTGAAGAAGACAAACTGCTGGTGGCACGTGCGCGTAAGATTCAGCGCTTCCTGTCTCAGCCGTTCTTCGTAGCAGAAGTGTTCACCGGTTCTCCAGGTAAATACGTAACGCTGAAAGACACCATCCGTGGCTTTAAAGGCATCATGGAAGGTGAATTTGACCACCTGCCAGAGCAGGCCTTCTACATGGTTGGCGCCATCGAAGAAGCGGTCGAAAAAGCGAAGAAACTGTAA
>B016381
ATGGCTCGTAAAACACCCATTGCTCGCTACCGTAATATCGGTATCAGTGCGCACATCGACGCCGGTAAGACTACCACTACCGAACGCGTTCTGTTCTACACCGGTGTAAACCACAAAATCGGTGAAGTACATGACGGCGCAGCAACCATGGACTGGATGGAGCAGGAACAGGAACGTGGTATTACCATCACTTCCGCTGCGACCACCTGTTACTGGTCTGGTATGGCCAAGCAGTTTGAACCACACCACATCAACATCATCGACACCCCAGGACACGTTGACTTCACCATCGAAGTTGAACGTTCTATGCGTGTGCTTGATGGCGCGGTAATGGTTTACTGTGCAGTTGGTGGCGTTCAGCCACAGTCTGAGACCGTATGGCGTCAGGCTAACAAATATAAAGTTCCACGCATTGCGTTCGTTAACAAAATGGACCGCATGGGTGCTAACTTCCTGAAAGTTGTTAACCAGATGGAAGTTCGTCTGGGCGCAACTCCAGTTCCTCTGCAGCTGGCTATCGGCGCAGAAGAGAAATTCACTGGTGTTGTTGACCTGGTGAAAATGAAAGCAATCAACTGGAACGACGCAGACCAGGGTGTAACCTTCGACTACGAAGATATTCCAGCTGATATGCAGGAACTGGCTGAAGAATGGCATGCGAAGCTGGTTGAAGCCGCTGCTGAAGGCTCTGATGAGCTGATGGAGAAATTCTTCGGTGGTGAAGAACTGACTGAAGAAGAGATCAAAACATCTCTGCGTAAGCGTGTTCTGAACAACGAAATTATCCTGGTAACCTGTGGTTCTGCATTTAAGAACAAAGGTGTTCAGGCGATGCTGGATGCAGTTGTTGAATATCTGCCAGCACCGACTGACGTTACCGCGATCAACGGTATGCTGGACGACGGTAAAGACACGCCGGCTGTTCGTCACTCTGATGACAACGAGCCGTTTGCTGCACTGGCGTTCAAAATCGCTACCGACCCGTTCGTGGGTAACTTAACCTTCTTCCGCGTTTACTCTGGTGTTGTTAACACGGGTGACACCGTGTTCAACCCGGTTAAGTCAAACCGTGAGCGTCTGGGCCGTATCGTTCAGATGCACGCTAACAAGCGTGAAGAGATTAAAGAAGTTCGTGCGGGTGATATCGCAGCTGCGATCGGCCTGAAAGATGTGACCACTGGTGACACCCTGTGTGACCCAGATAACGTCATCATCCTTGAGCGCATGGAGTTCCCGGAGCCGGTAATCTCTATCGCCGTTGAGCCAAAAACCAAAGCTGACCAGGAAAAAATGGGTCTGGCTCTGGGCCGTCTGGCAAAAGAAGACCCATCGTTCCGCGTATGGACTGATGAAGAATCTAACCAGACCATCATCGCCGGTATGGGTGAACTGCACCTCGACATCATCGTTGACCGTATGAAGCGTGAGTTCAACGTTGAAGCAAACGTGGGTAAACCACAGGTTGCTTACCGTGAAGCGATTCGCACCAAAGTTACCGATGTTGAAGGTAAACATGCCAAGCAGTCTGGTGGTCGTGGTCAGTATGGTCATGTTGTTATCGACATGTACCCACTGGAGCCAGGTTCGAACCCGAAAGGCTACGAATTTGTCAACGACATCAAAGGTGGTGTGATTCCTGGTGAATACATCCCTGCGGTTGACAAAGGTATCCAGGAGCAGCTGAAATCAGGCCCTCTGGCTGGTTACCCGGTTGTGGATCTGGGCGTGCGTCTGCACTTCGGTTCTTACCACGATGTCGACTCCTCAGAACTGGCGTTTAAACTGGCCGCGTCTCTTGCCTTCAAACAAGGCTTTAAACAAGCGACACCTGTTCTGCTTGAACCTATCATGAAGGTTGAAGTTGAAACGCCAGAAGAGAACACGGGTGATGTCATCGGTGACCTTAGCCGTCGTCGTGGTATGCTCAAAGGGCAGGAATCTAACGCTACTGGCGTTCAGATTCACGCTGAAGTTCCGTTGTCTGAGATGTTCGGATACGCAACTCAGCTGCGTTCTCTGACCAAAGGTCGTGCTTCTTACTCCATGGAGTTCCTGAAGTATGACGATGCGCCGAACAACGTAGCGCAGGCCGTTATTGAAGCTCGTAGCAAATAAATGTCGAATTCTTATGACTCCTCAAGTATCAAAGTCCTGAAGGGGCTTGATGCGGTACGCAAACGCCCGGGCATGTATATCGGCGATACCGATGACGGTACCGGTCTGCATCACATGGTATTCGAGGTCGTGGATAACGCAATCGACGAAGCGCTCGCTGGTCACTGTAGTGACATCGTGGTCACCATTCATGCGGATAACTCCGTTTCGGTGCAGGATGATGGACGCGGCATTCCAACCGGCATTCACGAAGAAGAAGGCATTTCCGCCGCTGAAGTGATCATGACGGTGCTGCATGCGGGCGGTAAGTTCGACGATAACTCCTATAAAGTCTCCGGCGGTCTGCATGGCGTCGGTGTCTCGGTGGTTAACGCCCTGTCACAGAAGCTGGAGCTGACCATTCGTCGCGAAGGCAAAGTACACCAGCAGGTCTACGTCCATGGCGTGCCGCAGGCACCGCTGTCGGTGACCGGCGAGACCGATTTGACCGGTACCCGTGTGCGCTTCTGGCCAAGCCACGAAACCTTTACCAACGTGCGCGATTTTGAGTATGACATCCTGGCGAAACGCCTGCGTGAACTGTCGTTCCTCAACTCCGGCGTGTCGATTCGTCTGGAAGATAAGCGTGACGGCAAGTCTGATCACTTCCATTACGAAGGCGGCATCCGGGCATTCGTTGAATACCTCAACAAAAACAAAACCCCGATTCACCCAACCGTGTTCTATTTCTCTACCGAGAAAGATGGCATCGGTGTGGAAGTGGCGCTGCAGTGGAACGATGGCTTCCAGGAAAACATCTACTGCTTCACCAACAACATCCCACAGCGTGACGGCGGTACCCACCTTGCGGGCTTCCGTGCGGCGATGACCCGTACCCTGAATGCCTACATGGATAAAGAGGGTTACAGCAAGAAAGCCAAAGTCAGCGCCACCGGTGACGATGCGCGTGAAGGTCTGATCGCAGTGGTTTCGGTGAAAGTGCCGGACCCAAAATTCTCATCCCAGACCAAAGACAAACTGGTTTCGTCTGAAGTGAAGTCAGCGGTTGAACAGCAGATGAACGAACTGCTGGCGGAATACCTGCTGGAAAATCCGGGTGACGCAAAAATCGTGGTCGGCAAAATCATCGACGCAGCGCGCGCCCGTGAAGCCGCACGTCGTGCCCGTGAAATGACCCGTCGTAAAGGCGCGCTGGACCTGGCGGGTCTGCCAGGTAAACTGGCGGATTGCCAGGAGCGCGACCCGGCGCTGTCTGAAATCTACCTGGTGGAGGGTGACTCCGCTGGCGGTTCGGCCAAACAGGGCCGTAACCGTAAGAATCAGGCGATTCTGCCGCTAAAAGGTAAGATCCTTAACGTTGAGAAAGCGCGCTTCGACAAAATGCTCGCCTCGCAGGAAGTGGCCACGCTGATTACCGCGCTCGGTTGCGGCATTGGTCGCGACGAGTACAACCCGGACAAGCTGCGCTATCACAGCATCATCATCATGACCGATGCCGATGTCGATGGTTCGCACATCCGTACGCTGCTGCTGACTTTCTTCTACCGTCAGATGCCGGAAATCATCGAGCGCGGCCACGTTTATATCGCGCAGCCGCCGCTGTATAAAGTGAAGAAAGGCAAGCAGGAGCAGTACATCAAAGATGACGACGCGATGGATCAATACCAGATCGCTATCGCGCTTGATGGTGCCACGCTGCACACTAATGCCAGCGCCCCGGCCCTGGCTGGTGAGCCGCTGGAGACGCTGGTCTCTGACTTCAACAGCACCCAGAAGATGATCAAGCGTATGGAGCGCCGTTATCCGGTTGCCCTGCTGCGCGCGCTGATTTATCACGACACGCTGAGCGATCTGAGCAATGAAGCAGAAGTGACCCGCTGGCTGAACAGCCTGGTGAGCTATCTCACTGAGCGCGAAGCGCACGGTAGTACCTATCTGGCGCAGGTGCGTGAAAACCGCGAGCTGAACCTGTTCGAACCGGTGCTGCGCGTCCGTACCCACGGTGTGGATACTGATTATCCGCTGGAAGCCGATTTCATCCAGGGTCCTGAGTACCGCAAAATCTGTGGCCTCGGCGACAAGCTGCGTGGCCTGCTGGAAGAGGATGCTTACATTGAACGTGGCGAGCGTCGTCAACCGGTAGCCAGCTTCGAGCAGGCGATTGAGTGGCTGGTGAAAGAGTCGCGTCGCGGCCTCTCGGTACAGCGCTACAAAGGTCTGGGCGAGATGAACCCGGAACAGCTGTGGGAAACCACCATGGATCCGGATAGCCGTCGTATGCTGCGCGTTACCATTAAAGATGCGATTGGCGCTGACCAGCTATTTACTACCCTGATGGGCGATGCGGTTGAACCGCGCCGTGCCTTCATCGAAGAGAATGCGCTGAAAGCCGCCAATATCGATATCTAAATGCAAGAGCAATACCGCCCGGAAGAGATTGAATCCCGCGTGCAGCAGCACTGGGATGAAAACGAAACGTTTAAAGTGACTGAGCAGGAAGGTAAAGAAAAATACTATTGCCTCTCCATGTTGCCCTATCCTTCTGGCCGCCTGCATATGGGCCACGTTCGTAACTACACCATCGGCGACGTAATCGCGCGTTATCAGCGTATGCTCGGCAAAAACGTGCTACAGCCGATTGGCTGGGATGCTTTCGGTCTGCCTGCGGAAGGCGCGGCGGTCAAAAACAATACCGCACCGGCGCCCTGGACCTACGACAACATCGCCTACATGAAAAACCAGCTTAAGCTGCTGGGTTTTGGTTATGACTGGAGCCGTGAACTGGCGACCTGTCAGCCGGAATATTATCGCTGGGAACAGTGGTTCTTCACCAAACTGTATGAAAAAGGTCTGGTGTATAAGAAAACCTCAGCGGTTAACTGGTGCCCGAACGATCAGACAGTACTGGCTAACGAGCAGGTGATTGACGGCTGCTGCTGGCGCTGCGATACCAAAGTTGAACGCAAAGAGATCCCGCAGTGGTTCATTAAAATCACCGATTACGCGGAAGAGTTACTGAACGATCTCGATACGCTGGAAGAGTGGCCTGAGCAGGTCAAGACCATGCAGCGTAACTGGATTGGCCGCTCTGAAGGGGTTGAGATCACTTTTGACGTCGCGGACAGCGAAGAGAAAGTTACCGTCTACACCACCCGTCCGGACACCTTTATCGGCGCGACCTATGTCGCGGTCGCTGCTGGTCATCCGCTGGCCACTCAGGCGTCGGTGAATAATCCGGCGCTGGCTGACTTTATCGCTGAATGCCGCAACACCAAAGTGGCCGAAGCGGAAATGGCGACCATGGAGAAAAAAGGCATGGCCACCGGCCTGTCCGCTATCCATCCGCTGACCGGCGAGCCAATCCCGGTGTGGGTCGCTAACTTCGTGCTGATGGAATATGGCACCGGTGCGGTGATGGCGGTTCCGGCACACGATCAGCGTGACTGGGAATTTGCCACCAAATACGATCTGCCGATTAAGCCGGTGGTGCTGAACCTTGACGGCAGCGAGCCAGACGTCAGCGCCGCGGCGATGACCGAGAAAGGCGCGCTGTTTAACTCAGGTGAGTTTAACGGTCTGGATCACGCCGCAGGCTTCAATGCGATTGCTGACGCGCTGGCCGCCAAAGGCGTGGGTGTGCGTAAAGTGAACTACCGCCTGCGCGACTGGGGTGTTTCACGTCAGCGTTACTGGGGTGCGCCAATCCCGATGGTCACGCTGGAAGATGGCACGGTTATGCCAGCACCAGAAGATCAGCTGCCGGTGATCCTGCCGGAAGATGTGGTGATGGACGGCATTACCAGCCCGATTAAAGCCGACCCGGAGTGGGCAAAAACTACCGTCAACGGTCAGCCAGCGCTGCGTGAAACCGACACCTTCGACACCTTTATGGAGTCTTCCTGGTACTACGCGCGCTACACCTGCGCCAGCTACAAGGAAGGCATGCTGGATCCGGCGGCGGCGAACTACTGGCTGCCGGTCGATCAGTATGTGGGCGGTATTGAACACGCCATCATGCACCTGATGTATTTCCGCTTCTTCCACAAGCTGCTGCGTGATGCCGGTCTGGTTAACTCCAATGAACCGGCTAAGCGCCTGCTGTGTCAGGGGATGGTACTGGCAGACGCCTTCTATTACCTCGGTGCTAACGGTGAGCGTAACTGGGTATCGCCGGTCGACGTGAACGTGGAACGCGATGAGAAAGGCCGCATCGTCAAGGCGGTTGACACCCAGGGCCGCGAAGTGATCTACGCTGGCATGAGCAAAATGTCGAAGTCGAAGAACAACGGCATCGATCCTCAGCTGATGGTCGAGCGTTACGGCGCGGATACCGTGCGTCTGTTCATGATGTTTGCTTCCCCGGCCGATATGACGCTGGAGTGGCAGGAATCGGGCGTGGAAGGCGCTAACCGCTTCCTGAAACGCGTCTGGAAGCTGGTCTTCGACCACACCCAGAAAGGCACAACCGTAGCGCTTGATGTCGCCAGCCTTAATGATGAGCAGAAGTCACTGCGTCGCGATCTGCACAAAACCATCGCCAAAGTGGCGGATGACATTGGCCGTCGTCAGACCTTCAACACCGCCATCGCCGCAATTATGGAACTGATGAACAAGCTGGCACGTGCGCCGCAGGAGAGCGAGCAGGATCGCGCACTGATGCAGGAAGCGCTGCTGGCGATTGTCCGTCTGCTCTATCCGTTCACTCCGCATGCCAGCTATGTTTTGTGGCAGACGCTGGGCGGCGAAGGTACGATTGATGAAGCCAGCTGGCCGGTTGCTGATGAAGCCGCAATGGTGGAAGATTCACTGCTGGTGGTGGTGCAGGTAAACGGTAAAGTACGCGGTAAAATTACCGTACCGGCCGATGCCACGCAGGAACAGGTTCAGGCACGCGCCGCCCAGGAGCATCTGGTGGCGAAGTACCTGGACGGCGTGACGATTCGTAAAGTCATTTATGTACCGGGCAAACTGCTTAACCTGGTCGTAGGTTAAATGGCGATTGATGAAAACAAACAAAAGGCTTTAGCTGCCGCGCTGGGCCAGATTGAGAAGCAATTTGGTAAAGGCTCCATCATGCGCTTGGGTGAAGACCGCTCAATGGATGTGGAAACCATCTCTACCGGTTCGCTGTCGCTGGACATTGCGTTAGGCGCAGGCGGTCTGCCAATGGGCCGTATCGTTGAGATTTACGGGCCAGAGTCTTCAGGTAAAACCACGCTGACCCTGCAGGTAATCGCGTCAGCACAGCGTAAAGGCAAAACCTGTGCCTTTATCGATGCTGAGCATGCGCTGGATCCGGTTTACGCCAAGAAACTGGGCGTAGACATCGACAACCTGCTTTGTTCGCAGCCAGACACCGGTGAGCAGGCGCTGGAGATTTGTGATGCGCTGGCCCGCTCAGGCGCGGTTGACGTAATCATTGTCGACTCCGTGGCGGCACTGACGCCGAAAGCGGAAATCGAAGGTGAAATCGGTGACTCACACATGGGCCTGGCGGCACGTATGATGAGCCAGGCGATGCGTAAGCTTGCCGGTAACCTGAAGCAGTCCAACACCCTGCTGATCTTCATCAACCAGATCCGTATGAAAATTGGTGTGATGTTTGGTAACCCGGAAACCACTACCGGTGGTAACGCGCTGAAGTTCTACGCTTCTGTCCGTCTTGATATCCGCCGTATCGGCGCTATCAAAGAGGGCGATAACGTGGTGGGCAGTGAGACTCGCGTTAAAGTGGTGAAAAACAAAATCGCGGCGCCATTTAAACAGGCAGAGTTCCAGATCATGTACGGCGAAGGCATCAACACCTTCGGCGAACTGGTCGACCTGGGCGTGAAGCACAAGCTGATCGAAAAAGCGGGTGCATGGTACAGCTACCAGGGCGATAAGATTGGTCAGGGTAAATCGAATGCCAGCAACTTCCTCAAAGAGAATGCGGCTGTCGCAAACGAGATTGATCTGAAGTTACGTGAAATGTTACTGAACGGCGCTGACGATAAGCTTGCCGCAGAGCAGTCTGCTGACAAAGTTGAAAACGCAGCCAGTGAAGCGAACGAAGACTTCTAAATGGTTTACTCCTATACCGAGAAAAAACGTATTCGTAAGGATTTTGGTAAACGTCCACAAGTTCTGGACATACCTTATCTCCTTTCCATCCAGCTTGACTCGTTCCAGAAGTTTATCGAGCAAGATCCAGAAGGTCAGTACGGACTGGAAGCTGCATTCCGTTCCGTCTTCCCTATCGCGAGCTACAGCGGCAACTCTGAGTTGCAGTATGTGAGCTATCGCTTAGGTGAACCTGTCTTTGACGTGAAAGAGTGTCAGATCCGTGGCGTGACCTATTCGGCACCGCTGCGCGTGAAACTGCGTCTGGTGATCTATGAGCGCGAAGCGCCAGAAGGCACCGTAAAAGACATTAAAGAGCAAGAAGTCTACATGGGCGAAATTCCGCTCATGACCGACAACGGTACCTTTGTTATCAATGGTACCGAGCGCGTTATCGTTTCTCAGCTGCACCGTAGTCCTGGCGTGTTCTTTGACAGCGATAAGGGTAAAACCCACTCTTCGGGTAAAGTGCTGTATAACGCACGTATCATCCCTTACCGTGGTTCATGGCTCGACTTTGAGTTTGACCCGAAAGATAACCTGTTCGTCCGTATTGACCGTCGTCGTAAGCTGCCGGCCAGTATCATTCTGCGCGCACTGCATTACACCACCGCTGAAATCCTCGATATCTTCTTCGAGAAAGTGGTGTTTGAAATCCGTGACAACAAGCTGCAGATGGAACTGGTGCCTGAGCGCCTGCGCGGTGAAACCGCGACCTTCGATATCGAAGCTAACGGCACCGTCTACGTCGAAAAAGCACGCCGTATTACTGCGCGCCATATCCGTCAGCTGGAAAAAGATGGCATTCAGCACATCGAAGTCCCGGTTGAATATATCGCGGGCAAAGTGGTCTCTAAAGATTATATCGATGAGAGCACCGGTGAGCTGATCATTGCTGCCAACATGGAGCTGTCGCTGGATCTGCTGGCTAAGCTGAGCCAGGCGGGTCATAAGCGCATCGAGACGCTGTTCACCAACGATCTGGACCACGGTCCTTATATCTCCGAGACCCTGCGTGTCGACCCAACCAGCGATCGCCTGAGCGCACTGGTTGAGATCTACCGCATGATGCGTCCTGGTGAGCCGCCAACGCGTGAAGCTGCAGAGAACCTGTTTGAGAACCTGTTCTTCTCTGAAGATCGTTACGATCTCTCTGCGGTTGGCCGCATGAAGTTCAACCGTTCATTGCTGCGTGATGAAATCGAAGGTTCAGGCATCCTGAGCAAAGAAGACATCATCGAAGTGATGAAGAAGCTGATCGACATCCGTAACGGTAAAGGCGAAGTGGACGATATCGACCACCTCGGTAACCGTCGTATTCGTTCAGTGGGTGAGATGGCTGAGAACCAGTTCCGTGTCGGTCTGGTGCGTGTTGAGCGTGCGGTTAAAGAGCGCCTGTCACTGGGCGACCTCGATACCCTGATGCCACAGGACATGATCAACGCCAAGCCAATTTCGGCGGCGGTGAAAGAGTTCTTTGGTTCAAGCCAGCTGTCTCAGTTTATGGATCAGAACAACCCGCTGTCAGAGATTACGCACAAACGTCGTATCTCTGCTCTCGGCCCAGGCGGTCTGACCCGTGAGCGTGCCGGCTTCGAAGTGCGTGACGTACACCCAACGCACTACGGTCGTGTCTGCCCAATCGAAACCCCTGAAGGTCCGAACATCGGCCTGATCAACTCCTTGTCTGTCTATGCGCAGACCAACGAGTACGGTTTCCTTGAAACACCTTATCGTCGCGTTATCGACGGTTTAGTGTCTGATGAGATTCACTACCTCTCCGCTATCGAAGAGGGTAACTACGTTATCGCTCAGGCTAACGCCTCTCTGGATGATAACGGCGCGTTTGTTGATGATCTGGTCACCTGCCGTAGCAAAGGCGAGTCGAGCCTGTTCAGTCGCGATCAGGTTGACTACATGGACGTCTCCACCCAACAGGTGGTTTCTGTCGGTGCATCACTGATCCCATTCCTGGAACACGATGACGCCAACCGCGCCCTGATGGGTGCGAACATGCAACGTCAGGCCGTTCCGACTCTGCGTGCTGATAAGCCGCTGGTTGGTACCGGTATGGAGCGCGCGGTTGCGGTTGACTCCGGTGTAACCGCCGTAGCGAAACGTGGTGGTACCGTGCAGTACGTTGATGCATCCCGTATCGTTATCAAAGTTAACGAAGACGAAATGCACGCTGGCGAAGCCGGTATCGACATTTACAACCTGACCAAATATACCCGTTCTAACCAGAACACCTGCATCAACCAGATGCCATGTGTTTCTCTGGGTGAGCCGGTTGAGCGCGGCGACGTGCTGGCAGATGGCCCGTCCACCGACCTCGGTGAACTGGCGCTGGGCCAGAACATGCGCGTAGCGTTCATGCCGTGGAACGGCTACAACTTCGAAGACTCCATCCTGGTCTCCGAGCGTGTGGTTCAGGAAGATCGCTTCACCACTATTCACATCCAGGAACTCGCCTGTGTGTCGCGTGACACCAAGCTGGGGCCAGAAGAGATCACTGCGGATATCCCGAACGTGGGTGAAGCCGCTCTGTCTAAACTGGATGAATCCGGCATCGTTTATATCGGTGCTGAAGTGACCGGTGGTGACATTCTGGTGGGCAAGGTTACGCCGAAAGGTGAAACCCAGCTGACGCCGGAAGAAAAACTGCTGCGCGCTATTTTCGGTGAAAAAGCCTCTGACGTGAAAGATTCGTCACTGCGCGTACCGAATGGCGTGTCAGGCACCGTGATTGACGTTCAGGTCTTTACCCGCGATGGCGTGGAAAAAGACAAACGTGCACTTGAAATCGAAGAGATGCAGCTGAAGCAGGCCAAGAAAGACCTGTCTGAAGAACTGCAGATTCTGGAAGCGGGCCTGTTCAGCCGTATCCAGAGCGTGCTGATTTCGGGTGGCGTTGAAGCAGACAAACTGGACAAGCTGCCGCGTGAGCGCTGGCTGGAACTGGGTCTGACTGACGAAGCCAAGCAAAACCAGCTGGAGCAGCTGGCAGAGCAGTACGACGAACTGAAACACGAGTTTGAGAAGAAGCTCGAAGGTAAGCGTCGTAAGATCACCCAGGGCGATGATCTGGCACCAGGCGTGCTGAAAATCGTTAAGGTTTATCTGGCGGTTAAGCGTCAGATTCAGCCGGGTGACAAAATGGCGGGTCGTCACGGTAACAAAGGTGTTATCTCCAAGATCAACCCGATCGAAGATATGCCTTACGATGAACACGGCACGCCGGTTGACATCGTACTGAACCCGCTGGGCGTACCGTCACGTATGAACATCGGTCAGATCCTCGAAACCCACCTGGGTATGGCAGCGAAAGGCATCGGCGAGAAAATCAACGCCATGCTGAAGAAGCAGGAAGAAGTCGCGAAACTGCGCGAGTTCATCCAGCGCGCTTACGACCTGGGTACCGACGTACGTCAGAAAGTTGACCTGAATACGTTCACCGACGACGAAGTCCTGCGTCTGGCTGAGAACCTGAAAAAAGGTATGCCAATCGCCACTCCGGTGTTTGACGGCGCGAAAGAGAGCGAAATCAAAGAGCTGTTACAGCTCGGCGGCCTGCCTTCTTCTGGTCAGATTACCCTGTTTGACGGCCGTACCGGTGAGCAGTTCGAACGTCAGGTAACCGTTGGCTACATGTACATGCTGAAACTCAACCACCTGGTTGATGACAAGATGCATGCGCGTTCAACAGGTTCCTACAGCCTGGTTACTCAGCAGCCGCTGGGTGGTAAGGCGCAGTTCGGTGGTCAGCGCTTCGGTGAGATGGAAGTGTGGGCGCTGGAAGCATACGGCGCCGCGTATACCCTGCAGGAAATGCTTACCGTTAAGTCTGATGACGTCAACGGCCGTACCAAGATGTATAAAAACATCGTTGACGGCAACCATCAGATGGAACCGGGCATGCCAGAATCCTTCAACGTACTGTTGAAAGAGATTCGCTCGCTGGGTATCAACATCGAGCTGGAAGACGAGTAAATGGCAGTTGTTAAATGTAAACCGACATCTCCGGGTCGTCGCCACGTCGTAAAAGTGGTGAACCCAGAGCTGCACAAGGGCAAGCCGTTTGCTCCATTGCTGGAAAAAAACAGCAAATCCGGTGGCCGCAACAACAACGGTCGCATCACTACCCGTCACATCGGTGGTGGTCATAAGCAGGCTTACCGTCTGGTTGATTTCAAACGCAACAAAGATGGTATCCCGGCAGTTGTTGAACGTCTTGAGTACGATCCGAACCGCTCTGCGAACATCGCACTGGTTCTGTACAAAGACGGCGAGCGCCGTTATATCCTGGCCCCTAAAGGCCTGAAAGCCGGCGACCAGATCCAATCTGGCGTTGATGCTGCGATCAAAGCAGGTAACACTCTGCCGATGCGTAACATCCCGGTGGGTTCTACCGTGCATAACGTAGAAATGAAACCAGGCAAAGGCGGTCAGATTGCTCGCTCAGCCGGTGCTTACGTGCAGATCGTTGCGCGTGAAGGTTCTTACGTTACCCTGCGTCTGCGTTCTGGTGAAATGCGTAAAGTCGAATCTGACTGCCGCGCAACACTGGGCGAAGTCGGCAACGCTGAGCATATGCTGCGCGTTCTGGGTAAAGCTGGTGCAGCCCGTTGGCGTGGTGTTCGTCCGACCGTTCGTGGTACCGCGATGAACCCAGTTGATCACCCGCACGGTGGTGGTGAAGGTCGTAACTTTGGTAAGCACCCGGTAACTCCGTGGGGCGTTCAGACCAAAGGTAAGAAGACCCGTAGCAACAAGCGTACTGATAAATTTATCGTACGTCGCCGTAGCAAATAAATGGCAACTGGAAAGATTGTCCAGATTATCGGCGCCGTTGTTGACGTCGAATTCCCTCAGGACGCGGTACCGCAAGTGTACAGTGCCCTCGAGGTTATGAATGGTGATGCGCGTCTGGTGCTGGAAGTTCAGCAGCAGCTGGGCGGCGGCGTGGTCCGTACCATTGCAATGGGTACGTCTGACGGCCTGAAGCGTGGTCTGAGCGTCAACGACCTGCAGAAACCGATTCAGGTTCCGGTCGGTAAAGCGACCCTGGGCCGTATCATGAACGTTCTCGGCGAGCCAATCGACATGAAAGGCGAGCTGAAAGAAGAAGATGGCAGCGCAGTAGAGATCGCCTCTATTCACCGCGCGGCACCTTCTTATGAAGATCAGTCTAACTCGCAGGAACTGCTGGAAACCGGCATCAAGGTTATCGACCTGATGTGTCCGTTCGCCAAGGGCGGTAAAGTGGGTCTGTTCGGTGGTGCGGGTGTAGGTAAAACCGTCAACATGATGGAACTGATCCGTAACATCGCGGCTGAACACTCAGGTTACTCAGTGTTTGCCGGTGTGGGTGAGCGTACTCGTGAGGGTAACGACTTCTACCACGAAATGACCGACTCCAACGTTATCGACAAAGTTGCCCTGGTGTATGGCCAGATGAACGAGCCGCCGGGTAACCGTCTGCGCGTGGCACTGACCGGTCTGACCATGGCGGAAAAATTCCGTGATGAAGGCCGCGACGTTCTGCTGTTCATCGATAACATCTACCGTTATACCCTGGCCGGTACCGAAGTTTCTGCACTGCTGGGTCGTATGCCATCTGCGGTAGGTTACCAGCCAACGCTGGCCGAAGAGATGGGTGTGTTGCAGGAGCGTATTACCTCCACCAAGACCGGTTCAATCACTTCCGTACAGGCCGTTTACGTCCCTGCGGATGACCTGACTGACCCGTCACCAGCAACCACCTTTGCGCACTTAGACTCAACGGTAACGCTGAGCCGTCAGATCGCCTCTCTGGGTATCTACCCGGCCGTTGACCCGCTGGATTCCACCAGCCGTCAGCTGGATCCACTGGTTGTGGGTCAGGAGCACTACGACGTAGCGCGTGGCGTTCAGTCACTGCTGCAGCGTTACCAGGAGCTGAAAGACATCATCGCCATCCTCGGTATGGACGAGCTGTCTGAAGAAGATAAACTGCTGGTGGCACGTGCGCGTAAGATTCAGCGTTTCCTGTCTCAGCCGTTCTTCGTTGCGGAAGTCTTCACCGGTTCTCCGGGCAAGTACGTTACGCTGAAAGACACTATCCGTGGCTTTAAAGGCATCATGGAAGGTGAGTTTGACCACCTGCCAGAGCAGGCCTTCTACATGGTTGGTGCCATCGAAGAAGCCGTGGAAAAAGCGAAGAAACTGTAA
>Pantoea_agglomerans_IG1
ATGGCTCGTAAAACACCCATTGCCCGCTACCGTAATATCGGTATCAGTGCGCACATCGACGCCGGTAAGACTACCACTACCGAACGCGTTCTGTTCTACACCGGTGTAAACCACAAAATCGGTGAAGTACATGACGGCGCAGCAACCATGGACTGGATGGAGCAGGAACAGGAACGTGGTATTACCATCACCTCCGCTGCGACCACCTGTTACTGGTCTGGTATGGCCAAGCAGTTTGAACCACACCACGTAAACATTATCGACACCCCAGGACACGTTGACTTCACCATCGAAGTTGAACGTTCTATGCGTGTGCTTGATGGCGCGGTAATGGTTTACTGTGCAGTTGGTGGCGTTCAGCCACAGTCTGAGACCGTATGGCGTCAGGCTAACAAATATAAAGTTCCACGCATTGCGTTCGTTAACAAAATGGACCGCATGGGTGCTAACTTCCTGAAAGTTGTTAAACAGATGGAAGTTCGTCTGGGCGCAACTCCAGTTCCTCTGCAGCTGGCTATCGGCGCAGAAGAGAAATTCACCGGTGTTGTTGACCTGGTGAAAATGAAAGCAATCAACTGGAACGACGCAGACCAGGGTGTAACCTTCGTCTACGAAGATATCCCAGCTGATATGCAGGAACTGGCTGAAGAATGGCATGCGAAGCTGGTTGAAGCCGCTGCTGAAGGCTCTGATGAGCTGATGGAGAAATTCTTCGGTGGTGAAGAACTGACTGAAGAAGAGATCAAAACATCTCTGCGTAAGCGTGTTCTGAACAACGAAATTATCCTGGTAACCTGTGGTTCTGCATTTAAGAACAAAGGTGTTCAGGCGATGCTGGATGCAGTTGTTGAATATCTGCCAGCACCGACTGACGTTACCGCGATCAACGGTATGCTGGACGACGGTAAAGACACGCCGGCTGTTCGTCACTCTGATGACAACGAGCCGTTTGCTGCACTGGCGTTCAAAATCGCTACCGACCCGTTCGTGGGTAACTTAACCTTCTTCCGCGTTTACTCTGGTGTTGTTAACACGGGTGACACCGTGTTCAACCCGGTTAAGTCAAACCGTGAGCGTCTGGGCCGTATCGTTCAGATGCACGCTAACAAGCGTGAAGAGATTAAAGAAGTTCGTGCGGGTGATATCGCAGCTGCGATTGGCCTGAAAGATGTGACCACTGGTGACACCCTGTGTGACCCAGATAACGTCATCATCCTTGAGCGCATGGAGTTCCCGGAGCCGGTAATCTCTATCGCCGTTGAGCCAAAAACCAAAGCTGACCAGGAAAAAATGGGTCTGGCTCTGGGCCGTCTGGCAAAAGAAGACCCATCATTCCGCGTATGGACTGATGAAGAATCTAACCAGACCATCATCGCCGGTATGGGTGAATTGCACCTCGACATCATCGTTGACCGTATGAAGCGTGAGTTCAACGTTGAAGCAAACGTGGGTAAACCACAGGTTGCTTACCGTGAAGCGATTCGCAACAAAGTTACCGATGTTGAAGGTAAACACGCCAAGCAGTCTGGTGGTCGTGGTCAGTATGGCCATGTTGTTATCGACATGTACCCACTGGAGCCAGGTTCGAACCCGAAAGGCTACGAATTTGTCAACGACATCAAAGGTGGTGTGATTCCTGGTGAATACATCCCTGCGGTTGACAAAGGTATCCAGGAGCAGCTGAAATCAGGCCCTCTGGCTGGTTACCCGGTTGTGGATCTGGGCGTGCGTCTGCACTTCGGTTCTTACCACGATGTCGACTCCTCAGAACTGGCGTTTAAACTGGCCGCGTCTCTTGCCTTCAAACAAGGCTTTAAACAAGCGACACCTGTTCTGCTTGAGCCTATCATGAAGGTTGAAGTTGAAACGCCAGAAGAGAACACGGGTGATGTCATCGGTGACCTTAGCCGTCGTCGTGGTATGCTCAAAGGGCAGGAATCTAACGCTACTGGCGTTCAGATTCACGCTGAAGTTCCGTTGTCTGAGATGTTCGGATACGCAACTCAGCTGCGTTCTCTGACCAAAGGTCGTGCTTCTTACTCCATGGAGTTCCTGAAGTATGACGATGCGCCAAACAACGTAGCGCAGGCCGTTATTGAAGCTCGTAGCAAATAAATGTCGAATTCTTATGACTCCTCAAGTATTAAAGTCCTGAAAGGACTTGATGCGGTACGCAAACGCCCGGGCATGTATATCGGCGATACCGATGACGGTACCGGTCTGCATCACATGGTATTCGAGGTCGTGGATAACGCAATCGACGAAGCGCTCGCTGGTCACTGTAGTGACATTGTGGTCACCATCCATGCCGATAACTCCGTATCGGTGCAGGATGATGGGCGCGGCATTCCTACCGGTATTCACGAAGAAGAGGGCATCTCTGCCGCTGAAGTGATCATGACCGTGCTGCATGCTGGCGGTAAGTTCGATGATAACTCCTATAAAGTCTCCGGCGGCCTGCACGGCGTGGGCGTCTCCGTGGTTAACGCCCTGTCGCAGAAGCTGGAGCTGACCATTCGTCGCGAAGGCAAAGTGCATCAGCAGATTTACGTCCATGGCGTACCGCAGGCACCGCTGGCGGTGACGGGTGAGACCGACATTACCGGGACCCGTGTGCGTTTCTGGCCGAGCCACGAAACCTTTACCAACGTGCGCGATTTTGAGTATGACATCCTGGCGAAACGCCTGCGTGAACTCTCATTCCTGAACTCCGGCGTGTCGATTCGTCTGGATGATAAGCGTGATGGCAAAAGCGATCACTTCCACTATGAAGGCGGCATCCGGGCGTTTGTTGAGTACCTCAACAAAAACAAAACCCCGATTCACCCTACCGTGTTCTATTTCTCTACCGAGAAAGATGGCATTGGTGTGGAAGTGGCGCTGCAGTGGAACGACGGCTTCCAGGAAAATATCTACTGCTTTACCAACAACATCCCACAGCGCGACGGCGGTACACACCTCGCCGGTTTCCGTTCAGCGATGACCCGTACCCTGAATGCCTACATGGAAAAAGAGGGTTACAGCAAGAAGGCCAAAGTCAGCGCCACCGGTGATGATGCCCGTGAAGGTCTGATCGCTGTGGTTTCGGTGAAAGTGCCGGATCCTAAATTCTCCTCGCAGACCAAAGATAAACTGGTCTCCTCCGAGGTGAAAACAGCGGTTGAGCAGCAGATGAATGAGCTGCTGGCTGAATACCTGCTGGAAAATCCATCAGACGCCAAAATTGTAGTCGGCAAAATTATTGACGCTGCCCGTGCCCGTGAAGCGGCACGCCGCGCCCGTGAAATGACTCGCCGTAAAGGCGCGCTGGACCTGGCGGGTCTGCCAGGCAAACTGGCGGATTGCCAGGAGCGCGACCCGGCGCTGTCTGAAATCTACCTGGTGGAGGGTGACTCCGCAGGCGGCTCGGCCAAACAGGGCCGTAACCGTAAAAACCAGGCGATTCTGCCGCTGAAAGGTAAGATTCTTAACGTTGAGAAAGCGCGTTTCGACAAGATGCTCGCCTCCCAGGAAGTGGCCACGCTGATCACCGCGCTGGGCTGCGGTATTGGTCGCGACGAGTACAACCCGGACAAGCTGCGCTATCACAGCATCATCATCATGACCGATGCCGACGTCGATGGTTCGCACATCCGTACCCTGCTGCTGACCTTCTTCTATCGTCAGATGCCTGAAATCATTGAGCGCGGCCACGTTTATATCGCCCAGCCGCCACTCTATAAAGTGAAGAAAGGCAAGCAGGAGCAGTACATCAAAGATGATGAAGCGATGGATCAATACCAGATCGCTATCGCGCTTGATGGCGCGACGCTGCACACCAATGCCAGCGCGCCGGCGCTGGGCGGTGAGCCGCTGGAGACGCTGGTCACTGACTTCAACAGCACCCAGAAGATGATCAAGCGTATGGAGCGCCGTTATCCGATGGCCATGCTGCGTGCGATGATTTATCACGACACGCTGAGCGACCTGACCAGCGAAGCAGAGGTTACAACCTGGCTGAATGGTCTGGTGAGCTATCTGACTGAACGCGAAGCGCATGGCAGCACCTATCTGGCACAGGTGCGTGAAAACCGCGAATCAAACCTGTTCGAGCCGGTACTGCGCGTCCGTACCCACGGTGTAGATACTGACTATCCGCTGGATGCTGATTTCATTCAGGGTCCTGAGTATCGCAAAATCTGCGCCCTGGGCAGCAAACTGCGTGGTCTGCTGGAAGAAGATGCTTACATCGAACGTGGCGAGCGTCGTCAGCCAGTGGCAAGCTTCGAACAGGCGATTGAGTGGCTGATTAAAGAGTCGCGTCGCGGCCTCTCGGTCCAGCGCTACAAAGGTCTGGGCGAGATGAACCCGGAGCAGCTGTGGGAAACCACCATGGATCCAGACAGCCGTCGTATGCTGCGCGTTACCATTAAAGATGCGATTGGCGCTGATCAGCTGTTCACTACCCTGATGGGCGATGCGGTTGAACCGCGCCGCGCCTTCATCGAAGAAAATGCGCTGAAAGCCGCCAATATCGATATTTAAATGCAAGAGCAATACCGCCCGGAAGAAATTGAATCCCGTGTGCAGCAGCACTGGGATGAAAACGAAACGTTTAAAGTGACTGAGCAGGAAGGTAAAGAGAAATACTATTGCCTCTCCATGTTGCCCTATCCTTCTGGCCGCCTGCACATGGGCCACGTTCGTAACTACACCATCGGCGACGTAATCGCGCGTTATCAGCGTATGCTCGGCAAAAACGTACTACAGCCGATTGGCTGGGATGCTTTCGGCCTGCCTGCGGAAGGCGCTGCGGTGAAAAACAACACCGCTCCGGCGCCGTGGACTTACGACAATATCGCCTACATGAAAAACCAGCTCAAACTGCTGGGCTTTGGCTATGACTGGAGTCGTGAACTGGCAACCTGCCAGCCAGAGTACTATCGCTGGGAACAGTGGTTCTTTACCAAACTGTATGAAAAAGGCCTGGTCTATAAAAAGACCTCTGCCGTGAACTGGTGCCCGAACGATCAGACGGTGCTGGCGAACGAGCAGGTGATCGACGGCTGCTGCTGGCGCTGCGACACCAAAGTTGAGCGTAAAGAGATCCCGCAGTGGTTTATCAAAATCACCGATTATGCGGAGGAGCTGCTGAACGATCTGGATACGCTGGAAGAGTGGCCTGAGCAGGTCAAAACCATGCAGCGTAACTGGATTGGCCGCTCTGAAGGTGTCGAAATCACCTTCGATGTGGCTGACAGCGAAGAGAAGGTCACTGTCTACACCACCCGCCCGGATACCTTTATCGGCGCAACCTATGTTGCCGTTGCCGCAGGCCATCCGCTGGCGACCCAGGCGTCGGTCAATAATCCGGCGCTGGCTGACTTTATCGCTGAATGTCGCAATACCAAAGTGGCTGAAGCCGATATGGCGACCATGGAGAAGAAAGGCATGGCGACCGGCCTGTCTGTTGTTCATCCGCTGACCGGCGAGCTTATCCCGGTCTGGGTTGCCAACTTCGTACTGATGGAATATGGCACCGGCGCTGTGATGGCGGTTCCGGCGCACGATCAGCGCGACTGGGAGTTTGCCACTAAATATGATCTGCCGATTAAGCCGGTCATCCTGAATCTGGATGGTTCCATTCCTGATGTCAGCATTGCGGCGATGACTGACAAAGGTGCGCTGTTCAACTCAGGTGAGTTTAACGGCATGGATCACGCCACCGGTTTTAACGCCATCGCGGATTCGCTGGCGGCAAAAGGCGTGGGCGTGCGTAAAGTGAACTACCGCCTGCGCGACTGGGGTGTCTCCCGTCAGCGCTATTGGGGTGCCCCTATCCCGATGGTGACGCTGGAAGATGGCACCGTTATGCCTGCACCAGAAGACCAGCTGCCGGTGATCCTGCCGGAAGATGTGGTGATGGATGGCATTACCAGCCCAATCAAAGCGGATCCGGAGTGGGCTAAAACCACGGTAAACGGCCAGCCTGCCCTGCGTGAAACCGACACCTTTGACACCTTTATGGAGTCTTCCTGGTACTACGCGCGTTATACCTGCGCCAGCTACAAGGAAGGCATGCTGGATCCGGCAGCGGCAAACTACTGGCTGCCGGTCGATCAGTATGTGGGCGGTATTGAACACGCCATCATGCACCTGATGTATTTCCGCTTCTTCCACAAGCTGCTGCGTGACGCGGGCCTGGTGAACTCCAATGAGCCAGCCAAACGTCTGCTGTGCCAGGGCATGGTGCTGGCTGACGCCTTCTACTCCCTTGGTGCCAACGGCGAGCGTAACTGGGTTTCACCGGTTGACGTTGAGGTTGAGCGGGATGAGAAAGGCCGCATTGTTAAAGCCACAGACACGCAGGGCCGCGAAGTGATCTACGCGGGCATGAGCAAAATGTCGAAGTCGAAAAACAACGGCATCGACCCACAGCTGATGGTTGAGCGTTACGGCGCGGATACCGTGCGTCTGTTTATGATGTTTGCTTCACCGGCGGATATGACGCTGGAGTGGCAGGAGTCGGGCGTTGAAGGGGCGAACCGCTTCCTGAAACGTGTCTGGAAGCTGGTCTTCGAGCATACACAGAAAGGTGCGACCGTGGCACTGGATGTGGAGAGCCTGAATGACGAGCAGAAATCGCTGCGTCGCGATCTGCACAAAACTATCGCCAAAGTGGCGGATGATATTGGCCGTCGTCAGACTTTCAACACCGCCATTGCGGCGATCATGGAGCTGATGAACAAACTGGCACGCGCCCCGCAGGAAAGCGAGCAGGATCGCGCCCTGATGCAGGAAGCGCTGCTGGCCATCGTCCGTCTGCTCTATCCGTTTACCCCGCACGCCTGCTATGTTCTGTGGCAGACGCTGGGTGGCGAAGGCACTATCGATGAAGCGAGCTGGCCGGTTGCGGATGAAGCCGCTATGGTTGAAGATTCGCTGCTGGTAGTGGTTCAGGTTAACGGTAAAGTGCGCGGTAAAATCACCGTGCCAGCCGATGCAACACAGGAACAGGTTCAGGCACGCGCTGCGCAGGAGCATCTGGTAGCGAAGTATCTGGACGGCGTGACTATCCGTAAAGTCATTTATGTACCGGGCAAACTGCTTAACCTGGTCGTAGGTTAAATGGCGATTGATGAAAACAAACAGAAGGCTTTAGCTGCCGCGCTTGGCCAGATTGAGAAGCAATTTGGTAAAGGCTCCATCATGCGCTTGGGTGAAGACCGCTCAATGGATGTGGAAACTATCTCTACCGGCTCGCTGTCGCTGGATATCGCATTAGGCGCAGGCGGTCTGCCAATGGGCCGTATCGTTGAGATCTACGGACCTGAGTCTTCAGGTAAAACCACGCTGACTTTGCAGGTTATCGCATCTGCACAGCGTAAAGGTAAAACCTGTGCCTTTATCGATGCCGAGCATGCGCTTGATCCGGTTTACGCCAAGAAACTCGGCGTAGACATTGATAACCTGCTCTGCTCTCAGCCAGACACTGGTGAGCAGGCGCTGGAAATCTGTGATGCGCTGGCGCGCTCTGGTGCCGTTGACGTGATCATCGTCGACTCCGTCGCGGCGCTGACGCCTAAAGCGGAAATCGAAGGTGAAATCGGTGACTCACACATGGGCCTCGCGGCACGTATGATGAGCCAGGCGATGCGTAAACTGGCCGGTAACCTGAAGCAGTCCAATACCCTGCTGATTTTCATCAACCAGATCCGTATGAAAATTGGTGTGATGTTTGGTAACCCGGAAACCACCACTGGTGGTAACGCGCTGAAGTTCTACGCCTCTGTCCGTCTTGATATCCGCCGTATCGGTGCAATCAAAGAGGGCGATAACGTGGTCGGCAGTGAGACCCGCGTTAAAGTGGTGAAAAACAAAATCGCCGCGCCATTCAAACAGGCTGAGTTCCAGATCATGTACGGCGAAGGTATCAATACCTTTGGTGAGCTGGTCGACCTGGGCGTGAAGCACAAGCTGATTGAAAAAGCGGGTGCATGGTACAGCTACAATGGCGACAAGATTGGTCAGGGTAAATCGAATGCCGGCAACTTCCTGAAAGAGAATGCTGCTGTGGCAAACGAGATTGATCTGAAGTTACGTGAGATGTTGCTCAACGGCGCGGATGAAAAACTCGCAGCAGCCGACAAGGCTGCTGAGAAAGAAGACGCGGCTGAAGCGAACGAAGACTTCTAAATGGTTTACTCCTATACCGAGAAAAAACGTATTCGTAAGGATTTTGGTAAACGTCCGCAAGTACTGGACATACCTTATCTCCTTTCCATCCAGCTCGACTCGTTCCAGAAGTTTATCGAGCAAGATCCAGAAGGTCAGTACGGACTGGAAGCTGCATTCCGCTCTGTATTCCCTATTGCGAGCTACAGCGGCAACTCTGAGTTGCAGTATGTCAGCTATCGCCTGGGTGAACCTGTCTTTGACGTGAAAGAGTGTCAGATCCGTGGCGTGACCTATTCGGCACCGCTGCGCGTGAAACTGCGTCTGGTGGTCTATGAGCGCGAAGCGCCAGAAGGCACCGTAAAAGACATTAAAGAACAAGAAGTCTACATGGGCGAAATTCCGCTCATGACCGACAATGGTACCTTTGTTATCAATGGTACCGAGCGCGTTATCGTTTCTCAGCTGCACCGTAGTCCTGGCGTGTTCTTTGATAGCGATAAGGGTAAAACCCACTCATCGGGTAAAGTGCTCTACAACGCACGTATCATCCCTTACCGCGGTTCATGGCTCGACTTTGAGTTTGACCCGAAAGATAACCTGTTTGTCCGTATTGACCGTCGTCGTAAGCTGCCGGCCACTATCATCCTGCGTGCGTTGCAGTTCACTACACCTCAGATCCTCGATATCTTCTTCGAGAAAGTGGTGTTTGAAATTCGCGACAACAAGCTGCAGATGGAGCTGGTGCCTGAGCGCCTGCGCGGTGAAACTGCGACCTTCGATATCGAAGCGAACGGCACCGTCTACGTCGAAAAAGCACGCCGTATTACTGCGCGCCATATCCGTCAGCTGGAAAAAGATGGCATTCAGCACATCGAAGTTCCGGTTGAATATATCGCGGGCAAAGTGGTCGCTAAAGACTACATCGATGAGAGCACCGGTGAGCTGATCATTGCAGCGAACATGGAACTGTCACTGGATCTGCTGGCCAAACTGAGCCAGTCCGGTCACAAGCGCATCGAAACGCTGTTCACCAACGATCTGGACCACGGTCCATATATGTCCGAGACCCTGCGTGTCGACCCAACCAGCGATCGTCTGAGCGCACTGGTTGAGATCTACCGCATGATGCGTCCTGGTGAGCCGCCAACACGCGAAGCAGCAGAGAACCTGTTTGAGAACCTGTTCTTCTCTGAAGATCGTTACGATCTTTCTGCTGTGGGTCGTATGAAGTTCAACCGTTCATTGCTGCGTGATGAAATCGAAGGTTCAGGCATCCTGAGCAAAGATGACATCATCGAAGTGATGAAGAAGCTGATCGACATCCGTAACGGTAAAGGCGAAGTGGACGATATCGACCACCTCGGTAACCGTCGTATTCGTTCAGTCGGTGAAATGGCTGAGAACCAGTTCCGTGTCGGTCTGGTACGTGTTGAGCGTGCGGTGAAAGAGCGTCTGTCACTGGGCGACCTTGATACCCTGATGCCACAGGACATGATCAACGCGAAGCCAATTTCGGCCGCGGTGAAAGAGTTCTTTGGTTCCAGCCAGCTTTCTCAGTTTATGGATCAGAACAACCCGCTGTCAGAGATTACGCACAAACGTCGTATCTCTGCTCTCGGCCCGGGTGGTTTGACGCGTGAGCGTGCCGGCTTCGAAGTGCGTGACGTACACCCAACGCACTACGGTCGTGTCTGCCCAATCGAAACCCCTGAAGGCCCGAACATCGGTCTGATCAACTCCTTGTCTGTGTATGCACAGACCAACGAGTACGGTTTCCTTGAGACGCCTTACCGCCGTGTTATCGACGGTCTGGTTTCTGACGAGATTCACTACCTCTCTGCTATCGAAGAGGGTAACTACGTTATCGCTCAGGCGAACGCCCCTCTTGATGATAACGGCGCGTTTGTTGATGACCTGGTCACCTGCCGTAGCAAAGGCGAATCAAGTCTGTTCAGCCGCGATCAGGTTGACTACATGGACGTTTCGACTCAACAGATCGTTTCTGTCGGTGCGTCACTGATCCCGTTCCTGGAACACGATGATGCTAACCGCGCCCTGATGGGTGCGAACATGCAACGTCAGGCCGTTCCGACTCTGCGTGCTGATAAGCCGCTGGTTGGTACGGGTATGGAACGTGCTGTTGCCGTTGACTCCGGTGTAACTGCCGTTGCCAAACGTGGCGGTACCGTACAGTACGTCGACGCATCACGTATCGTTATCAAAGTTAACGAAGACGAAATGCATGCTGGCGAAGCCGGTATCGACATCTACAACCTGACCAAATATACCCGTTCTAACCAGAACACCTGCATCAACCAGATGCCATGTGTTTCTCTGGGTGAGCCGGTTGAGCGCGGCGACGTGCTGGCAGATGGCCCGTCCACCGATCTGGGTGAACTGGCACTGGGCCAGAACATGCGCGTAGCGTTCATGCCGTGGAACGGTTACAACTTCGAAGACTCCATCCTGGTCTCCGAGCGTGTGGTTCAGGAAGATCGCTTTACGACTATCCACATTCAGGAACTGGCTTGCGTGTCGCGTGACACCAAACTGGGGCCGGAAGAGATTACCGCTGATATCCCGAACGTGGGTGAAGCTGCACTCTCTAAACTGGATGAGTCAGGCATCGTCTACATCGGTGCTGAAGTGACCGGTGGTGACATTCTGGTTGGTAAGGTTACGCCAAAAGGTGAAACCCAGCTGACGCCAGAAGAGAAACTGCTGCGCGCTATCTTCGGTGAAAAAGCCTCTGACGTGAAAGATTCGTCACTGCGCGTACCGAATGGCGTGTCAGGCACCGTGATCGACGTTCAGGTCTTTACCCGCGATGGCGTGGAAAAAGACAAACGTGCGCTGGAAATTGAAGAGATGCAGCTGAAGCAGGCCAAGAAAGACCTGTCTGAAGAACTGCAGATTCTGGAAGCGGGCCTGTTCAGCCGTATCCAGAACGTATTGATTTCTGGTGGCGTTGAAGCAGACAAACTGGACAAGCTGCCGCGCGAGCGCTGGCTGGAACTGGGTCTGACTGACGAAGCCAAGCAAAACCAGCTGGAGCAGCTGGCAGAGCAGTACGACGAACTGAAGCACGAGTTTGAGAAAAAACTCGAAGGTAAGCGTCGTAAAATCACCCAGGGCGATGATCTGGCACCAGGCGTGCTGAAAATCGTTAAGGTTTATCTGGCTGTTAAGCGTCAGATTCAGCCGGGTGACAAAATGGCAGGCCGTCACGGTAACAAAGGTGTTATCTCTAAGATCAACCCGATCGAAGATATGCCTTACGATGAAAACGGCACGCCGGTTGACATCGTTCTGAACCCGCTGGGCGTACCATCGCGTATGAACATCGGTCAGATTCTGGAAACCCACCTGGGTATGGCAGCGAAAGGCATCGGCGAGAAGATCAACGCCATGCTCAAAAAGCAGGAAGACGTCGCGAAACTGCGCGAATTCATCCAGCGCGCCTATGACCTGGGTAGCGATCTGCGTCAGAAAGTTGACCTGAACACCTTCTCCGACGACGAAGTATTGCGTCTGGCTGAGAACCTGAAGAAAGGTATGCCAATCGCCACTCCGGTGTTTGATGGCGCGAAAGAGAGCGAAATCAAAGAGCTGCTGCAGCTCGGCGGCTTGCCTTCTTCCGGTCAGATTACCCTGTTTGACGGCCGTACCGGTGAGCAGTTCGAACGTCAGGTAACCGTTGGCTACATGTACATGCTGAAACTCAACCACCTGGTTGATGACAAGATGCATGCGCGTTCAACCGGTTCCTACAGCCTGGTTACTCAGCAGCCGCTGGGTGGTAAGGCACAGTTCGGTGGTCAGCGCTTTGGTGAGATGGAAGTATGGGCACTGGAAGCATATGGTGCCGCGTATACCCTGCAGGAAATGCTTACCGTTAAGTCTGATGACGTCAACGGCCGTACCAAGATGTATAAAAACATCGTTGACGGTAACCATCAGATGGAACCGGGCATGCCGGAATCCTTCAACGTACTGTTGAAAGAGATTCGCTCGCTGGGTATCAACATCGAGCTGGAAGACGAGTAAATGGCAGTTGTTAAATGTAAACCGACATCTCCGGGTCGTCGCCATGTAGTTAAAGTGGTAAACGCGGAGCTGCACAAGGGCAAACCATTTGCCCCGCTGGTAGAAAAAAACAGCAAATCCGGTGGCCGTAACAACAATGGTCGTATCACTACCCGTCATATCGGTGGTGGTCACAAGCAGGCTTATCGTATTGTTGACTTCAAACGCAACAAAGACGGTATCCCGGCAGTTGTTGAACGTCTTGAGTACGATCCGAACCGCTCTGCGAACATCGCACTGGTTCTGTACAAAGACGGCGAGCGCCGTTACATCCTGGCCCCTAAAGGCCTGAAAGCCGGCGACCAGATCCAATCTGGCGTTGATGCTGCGATTAAAGCAGGTAACACTCTGCCGATGCGTAACATCCCGGTGGGTTCAACCGTGCATAACGTAGAAATGAAACCAGGCAAAGGCGGTCAGATTGCTCGCTCAGCCGGTGCTTACGTGCAGATCGTTGCGCGTGAAGGTTCTTACGTTACCCTGCGTCTGCGTTCAGGTGAAATGCGTAAAGTCGAGTCTGACTGCCGCGCAACACTGGGCGAAGTCGGCAACGCTGAGCATATGCTGCGCGTTCTGGGTAAAGCTGGTGCAGCCCGTTGGCGTGGTGTTCGTCCTACCGTTCGTGGTACCGCGATGAACCCAGTTGATCACCCGCACGGTGGTGGTGAAGGTCGTAACTTTGGTAAGCACCCGGTAACTCCGTGGGGCGTTCAGACCAAAGGTAAGAAGACCCGTAGCAACAAGCGTACCGATAAGTTTATCGTACGTCGCCGTAGCAAATAAATGGCAACTGGAAAGATTGTCCAGATTATCGGCGCCGTTGTTGACGTCGAATTCCCTCAGGACGCGGTACCGCAAGTGTACAGCGCCCTCGAGGTTATGAATGGTGATGCGCGTCTGGTGCTGGAAGTTCAGCAGCAGCTCGGCGGCGGCGTAGTACGTACCATCGCAATGGGTACGTCTGACGGCCTGAAGCGTGGTCTGAGCGTCAACGACCTGCAGAAACCGATTCAGGTACCCGTCGGTAAAGCGACCCTGGGCCGTATCATGAACGTTCTCGGCGAGCCAATCGATATGAAAGGCGAGCTGAAAGAAGAAGATGGCAGCGCAGTAGAGATCGCCTCTATTCACCGCGCAGCCCCTTCTTATGAAGATCAGTCTAACTCGCAGGAACTGCTGGAAACCGGCATCAAGGTTATCGACCTGATGTGTCCGTTTGCTAAAGGCGGTAAAGTCGGTCTGTTCGGTGGTGCGGGTGTAGGTAAAACCGTCAACATGATGGAACTGATCCGTAACATCGCGGCTGAACACTCAGGTTACTCAGTGTTTGCCGGTGTGGGTGAGCGTACTCGTGAGGGTAACGACTTCTACCACGAAATGACTGACTCTAACGTTATCGATAAAGTTGCACTGGTCTATGGCCAGATGAACGAGCCGCCGGGTAACCGTCTGCGCGTAGCACTGACCGGTCTGACCATGGCGGAAAAATTCCGTGATGAAGGCCGCGACGTTCTGCTGTTCATCGATAACATCTACCGTTATACCCTGGCCGGTACAGAAGTTTCTGCACTGCTGGGTCGTATGCCATCTGCGGTAGGTTACCAGCCAACGCTGGCAGAAGAGATGGGTGTGTTGCAGGAGCGTATTACCTCCACCAAGACCGGTTCAATCACCTCCGTACAGGCCGTTTACGTCCCTGCGGATGACCTGACTGACCCATCACCAGCAACTACCTTTGCGCACTTAGACTCAACGGTAACGCTGAGCCGTCAGATCGCCTCTCTGGGTATCTACCCGGCCGTTGACCCGCTGGACTCTACCAGCCGTCAGCTGGATCCGCTGGTTGTCGGTCAGGAGCACTATGATGTTGCACGTGGCGTTCAGTCACTGCTGCAGCGTTATCAGGAACTGAAAGACATCATCGCCATCCTCGGTATGGATGAGCTGTCTGAAGAAGACAAACTGCTGGTGGCACGTGCGCGTAAGATTCAGCGCTTCCTGTCTCAGCCGTTCTTCGTTGCAGAAGTATTCACCGGTTCACCGGGCAAATACGTGACGCTGAAAGACACTATCCGTGGCTTTAAAGGCATCATGGAAGGTGAGTTTGACCACCTGCCAGAGCAGGCCTTCTACATGGTTGGCGCCATCGAAGAAGCCGTGGAAAAAGCGAAGAAACTGTAA
>VB8951-A
ATGGCTCGTACAACACCCATTGCGCGCTACCGTAACATTGGTATCAGCGCACACATCGACGCCGGTAAAACCACGACGACCGAGCGCATCCTGTTCTACACCGGTGTTAACCACAAAATCGGTGAAGTACACGATGGCGCAGCGACCATGGACTGGATGGCGCAGGAGCAGGAGCGTGGTATCACCATCACGTCTGCAGCGACCACCGCATTCTGGTCCGGTATGGCTAAGCAGTTTGAGCCGCACCGTATCAACATCATCGACACCCCTGGACACGTTGACTTCACCATCGAAGTAGAACGTTCAATGCGTGTGCTCGATGGCGCAGTAATGGTTTACTGTGCTGTAGGTGGCGTGCAGCCGCAGTCTGAGACCGTATGGCGTCAGGCAAACAAATATAAAGTTCCGCGTATCGCGTTCGTTAACAAAATGGACCGTATGGGCGCGAACTTCCTGAAAGTTGTTGGTCAGATTGAATCCCGTCTGGGCGCGACTCCGGTTCCGCTGCAGCTGGCTATCGGCGCTGAAGAGAACTTCACCGGCGTTGTTGACCTGATCAAAATGAAAGCCATCAACTGGAACGATGCCGACCAGGGCGTTACCTTCGTTTACGAAGATATCCCGGCCGACATGCAGGAACTGGCTGAAGAGTGGCGCGGCAAGCTGATCGAAGCGGCAGCAGAAGCTTCTGAAGAGCTGATGGAGAAATTCTTCAGCGGCGAAGAGCTGAGCGAAGAAGAGATCAAAACCGCTCTGCGTCAGCGCGTACTGCGCAACGAAATCATCCTGGTTACCTGTGGTTCTGCGTTCAAGAACAAAGGTGTTCAGGCAATGCTGGATGCCGTGGTTGAATACCTGCCGGCACCGACTGACGTTCCTGCGATCAACGGTATGCTGGACGACGGTAAAGACACGCCTGCTGAGCGTCACGCTGACGACAGCGAGCCGTTCTCTGCGCTGGCGTTCAAAATCGCCAACGACCCGTTCGTGGGCAACCTGACCTTCTTCCGCGTTTACTCTGGCGTGGTTAACTCAGGTGACACCGTACTGAACTCCGTGAAATCCGCACGTGAGCGTTTCGGCCGTATCGTACAGATGCACGCCAACAAACGTGAAGAGATCAGCGAAGTTCGCGCGGGCGACATCGCGGCTGCGATCGGTCTGAAAGACGTGATCACCGGTGACACCCTGTGTGACCCGAGCAACCCGATTATCCTGGAACGTATGGAGTTCCCGGAGCCGGTAATCTCTATCGCCGTTGAGCCGAAAACCAAAGCTGACCAGGAAAAAATGGGTCTGGCTCTGGGCCGTCTGGCTAAAGAAGACCCGTCATTCCGCGTATGGACTGACGAAGAGTCTAACCAGACCATCATCGCCGGTATGGGTGAGCTGCACCTCGACATCATCGTTGACCGCATGAAGCGCGAATTCAACGTTGAAGCGAACGTGGGCAAACCGCAGGTTGCTTACCGCGAAGCGATTCGCTCTAAAGTTACCGACATCGAAGGTAAACACGCCAAGCAGTCTGGTGGTCGCGGTCAGTATGGTCATGTTGTTATCGACATGTACCCGCTGGAGCCGGGTTCAAACCCGAAAGGCTACGAATTTGTCAACGATATCAAAGGTGGTGTGATTCCTGGCGAATACATCCCTGCGGTTGACAAAGGCATCCAGGAACAGCTGAAATCTGGCCCGCTGGCAGGTTATCCGGTTGTTGATCTGGGCGTGCGTCTGCACTTCGGTTCTTACCATGACGTGGACTCCTCAGAGCTGGCGTTTAAACTGGCCGCTTCTATCGCCTTCAAAGATGGCTTTAAGAAAGCACAGCCAGTACTGCTTGAGCCGATCATGAAGGTTGAAGTAGAGACTCCGGAAGAGAACACCGGTGACGTCATCGGTGACCTTAGCCGTCGTCGTGGTATGCTGAAAGGGCAGGAATCTAACGCTACCGGCGTTCAGATTCACGCTGAAGTTCCGCTGTCTGAAATGTTCGGATACGCGACGCAGTTGCGTTCTCTGACTAAAGGCCGTGCTTCTTACTCCATGGAGTTCCTGAAGTACGATGATGCGCCGAACAACGTCGCTCAGGCCGTTATTGAAGCTCGTAGCAAATAAATGTCGAATTCTTATGACTCCTCAAGTATCAAAGTTCTGAAAGGGCTGGATGCGGTACGCAAACGTCCGGGTATGTATATCGGCGATACGGATGACGGCACCGGTCTGCACCACATGGTATTCGAGGTCGTGGATAACGCAATCGACGAAGCGCTCGCCGGTCACTGTAGTGATATCGTCGTGACCATTCATGCCGATAATTCCGTTTCCGTTCAGGATGATGGCCGTGGCATTCCCACCGGCATTCACGAAGAAGAGGGCGTTTCCGCTGCGGAAGTGATCATGACCGTGCTGCACGCAGGCGGCAAGTTCGACGACAACTCCTATAAAGTATCGGGCGGTCTGCACGGCGTAGGCGTCTCGGTTGTTAACGCCCTGTCGCAAAAGCTGGAGCTGACCATTCGTCGCGAAGGCAAAGTGCATCAGCAAACTTACGTGCACGGCGTGCCGCAGGCGCCGCTGAACGTCACCGGCGAAACCGATCTGACCGGCACCCGCGTGCGTTTCTGGCCGAGCCACGAAACCTTCACCAACGTTGTCGAGTTCGAATATGACATTCTGGCGAAGCGCCTGCGCGAACTCTCGTTCCTGAACTCCGGCGTATCGATTCGTCTGGAAGACAAGCGTGACGGCAAAAACGATCACTTCCATTACGATGGCGGCATCAAGGCGTTCGTCGAGTACCTGAATAAGAACAAAACCCCTATCCATCCGAATGTGTTCTATTTCTCCACCGAAAAAGACGGCATTGGCGTGGAAGTGGCGCTGCAGTGGAATGACGGCTTCCAGGAGAACATCTACTGCTTCACCAACAACATTCCGCAGCGCGACGGCGGCACGCACCTGGCGGGCTTCCGCGCGGCGATGACGCGTACCCTGAACGCCTATATGGACAAAGAGGGCTACAGCAAAAAAGCGAAAGTCAGCGCCACCGGCGACGACGCCCGCGAAGGCCTGGTTGCGGTTGTATCGGTTAAAGTGCCGGATCCGAAGTTCTCTTCGCAGACCAAAGATAAGCTGGTCTCGTCCGAAGTGAAATCGGCGGTGGAACAGCAGATGAACGAACTGCTGAGCGAATACCTGCTGGAAAACCCGAGCGACGCCAAAATCGTCGTCGGCAAAATCATTGACGCCGCCCGCGCCCGTGAAGCGGCCCGTCGCGCTCGCGAAATGACGCGCCGTAAAGGTGCGCTCGATCTGGCGGGTCTGCCGGGCAAGCTGGCGGATTGCCAGGAGCGCGATCCGGCGCTCTCTGAAATCTACCTGGTGGAGGGTGACTCCGCAGGCGGTTCGGCCAAACAGGGCCGTAACCGTAAGAACCAGGCGATTTTGCCGCTGAAGGGTAAAATCCTTAACGTAGAGAAAGCGCGCTTCGACAAGATGCTCTCTTCGCAGGAAGTGGCGACGCTGATCACCGCGCTGGGCTGCGGCATCGGCCGCGACGAATACAACCCGGACAAGCTGCGCTATCACAGCATCATCATCATGACCGATGCTGACGTCGACGGCTCGCACATTCGTACGCTGCTGTTGACCTTCTTCTATCGTCAGATGCCGGAAATCATCGAGCGCGGCCACGTCTATATCGCGCAGCCGCCGCTCTACAAGGTGAAGAAAGGCAAGCAGGAGCAGTACATCAAAGACGATGAGGCGATGGATCAGTATCAGATCGCCATCGCCCTCGACGGCGCGACACTGCACACCAACGCCAGCGCGCCGGCGCTGGGCGGCGAGCCGCTGGAGAATCTGGTCGCGGAGTTCAACAGCACGCAGAAGATGATCAAGCGTATGGAGCGCCGCTATCCGGTTGCGCTGCTGCGCGCGCTGGTTTATCACCCAACGCTGAGCGATCTGACCAATGAAGCTGAGGTTCAGGCCTGGCTGGACGCGCTGGTGGCTTTCCTGGCCGAGCGCGAAACGCACGGCAGCAGCTATGTCGCTCAGGTACGCGAAAACCGCGAGCAGAACATCTTCGAACCGGTTCTGCGCGTGCGCACGCACGGCGTCGACACCGATTATACGCTGGACGCCGAGTTCATTCAGGGACCGGAGTACCGTAAAATCAACGCGCTGGGCGAGAAGCTGCGCGGCCTGATTGAGGAAGACGCCTACATCGAGCGCGGCGAGCGCCGTCAGCCGGTCGCCAGCTTTGAGCAGGCTATCGAATGGCTGGTGAAAGAGTCGCGTCGCGGTCTGTCGGTACAGCGCTATAAAGGTCTGGGCGAGATGAACGCCGAGCAGCTGTGGGAAACCACGATGGATCCGGACAGCCGTCGCATGCTGCGCGTCACCATCAAGGACGCCATCGCCGCCGATCAGCTCTTCACCACGCTGATGGGCGATGCGGTTGAACCGCGCCGCGCCTTTATCGAAGAGAACGCCCTGAAAGCGGCGAATATCGATATTTAAATGCAAGAGCAATACCGCCCGGAAGAGATAGAATCCCGCGTCCAGCAACACTGGGACGAAAACCAAACGTTCAAAGTGACCGAAGATGAGAGCAAAGAGAAATATTACTGCCTCTCCATGCTGCCCTATCCTTCCGGCCGCCTACATATGGGCCACGTGCGTAACTATACCATTGGCGACGTGATCGCCCGTTACCAGCGTATGCTCGGCAAAAACGTGCTGCAGCCGATCGGCTGGGACGCGTTCGGCCTGCCGGCGGAAGGCGCGGCGGTAAAAAACAACACCGCGCCCGCGCCATGGACCTACGACAACATCGAATATATGAAGAACCAGCTGAAACTGCTGGGCTTCGGCTATGACTGGAGCCGCGAGCTGGCCACCTGCAAGCCGGAATACTACCGCTGGGAACAGTGGTTCTTCACCAAACTGTATGAAAAAGGCCTGGTTTATAAAAAAACCTCGGCGGTGAACTGGTGCCCGAACGATCAGACGGTGCTGGCGAACGAACAGGTTATCGACGGCTGCTGCTGGCGCTGCGACACCAAAGTCGAGCGCAAAGAGATCCCGCAGTGGTTCGTTAAGATCACCGACTATGCCGATGAGCTGCTTAACGACCTCGACACGCTGGAAGACTGGCCAGAACAGGTCAAAACCATGCAGCGCAACTGGATTGGCCGTTCCGAAGGGGTCGAGATCACCTTCGACGTTGCCGACAGCGAAGAGAAAGTGACCGTTTACACCACGCGTCCGGACACCTTCCTGGGCGCTACCTACGTCGCGGTCGCCGCTGGCCATCCGCTGGCGCTGCAGGCGTCGATGGGCAACCCGGTGCTGGCTGACTTTATCGCCGAATGCCGCAACACCAAAGTCGCCGAAGCAGAGATGGCGACGATGGAGAAAAAAGGCATGGCAACCGGTCTGTTCGCCATCCATCCGCTGACCGGCGACAAAGTGCCAGTCTGGGTCGCCAACTTCGTGCTGATGGAGTACGGCACCGGCGCCGTTATGGCGGTTCCGGCGCACGACCAGCGCGACTGGGAGTTCGCCACCAAATACGATCTGCCGATTACGCCGGTCGTGCTGAACCAGGACGGCAGCGAGCCGGACGTCAGCGCCGCCGCAATGACGGAAAAAGGCACCCTGTTCAACTCTGGCGAATTCAGCGGTCTGAGCCATGAAGCAGGCTTTAACGCTATCGCCGACACGCTGGCCGCGAAAGGCGTCGGCGTACGTAAGGTCAACTACCGTCTGCGCGACTGGGGCGTCTCCCGTCAGCGCTACTGGGGCGCGCCGATTCCGATGGTGACGCTGGAAGACGGCACCGTGATGCCGACGCCGGAAGATCAGCTGCCGGTGATCCTGCCGGAAGATGTGGTGATGGACGGCATTACCAGCCCGATCAAAGCGGACCCGGAGTGGGCGAAAACCACCGTTAACGGCCAGCCGGCGCTGCGTGAAACCGACACCTTCGATACCTTTATGGAGTCATCCTGGTACTACGCGCGCTACACCTGCGCCAACTATGATGAAGGTATGCTGGATCCGGCCGCGGCCAACTACTGGCTGCCGGTGGATCAGTATGTCGGCGGGATTGAACACGCCATCATGCACCTGATGTACTTCCGCTTCTATCACAAGCTGCTGCGCGACGCGGGCCTGGTGACCTCTAATGAGCCGGCGAAGCGTCTGCTGTGTCAGGGTATGGTGCTGGCGGACGCCTTCTACTACCTCGGCGCCAACGGCGAGCGCAACTGGGTCTCTCCGGTAGACGTCACCGTCGAACGCGACGAGAAAGGCCGCATCGTGAAAGCGACCGACAGTCAGGGCCGCGAGGTGATTTACGCCGGCATGAGCAAAATGTCGAAGTCGAAAAACAACGGCATCGACCCGCAGCTGATGGTTGAGCGCTACGGCGCCGACACGGTTCGCCTGTTTATGATGTTTGCTTCGCCGGCGGAAATGACGCTGGAGTGGCAGGAGTCAGGCGTCGAAGGCGCGAACCGCTTCCTGAAGCGCGTGTGGAAACTGGCCTACGAGCATACGGCAAAAGGCGCGACGGTAGCGCTGGATATCGGCAGCCTTAACGACGATCAGAAAGCGCTGCGTCGCGATCTGCACAAAACCATCGCCAAAGTTTCCGACGACATCGGCCGTCGTCAGACCTTCAACACCGCCATCGCGGCGATTATGGAGCTGATGAACAAGCTGGCGCGCGCGCCGCAGGAGAGCGAGCAGGACCGCGCGCTGATGCAGGAAGCGCTGCTGGCCGTCGTCCGCATGCTCTACCCGTTCACCCCGCACGCCAGCTATGTGCTGTGGCAGGAGCTGGGCGGCGAAGGCAGCGTGGACAACGCCGACTGGCCGGTAGCGGACGAGGCGGCGATGGTGGAAGAGTCGCTGCTGGTGGTTGTGCAGGTAAATGGTAAAGTGCGTGGTAAAATTACCGTGGCCGCCGACGCGACGCAGGAGCAGGTTCAGGCTCGTGCCGCCCAGGAACATCTGGTGGCGAAGTACCTTGACGGCGTCACCATCCGCAAAGTGATTTATGTACCCGGCAAACTGCTTAACCTGGTCGTAGGTTAAATGGCAATTGACGAAAACAAACAGAAGGCTTTAGCTGCTGCGCTGGGCCAGATTGAGAAGCAATTCGGTAAAGGCTCCATCATGCGTCTGGGTGAAGACCGCTCAATGGACGTGGAAACCATTTCTACCGGTTCGCTTTCTCTGGATATCGCGCTGGGCGCCGGCGGTTTGCCGATGGGCCGTATGGTCGAAATCTATGGTCCGGAATCTTCTGGTAAAACAACGCTGACGCTGCAGGTTATCGCTTCAGCACAGCGCAAAGGCAAAACCTGTGCCTTTATCGATGCTGAACACGCGCTGGATCCGGTGTATGCCAAGAAGCTCGGCGTAGACATCGACAATCTGCTCTGTTCTCAGCCGGACACCGGCGAGCAGGCGCTGGAAATCTGTGACGCGCTGGCGCGTTCAGGCGCAGTGGACGTTATCATCGTCGACTCCGTCGCGGCGCTGACGCCGAAAGCGGAAATCGAAGGCGAGATCGGCGACTCTCATATGGGCCTTGCGGCGCGTATGATGAGCCAGGCGATGCGTAAGCTGGCGGGTAACCTGAAGCAGTCCAACACGCTGCTGATCTTCATCAACCAGATCCGTATGAAAATCGGCGTGATGTTCGGTAACCCGGAAACCACTACCGGTGGTAACGCGCTGAAGTTCTACGCTTCCGTTCGTCTTGATATCCGTCGTATCGGCGCGATTAAAGAGGGCGACGAAGTGGTCGGCAGCGAAACCCGCGTTAAAGTGGTGAAAAATAAAATCGCCGCACCGTTTAAGCAGGCTGAGTTCCAGATCATGTACGGCGAAGGCATCAACACCTTTGGCGAGCTGGTTGACCTGGGCGTGAAGTACAAGCTGGTGGAAAAAGCGGGCGCCTGGTATAGCTACAACGGCGACAAAATTGGTCAGGGTAAAGCGAACGCCACCAATTTCCTTAAGGAAAACCCGGCGATCGCCAATGAGCTGGACGTTAAACTGCGTGAAATGCTGCTGAACAGCGCGAACGCCGAAGCGGGCGCCGCTAATGCGCCAGCAGGCGCGCTGGAAGACGCAGCCAGCGAGACGAACGAAGACTTCTAAATGGTTTACTCCTATACCGAGAAAAAACGTATTCGTAAGGATTTTGGTAAACGTCCGCAAGTACTGGACATACCTTATCTCCTTTCTATCCAGCTTGACTCGTTCCAGAAGTTTATCGAGCAAGATTCGGAAGGTCAGTACGGACTGGAAGCAGCCTTCCGTTCCGTCTTCCCCATTCAGAGTTACAGCGGTAACTCAGAGCTGCAATACGTCAGCTACCGTCTGGGCGAACCTGTCTTTGACGTGAAAGAGTGTCAGATTCGTGGCGTGACGTTCTCCGCACCGCTGCGCGTCAAACTGCGTCTGGTGATCTACGAGCGCGAAGCGCCGGAAGGCACCGTAAAAGACATTAAAGAACAAGAAGTCTACATGGGCGAAATTCCGCTCATGACCGACAACGGTACCTTTGTTATCAACGGTACCGAACGCGTTATCGTTTCTCAGCTGCATCGTAGTCCTGGCGTCTTCTTCGACAGTGATAAAGGTAAAACCCACTCATCGGGTAAAGTGCTTTATAACGCACGCATCATTCCTTATCGCGGTTCATGGCTGGACTTCGAGTTCGACCCGAAAGACAACCTGTTCGTACGTATCGACCGTCGTCGCAAGCTGCCGGCCAGTATCATTCTGCGCGCGCTGAACTACACCACCGAGCAGATCCTCGATCTGTTCTTCGAGAAAGTGGTGTTCGAGATCCGCGATAACAAGCTGCAGATGGAGCTGGTGCCTGAGCGCCTGCGCGGCGAAACCGCCTCTTTCGATATCGAAGCCAACGGCAACGTCTACGTCGAAAAAGGCCGTCGCATCACTGCGCGCCACATTCGTCAGCTGGAAAAAGATGGCATTCAGCATATCGAAGTGCCGGTTGAGTACATCGCGGGCAAAGTGGTCGCGAAAGATTACATCGACGAGAGCACCGGCGAACTGATCGTTCCGGCGAACATGGAACTCTCCATGGATCTGCTGGCCAAGCTGAGCCAGGCGGGTCACAAGCGTATCGAAACGCTGTTCACCAACGATCTGGATCACGGCCCGTACATCTCCGAGACCCTGCGCGTCGACCCGACCAACGATCGCCTGAGCGCGCTGGTTGAGATCTACCGCATGATGCGTCCTGGCGAGCCGCCGACGCGTGAAGCTGCCGAGAACCTGTTCGAGAACCTGTTCTTCTCGGAAGATCGTTACGATCTGTCAGCTGTTGGCCGCATGAAGTTCAACCGCTCGCTGCTGCGTGATGAAATCGAAGGTTCAGGCATCCTGAGCAAAGAAGACATCATCGAAGTGATGAAGAAGCTGATCGACATCCGTAACGGTAAAGGCGAAGTGGACGATATCGACCACCTCGGCAACCGTCGTATTCGTTCAGTCGGCGAAATGGCGGAAAACCAGTTCCGCGTTGGCCTGGTTCGCGTAGAGCGCGCGGTGAAAGAGCGTCTGTCGCTGGGCGACCTCGACACGCTGATGCCGCAGGACATGATCAACGCCAAGCCGATTTCGGCGGCGGTGAAAGAGTTCTTTGGCTCCAGCCAGCTCTCACAGTTTATGGATCAGAACAACCCGCTGTCTGAGATTACGCACAAACGTCGTATCTCTGCACTCGGCCCAGGCGGCCTGACGCGCGAGCGCGCCGGCTTCGAAGTTCGAGACGTACACCCGACCCACTACGGTCGCGTATGTCCAATCGAAACCCCTGAAGGTCCGAACATCGGTCTGATCAACTCGCTGTCTGTGTACGCGCAGACTAACGAGTACGGTTTCCTGGAAACCCCGTATCGTCGCGTTATCGACGGCGTGGTCTCTGACGAAATCCATTACCTCTCTGCAATCGAAGAGGGTAACTACGTTATCGCTCAGGCGAACGCCCAGCTGGATGATGAAGGTCACTTCGTTGACGACCTCGTCACCTGCCGTAGCAAAGGCGAATCGAGCCTGTTCAGCCGCGATCAGGTTGACTACATGGACGTTTCCACCCAGCAGGTGGTTTCCGTCGGTGCGTCACTGATCCCGTTCCTGGAGCACGACGATGCTAACCGCGCCCTGATGGGTGCGAACATGCAACGTCAGGCCGTACCGACGCTGCGCGCTGACAAGCCGCTGGTAGGTACTGGTATGGAGCGCGCGGTAGCGGTCGACTCCGGCGTTACCGCCGTAGCGAAACGTGGCGGTACCGTACAGTACGTCGACGCATCCCGTATCGTTATCAAAGTTAACGAAGACGAGATGTATCCGGGCGAAGCGGGCATCGACATCTACAACCTGACTAAGTACACCCGTTCTAACCAGAACACCTGCATCAACCAGATGCCGTGTGTGTCGCTGGGCGAGCCGGTCGAGCGCGGCGACGTGCTGGCTGACGGTCCGTCGACCGACCTAGGCGAACTGGCGCTTGGCCAGAACATGCGCGTCGCGTTCATGCCGTGGAACGGTTACAACTTCGAAGACTCCATCCTCGTTTCCGAGCGTGTGGTTCAGGAAGATCGTTTCACCACCATCCATATTCAGGAACTGGCGTGCGTGTCTCGTGACACCAAGCTGGGGCCAGAAGAGATCACCGCTGACATCCCGAACGTGGGTGAAGCTGCGCTCTCTAAACTGGATGAGTCCGGCATCGTTTATATCGGCGCAGAAGTGACCGGCGGCGACATTCTGGTGGGCAAGGTAACGCCGAAAGGTGAAACCCAGCTGACGCCGGAAGAGAAACTGCTGCGCGCTATCTTCGGCGAAAAAGCGTCCGACGTGAAAGATTCGTCGCTGCGCGTGCCGAACGGCGTCTCTGGTACCGTTATCGACGTTCAGGTCTTTACCCGCGATGGCGTGGAAAAAGACAAGCGTGCGCTGGAAATCGAAGAGATGCAGCTGAAGCAGGCGAAGAAAGACCTGTCTGAAGAACTGCAGATCCTCGAAGCGGGCCTGTTCGGCCGTATCCAGGCCGTGCTGATCTCCGGCGGCGTAGAAGCCGACAAGCTCGACAAGCTGCCGCGCGAGCGCTGGCTGGAGCTGGGCCTGACCGACGAAGAGAAGCAGAACGCGCTGGAGCAGCTGGCTGAGCAGTACGACGAACTGAAGCACGAGTTTGAGAAAAAGCTCGAAGCCAAGCGCCGTAAGATCACCCAGGGCGACGACCTCGCGCCGGGCGTGCTGAAAATCGTCAAGGTCTATCTGGCCGTTAAACGTCAGATTCAGCCGGGCGACAAGATGGCAGGCCGTCACGGTAACAAAGGTGTTATCTCCAAGATCAACCCGATCGAAGATATGCCTTACGACGAGAACGGCACGCCGGTCGACATCGTACTGAACCCGCTGGGCGTACCGTCACGTATGAACATCGGTCAGATCCTGGAAACGCATCTGGGTATGGCGGCGAAAGGCATCGGCGACAAGATCAACGCCATGCTGAAGCGTCAGGAAGAAGTCGCGAAACTGCGCGAATTCATCCAGCGCGCCTATGACCTGGGCGCGGACGTGCGTCAGCGCGTCGACCTCAACACCTTCTCTGATGACGAAGTGTTGCGTCTGGCCGAGAACCTGAAAAAAGGTATGCCGATCGCGACTCCAGTGTTTGACGGCGCGAAAGAGAGCGAAATCAAAGAGCTGCTGCAGCTTGGCGATTTGCCGACTTCCGGCCAGATCACGCTGTTTGACGGCCGTACCGGCGAGCAGTTCGAGCGTCCGGTCACTGTGGGCTACATGTACATGCTGAAACTCAACCACCTGGTGGATGACAAGATGCATGCGCGTTCAACCGGCTCTTACAGCCTGGTTACTCAGCAGCCGCTGGGTGGTAAAGCACAGTTCGGTGGTCAGCGCTTCGGTGAGATGGAAGTGTGGGCGCTGGAAGCATACGGCGCGGCATACACCCTGCAGGAAATGCTTACCGTTAAGTCTGATGACGTGAATGGTCGTACGAAGATGTATAAAAACATCGTCGACGGCAACCATCAGATGGAACCGGGCATGCCGGAATCCTTCAACGTACTGTTGAAAGAGATTCGCTCGCTGGGCATCAACATCGAGCTGGAAGACGAGTAAATGGCAGTTGTTAAATGTAAACCGACATCTCCGGGTCGTCGCCACGTCGTTAAAGTGGTAAACCCTGAGCTGCACAAGGGCAAACCTTTTGCCCCGCTGATCGAAAAGAACAGCAAATCCGGTGGTCGTAACAACAATGGTCGTATCACTACCCGTCATATCGGTGGTGGTCACAAGCAGGCTTACCGTATTGTTGACTTTAAACGCAACAAAGACGGTATCCCGGCAGTTGTTGAGCGTCTTGAGTACGATCCGAACCGTTCTGCGAACATCGCACTGGTTCTGTACAAAGATGGCGAGCGCCGTTACATCCTGGCCCCTAAAGGCCTGAAAGCCGGCGACCAGATTCAGTCTGGCGTTGATGCTGCGATCAAAGCAGGTAACACCCTGCCGATGCGTAACATCCCGGTGGGTTCTACTGTGCACAACGTAGAAATGAAGCCGGGCAAAGGCGGTCAGATCGCTCGCTCTGCTGGCGCTTACGTGCAGATCGTTGCGCGTGAAGGCTCCTACGTTACCCTGCGTCTGCGTTCAGGCGAAATGCGTAAAATCGAAGCTGAGTGTCGCGCAACCCTGGGCGAAGTCGGCAACGCTGAGCATATGCTGCGCGTGCTGGGTAAAGCTGGTGCAACTCGTTGGCGTGGTGTTCGTCCGACCGTTCGCGGTACCGCGATGAACCCAGTAGATCACCCGCACGGTGGTGGTGAAGGTCGTAACTTTGGTAAGCACCCGGTAACTCCGTGGGGCGTTCAGACCAAAGGTAAGAAGACCCGTAGCAACAAGCGTACTGATAAATTTATCGTACGTCGCCGTAGCAAATAAATGGCAGCTGGAAAGATTGTCCAGATTATCGGCGCCGTAGTTGACGTCGAATTCCCTCAGGACGCGGTACCGCAAGTGTACAACGCCCTTGAGGTTCAGAATGGTGATGCTCGTCTGGTGCTGGAAGTTCAGCAGCAGCTGGGCGGCGGCGTGGTTCGTACCATCGCCATGGGTTCTTCTGACGGCCTGAAGCGCGGTCTGGAAGTTGCTGACCTGAAAAAACCGATCCAGGTTCCGGTGGGTAAAGCCACCCTCGGCCGTATCATGAACGTGCTGGGCGAGCCGATCGACATGAAAGGCGACATCAAAGAAGAAGACGGCAGTGCAGTAGAGATCTCCTCTATTCACCGCGCGGCGCCTTCTTATGAAGACCAGTCCAACTCGCAGGAACTGCTGGAAACCGGCATCAAGGTTATCGACCTGATGTGTCCGTTCGCCAAGGGCGGTAAAGTCGGCCTGTTCGGCGGCGCGGGCGTAGGTAAAACCGTAAACATGATGGAGCTGATCCGTAACATCGCGGCTGAGCACTCAGGTTATTCGGTATTTGCCGGCGTGGGCGAGCGTACTCGTGAGGGTAACGACTTCTACCACGAAATGACCGACTCCAACGTAATCGACAAAGTTGCGCTGGTGTATGGCCAGATGAACGAGCCGCCGGGCAACCGTCTGCGCGTGGCACTGACCGGTCTGACCATGGCGGAAAAATTCCGTGACGAAGGCCGCGATGTTCTGCTGTTCATCGACAACATCTATCGTTACACCCTGGCCGGTACGGAAGTTTCCGCACTGCTGGGTCGTATGCCGTCAGCGGTAGGCTACCAGCCGACCCTGGCTGAAGAGATGGGCGTGCTGCAGGAGCGTATTACCTCCACCAAGACCGGTTCAATCACTTCCGTACAGGCCGTTTACGTTCCTGCGGATGACTTGACTGACCCGTCTCCGGCGACCACCTTCGCCCACCTGGACTCAACCGTTACCCTGAGCCGTCAGATCGCGTCTCTGGGTATCTACCCGGCCGTTGACCCGCTGGATTCCACCAGCCGTCAGCTGGATCCGCTGGTGGTTGGCCAGGAGCACTACGACGTTGCGCGCGGCGTGCAGTCTCTGCTGCAGCGTTACCAGGAACTGAAAGACATCATCGCCATCCTCGGTATGGACGAGCTGTCTGAAGACGACAAACTGCTGGTGGCTCGCGCGCGTAAGATTCAGCGCTTCCTGTCTCAGCCGTTCTTCGTAGCGGAAGTCTTCACCGGTGCGCCAGGTAAATACGTTACGCTGAAAGACACTATCCGTGGCTTTAAAGGCATTATGGACGGCGAGTTCGACCATCTGCCGGAGCAGGCTTTCTACATGGTCGGCGCTATCGAAGAAGCCGTGGAAAAAGCGAAGAAACTGTAA
>15320
ATGGCTCGTAAAACACCCATTGAGCGCTACCGTAACATTGGTATCAGTGCGCACATCGACGCCGGTAAGACTACAACTACCGAACGTGTTCTGTTCTACACCGGTGTAAACCACAAAATCGGTGAAGTTCATGACGGCGCAGCAACCATGGACTGGATGGAGCAGGAGCAGGAACGTGGTATTACCATCACGTCAGCTGCGACCACCTGCTACTGGTCTGGTATGGCTAAGCAGTTTGAACCACACCACGTAAACATCATCGACACCCCGGGACACGTTGACTTCACCATCGAAGTTGAGCGTTCTATGCGTGTGCTTGATGGCGCAGTTATGGTTTACTGTGCAGTTGGTGGTGTTCAGCCACAGTCTGAAACCGTATGGCGCCAGGCTAACAAATATAAAGTTCCACGCATCGCGTTCGTTAACAAAATGGACCGCATGGGTGCTAACTTCCTGAAAGTTGTTGACCAGATGAAAGCGCGTCTGGGTGCAAACCCAGTCCCACTTCAGCTGGCTATCGGCGCAGAAGACAGCTTCACCGGTGTTGTTGACCTGGTGAAAATGAAAGCGATCAACTGGAACGATGAAGACCAGGGCGTGACCTTCGTTTACGAAGACATTCCAGCCAACATGCAGGAACTGGCTGAAGAATGGCGTGCGAAACTGGTTGAAGCCGCAGCTGAAGGTTCTGACGAGCTGATGGAGAAATTCTTCGGCGGTGAAGAGCTGACAGAAGAAGAGATCAAAACTTCTCTGCGTAAGCGCGTTCTGAAAAACGAAATCATCCTGGTGACCTGTGGTTCTGCATTTAAGAACAAAGGTGTTCAGGCGATGCTGGATGCGGTTGTTGAATACCTGCCAGCACCGACTGACGTTACCGCGATCAACGGTATCCTGGACGACGGTAAAGACACACCGGCTGAGCGTCATTCCGATGACAAAGAGCCGTTTGCTGCTCTGGCGTTTAAAATCGCTACCGACCCGTTTGTAGGTAACCTGACCTTCTTCCGCGTTTACTCTGGTGTGGTTAACACGGGTGATACCGTATTCAACCCGGTTAAGTCAAACCGTGAGCGTCTGGGCCGTATCGTTCAGATGCACGCCAACAAGCGTGAAGAAATCAAAGAAGTTCGTGCGGGCGATATCGCAGCAGCGATCGGCCTGAAGGACGTGACGACAGGTGACACCCTGTGTGACCCAGATAACGTCATCATCCTTGAGCGCATGGAATTCCCAGAGCCGGTAATTTCTATCGCCGTTGAGCCGAAAACCAAAGCTGACCAGGAAAAAATGGGTCTGGCTCTGGGTCGTCTGGCGAAAGAAGACCCGTCATTCCGCGTATGGACTGACGAAGAGTCTAACCAGACTATCATCGCTGGTATGGGTGAACTTCACCTCGATATCATCGTTGACCGTATGAAGCGTGAATTCAACGTTGAAGCGAACGTGGGTAAACCACAGGTTGCTTACCGTGAAGCCATTCGCTCTAAAGTCACCGGTATCGAAGGTAAACACGCCAAGCAGTCTGGTGGTCGTGGTCAGTACGGTCATGTTGTTATCGACATGTACCCACTGGAGCCGGGCGTTAACCCGAAAGGTTACGAATTTGTCAACGATATCAAAGGTGGTGTAATTCCTGGTGAATTCATCCCGGCCGTTGATAAAGGTATCCAGGAGCAGTTGAAATCAGGCCCACTGGCAGGTTATCCGGTTGTGGATCTGGGTGTTCGTCTGCACTTCGGTTCTTACCATGACGTTGACTCCTCTGAACTGGCGTTTAAACTGGCCGCGTCTATTGCCTTTAAAGATGGCTTTAAGAAAGCGCAGCCTGTTCTGCTTGAGCCTATCATGAAGGTTGAAGTTGAAACCCCAGAAGAGAACACCGGTGACGTAATCGGTGACCTTAGCCGTCGTCGTGGTATGCTCAAAGGGCAAGAATCTAACGCTACTGGCGTTCAGATCCACGCTGAAGTTCCGCTGTCTGAAATGTTCGGATATGCAACTCAGCTGCGCTCTCTGACCAAAGGTCGTGCTTCGTACTCCATGGAGTTCCTGAAGTATGACGACGCACCGAGCAACGTTGCGCAGGCCGTTATTGAAGCTCGTAGCAAATAAATGTCGAATTCTTATGACTCTTCAAGTATCAAAGTCCTGAAAGGGCTTGATGCGGTACGCAAACGCCCGGGCATGTACATCGGCGATACCGATGACGGAACCGGTCTGCATCACATGGTATTCGAGGTCGTGGATAACGCAATCGACGAAGCGCTCGCCGGTCACTGTAAAGATATTGTCGTGACAATCCATGCCGATAATTCGGTTTCCGTTCAGGATGACGGACGCGGAATTCCAACCGGTATCCACGAAGAAGAAGGTGTGTCGGCGGCTGAAGTTATCATGACCGTGCTGCACGCTGGCGGTAAGTTTGACGACAACTCCTACAAAGTGTCTGGCGGCCTGCACGGCGTAGGTGTTTCCGTTGTGAACGCCCTGTCCCAGAAACTGGAACTGACCATTCGTCGTGAAGGCAAAGTGCATCAGCAGATTTATCTGCACGGCGTACCTGAAGCGCCGCTGGCGGTTACGGGAGATACCGATGCAACCGGTACCCGCATTCGTTTCTGGCCAAGCCATGACACCTTCACCAACGTTACCGATTTCGAATACGACATTCTGGCGAAACGCCTGCGCGAACTGTCCTTCCTGAACTCTGGCGTATCGATTCGTCTGGAAGACAAGCGTGATGCAAGAAACGACCACTTTCACTACGAAGGTGGTATCCGCGCCTTTGTTGAGTACCTGAATAAAAACAAAACGCCTATTCACCCAACCGTATTCTATTTCTCAACCGAGAAAGACGGCATTGGCGTGGAAGTCGCACTGCAGTGGAATGACGGCTTCCAGGAGAACATCTACTGCTTCACGAACAATATTCCACAGCGCGACGGCGGTACACACCTTGCGGGTTTCCGCGCCGCGATGACGCGTACGCTGAATGCCTACATGGATAAAGAAGGCTACAGCAAAAAAGCCAAAGTCAGCGCGACCGGTGACGATGCCCGTGAAGGTCTGATTGCGGTCGTGTCGGTCAAAGTGCCGGACCCGAAATTCTCTTCACAGACCAAAGACAAACTGGTTTCTTCAGAAGTGAAATCGGCCGTTGAGCAGCAAATGAATGAACTGCTGGCTGAATATCTGCTGGAAAATCCGGGCGATGCAAAAATCGTTGTGGGCAAAATTATTGACGCCGCACGCGCTCGTGAAGCCGCACGCCGTGCCCGTGAGATGACCCGCCGTAAAGGCGCGCTGGATCTTGCTGGCCTGCCAGGCAAACTGGCGGACTGCCAGGAGCGCGACCCGGCGCTGTCAGAAATTTACCTGGTGGAGGGTGACTCTGCGGGCGGTTCTGCCAAGCAAGGCCGCAACCGTAAGAATCAGGCCATTCTGCCGCTGAAAGGTAAGATCCTGAACGTTGAGAAGGCGCGTTTCGATAAGATGCTGGCTTCTCAGGAAGTCGCCACGTTGATTACCGCGCTGGGCTGTGGCATCGGCCGCGATGAATACAATCCGGATAAACTGCGTTACCACAGCATCATCATCATGACCGATGCGGACGTCGACGGCTCCCACATTCGTACACTGCTGTTGACCTTCTTCTATCGTCAGATGCCAGAAATTATCGAGCGTGGTCACGTGTATATCGCGCAGCCGCCGCTGTATAAGGTGAAAAAAGGTAAGCAGGAGCAATACATCAAGGATGACGAGGCCATGCTGCAGTACCAGATTGCTATCGCCCTTGACGGTACCTCGCTGCATACCACCGCCAGCGCACCGGCGCTAGGCGGCGAACCGCTGGAAACACTGGTCGCTGAATTCAACAGCACTCAGAAGATGATCAAACGCATGGAGCGTCGTTATCCGATGGCCATGCTGCGTGCGCTGATTTATCACGACACACTGAGCGATATCAGCAACGAAGCGCAGGTGACCAGTTGGATCAACGGTCTGGTTAGCTACCTGACAGCACGCGAGGCGCACGGCAGTACCTATCTGGCCCAGGTGCGTGAGAACCGTGAGCAGAATGTCTTTGAGCCGGTTTTACGCGTTCGTACACATGGAGTGGACACGGATTATCCTCTGGATGCCGAGTTCCTGCAGGGTGGCGAATACCGCAAGATCTGTGCACTGGGCGGCAAGCTTCGCGGTCTGCTTGAAGAAGATGCCTATATCGAACGTGGCGAACGCCGTCAGCCTGTCAGCAGTTTTGAACAGGCGATTGACTGGCTGGAGAAAGAGTCGCGTCGCGGCCTGTCAGTGCAGCGATATAAAGGTCTGGGCGAAATGAACCCAGAGCAGCTGTGGGAAACCACCATGGATCCGGACAGCCGCCGTATGTTACGCGTGACCATCAAAGATGCAATTGCCGCCGATCAGCTGTTCACCACGTTGATGGGTGACGCGGTTGAACCGCGCCGCGCCTTCATTGAAGAGAATGCGCTGAAAGCCGCAAATATTGATATCTAAATGCAAGAGCAATACCGCCCGGAAGAGATTGAATCCCGCGTTCAGCAGCAGTGGGATGAAAACGAAACGTTTAAAGTGACTGAGCAGGAAGGCAAAGAGAAATATTATTGCCTGTCCATGTTGCCCTATCCTTCTGGCCGCCTTCATATGGGTCACGTTCGTAACTACACCATCGGCGACGTCATCGCGCGTTATCAGCGCATGCTCGGCAAAAATGTGCTGCAGCCTATCGGTTGGGATGCGTTCGGTCTGCCTGCGGAAGGCGCGGCGGTAAAAAACAACACCGCGCCCGCCCCCTGGACTTATGACAACATCGCGTATATGAAAAACCAGCTTAAACTGCTGGGCTTTGGCTATGACTGGAGTCGCGAACTGGCGACCTGTCAGCCAGAGTATTACCGCTGGGAACAGTGGTTCTTTACCAAACTCTATGAGAAAGGCCTGGTTTACAAAAAAACCTCGGCGGTGAACTGGTGCCCGAACGACCAGACGGTACTGGCCAATGAGCAGGTTATTGACGGCTGCTGCTGGCGCTGTGACACCAAAGTTGAGCGTAAAGAGATCCCACAGTGGTTTATCAAAATCACCGATTACGCCGAAGAGCTGTTAAACGATCTGGATACGCTGGAAGAGTGGCCTGAGCAGGTCAAAACCATGCAGCGTAACTGGATCGGCCGCTCTGAAGGCGTGGAAATCACCTTTGACGTGGCGGACAGCCTTGAGAAAGTCACGGTTTATACCACGCGTCCAGATACCTTCTACGGCGCGACCTATGTCGCCGTGGCCGCCGGTCATCCGCTGGCGCTGCAGGCGGCTGCCAGCAATCCTGCCCTCGCTGACTTTATTGCCGAATGCCGCAATACCAAAGTGGCCGAAGCCGATATGGCCACCATGGAAAAGAAAGGCATGGCCACTGGCCTGTCTGCGGTACACCCGTTAACAGGTGAGGCTGTTCCTGTCTGGGTCGCGAACTTTGTGCTGATGGAGTACGGCACGGGTGCCGTGATGGCGGTTCCGGCACATGACCAGCGTGACTGGGAGTTTGCCACGAAATACGATCTGCCGATCAAGCCGGTGATCCTGAACCTGGACGGCAGCGAGCCGGACGTAAGCACTGGCGCGATGACCGATAAAGGTACGCTGTTTAACTCCGCCGAGTGCAGCGGTCTGGATCACAGTGCCGGTTTCAACGCCATTGCGGATGCGCTGGCGGCGAAAGGTGTTGGCGTACGTAAAGTCAATTATCGCCTGCGCGACTGGGGTGTTTCCCGTCAGCGCTACTGGGGCGCGCCCATTCCGATGGTGACGCTGGAAGATGGCACCGTGATGCCCACGCCAGAAGATCAGCTTCCGGTTATCCTGCCTGAAGATGTGGTCATGGACGGCATCACCAGCCCGATTAAGGCCGATCCCGAGTGGGCAAAGACCACCGTGAACGGTCAGCCTGCCCTGCGCGAAACCGATACCTTTGACACCTTCATGGAGTCTTCATGGTATTACGCGCGCTACACCTGTGCGGACTATAAAGATGGCATGCTGGACCCGGCTGCAGCGAACTACTGGCTGCCAGTGGATCAGTATGTGGGCGGTATCGAACACGCCATCATGCACCTGATGTATTTCCGTTTCTTCCATAAGCTGCTGCGCGATGCAGGCCTGGTAAACTCGAATGAGCCTGCTAAACGTCTGCTGTGCCAGGGCATGGTATTGGCGGATGCGTTCTACTATCTGGGCGTCAACGGCGAACGTAACTGGGTTTCCCCGGTGGATGTCACCGTTGAGCGCGATGAGAAAGGCCGCATTACCAAAGCCGTGGACACCCAGGGCCGTGAGGTGATCTACGCAGGCATGAGCAAAATGTCGAAGTCGAAAAACAACGGCATTGACCCACAGTTGATGGTTGAGCGCTACGGCGCGGATACCGTACGTCTGTTTATGATGTTTGCCTCACCGGCCGACATGACGCTGGAGTGGCAGGAATCCGGTGTTGAAGGCGCGAACCGCTTCCTGAAGCGCGTCTGGAAACTGGCCTATGACCATTCACAGAAAGGCGCGACTGTCGCTCTGGACGTTGCCAGCCTGAACGATGATCAGAAAGGCTTACGTCGCGATCTGCATAAAACTATTGCCAAAGTGTCCGACGATATCGGCCGCCGTCAGACCTTTAACACCGCGATTGCCGCCGTGATGGAACTGATGAACAAGCTGACGCGTGCACCACAGGACAGCGAGCAGGATCGTGCACTGATGCAGGAAGCGTTACTCGCCGTGACGCGTTTACTGTATCCGTTCACGCCTCATGCGTGCTTCGTACTGTGGCAAACGCTGGGCGGCCAAGGCACCATCGACAATGCAGAATGGCCGGTTGCCGATGACGCCGCGATGGTTGAGGACGCCTTATTGGTTGTCGTGCAGGTTAACGGTAAAGTCCGTGGTAAAATTACCGTGGCAGCCGATGCTACCCAGGAACAGGTTCAGGCTCGTGCGGCTGAGGAACCATTAGTGGCGAAATACCTTGATGGTGTTAGCATTCGTAAAGTCATTTATGTACCGGGCAAACTGCTTAACCTGGTTGTGGGTTAAATGGCAATTGATGAAAACAAACAGAAGGCTTTAGCTGCCGCGCTCGGCCAGATTGAGAAGCAATTTGGTAAAGGCTCCATCATGCGCTTGGGTGAAGACCGCTCAATGGATGTGGAAACCATTTCAACGGGTTCTCTGTCACTGGATATCGCATTAGGTGCGGGTGGTTTACCGATGGGGCGTATCGTTGAGATCTACGGCCCAGAGGCCTCAGGTAAAACGACACTGACACTTCAGGTTATTGCCGCCGCGCAGCGTAAGGGCAAAACCTGTGCCTTTATCGATGCCGAGCACGCACTGGATCCCATCTATGCTAAGAAACTGGGCGTAGATATCGACAATCTGCTGTGTTCACAGCCGGATACCGGTGAGCAGGCCCTGGAAATTTGTGATGCGCTGGCCCGCTCTGGTGCCGTTGACGTCATTATCGTTGACTCCGTAGCTGCACTGACGCCAAAAGCCGAAATCGAAGGTGAAATCGGTGACTCACACATGGGCCTGGCGGCACGTATGATGAGCCAGGCAATGCGTAAGCTGGCGGGTAACCTGAAGCAGTCAAATACGCTGCTGATCTTCATCAACCAGATTCGTATGAAGATTGGTGTGATGTTCGGTAACCCGGAAACCACTACCGGTGGTAACGCGCTGAAGTTCTACGCTTCTGTTCGCCTTGATATTCGCCGTATCGGTGCGATTAAAGAGGGTGACAACGTGGTGGGTAGTGAAACGCGCGTTAAAGTCGTTAAGAACAAAATTGCAGCACCATTTAAACAGGCTGAGTTCCAGATCATGTACGGCGAAGGCATTAACACCTTCGGTGAGCTGGTGGATCTTGGCGTGAAGCACAAGCTGATTGAAAAAGCCGGTGCATGGTACAGCTATAAAGGCGATAAGATCGGTCAGGGCAAGGCAAACGCGGGCAACTTCCTCAAAGAAAATGCCGCGGTGGCCGACGAGCTTGATATCAAACTGCGTGAAATGCTGCTTAACGGTGGCGATCAAAACATCGCGGCGGACGTTGCAGGCAACGACGTTGAGAAGGCGGCGAGCGAAGCCAACGAAGATTATTAAATGGTTTACTCCTATACCGAGAAAAAACGTATTCGTAAGGATTTTGGTAAACGTCCGCAAGTTTTGGACATACCTTATCTCCTTTCCATCCAGCTTGATTCGTTTCAGAAGTTTATCGAGCAAGATCCAGAAGGTCAGTACGGACTGGAAGCTGCATTCCGCTCTGTATTCCCTATTGCGAGCTACAGCGGCAACTCTGAGTTGCAGTATGTCAGCTATCGCTTAGGTGAACCTGTCTTTGACGTGAAAGAGTGTCAGATCCGTGGCGTGACCTACTCGGCACCGCTGCGCGTGAAACTGCGTCTGGTGATCTATGAGCGCGAAGCGCCAGAAGGCACAGTAAAAGACATTAAAGAACAAGAAGTCTACATGGGTGAAATTCCACTCATGACTGACAACGGTACCTTTGTTATCAACGGTACTGAACGTGTTATCGTTTCTCAGCTGCATCGTAGTCCTGGCGTGTTCTTTGACAGCGATAAGGGTAAAACCCACTCCTCGGGTAAAGTGCTGTATAACGCACGTATCATCCCTTACCGTGGTTCATGGCTCGACTTCGAGTTTGACCCGAAAGACAACCTTTTCGTCCGTATTGACCGTCGTCGTAAGCTGCCGGCCAGTATCATTCTGCGCGCACTGCATTACACCACTGCTCAAATTCTCGACGTGTTCTTCGAGAAAGTGGTGTACGAAATTCGTGACAACAAGCTGCAGATGGAACTGGTGCCAGAGCGCCTGCGCGGTGAAACCGCGACCTTCGATATCGAATCGAATGGCACGGTCTACGTTGAGAAAGGGCGTCGCATCACTGCGCGTCATATTCGTCAGCTGGAAAAAGACGGTATCCAACACATCGAAGTCCCTGTGGAATACATCGCGGGCAAAGTGGTCTCTAAAGACTACATCGATGAGAATACCGGTGAGCTGATCGTTGCGGCCAACATGGAACTGTCGCTGGATCTGCTGGCGAAGCTGAGCCAGTCGGGTCACAAGCGCATTGAAACGCTGTTCACCAACGATTTGGATCACGGCCCATACATCTCCGAGACGCTGCGCGTTGACCCAACCAACGATCGCCTGAGCGCGCTGGTTGAGATCTACCGCATGATGCGTCCTGGTGAGCCGCCAACGCGTGAAGCTGCAGAGAACCTGTTTGAGAACCTGTTCTTCTCTGAAGATCGTTACGATCTTTCTGCAGTCGGCCGCATGAAGTTCAACCGTTCATTGCTGCGTGATGAGATCGAAGGTTCAGGTATCCTGAGCAAAGAAGACATCATCGAAGTGATGAAAAAACTGATCGACATCCGTAACGGTAAAGGCGAAGTGGACGATATCGACCACCTCGGTAACCGTCGTATTCGTTCAGTCGGTGAAATGGCTGAAAACCAGTTCCGCGTCGGTCTGGTCCGTGTTGAGCGTGCAGTGAAAGAGCGTCTTTCTCTGGGCGATCTCGATACGCTGATGCCACAGGACATGATCAACGCCAAGCCAATTTCGGCGGCGGTGAAAGAGTTCTTTGGTTCCAGCCAGCTGTCTCAGTTTATGGATCAGAACAACCCCTTGTCAGAGATTACGCACAAGCGTCGTATCTCTGCTCTCGGCCCGGGCGGTTTAACCCGTGAGCGTGCCGGCTTCGAAGTGCGTGACGTACACCCAACGCACTACGGTCGTGTCTGCCCAATCGAAACCCCTGAAGGTCCGAACATCGGTCTGATCAACTCCTTGTCTGTGTACGCGCAGACGAACGAGTACGGTTTCCTGGAAACCCCTTATCGTCGCGTTATTGACGGTGTGGTTTCCGATGAAATTCATTACCTTTCTGCAATCGAAGAAGGTAACTACGTTATCGCGCAGGCGAACACCAATCTGTCAGAAGAAGGTGCGTTCGTTGATGACCTGGTCACCTGCCGTAGCAAAGGCGAATCAAGTCTGTTCAGCCGCGATCAGGTTGACTACATGGACGTTTCCACCCAGCAGGTGGTTTCTGTCGGTGCGTCACTGATTCCGTTCCTGGAACACGATGATGCTAACCGCGCCCTGATGGGTGCGAACATGCAACGTCAGGCCGTTCCTACTCTGCGTGCTGATAAGCCGCTGGTAGGTACCGGTATGGAGCGCGCTGTAGCCGTTGACTCCGGTGTTACCGCTGTTGCGAAACGTGGTGGTACCGTTCAGTACGTTGATGCATCACGTATCGTTATTAAAGTTAACGAAGACGAGATGTACCCGGGCGAAGCGGGTATCGACATCTACAACCTGACCAAATACACCCGTTCTAACCAGAACACCTGTATCAATCAGATGCCGTGTGTCTCTCTGGGTGAGCCCGTTGAACGTGGTGATGTGCTGGCTGACGGCCCGTCTACCGATCTCGGTGAGCTGGCGCTGGGTCAGAACATGCGCGTCGCGTTCATGCCGTGGAACGGTTACAACTTCGAAGACTCCATTTTAGTCTCCGAGCGCGTAGTGCAGGAAGATCGCTTCACCACCATCCACATTCAGGAACTGGCCTGTGTGTCTCGTGACACCAAGCTGGGGCCAGAAGAGATCACGGCTGACATCCCGAACGTGGGCGAAGCTGCACTCTCTAAACTGGATGAGTCCGGTATCGTTTATATCGGTGCTGAAGTGACCGGCGGTGACATTCTGGTTGGTAAGGTGACGCCAAAAGGCGAAACCCAGCTGACGCCAGAAGAGAAGCTGCTGCGTGCGATCTTCGGTGAGAAAGCGTCTGACGTTAAAGACTCTTCTCTGCGTGTACCGAACGGTGTTTCCGGTACCGTTATCGACGTTCAGGTCTTCACCCGCGATGGCGTGGAAAAAGACAAACGTGCGCTGGAAATCGAAGAAATGCAGCTGAAGCAGGCCAAGAAAGACCTGTCTGAAGAGCTGCAGATCCTGGAAGCGGGCCTGTTTAGCCGTATCCAGTCTGTCCTGATTTCCGGTGGCGTTGAAGCAGACAAACTGGACAAGCTGCCGCGTGAGCGTTGGCTGGAGCTGGGTCTGACTGACGAAGCCAAGCAAAACCAGCTGGAGCAGCTGGCAGAGCAGTACGACGAACTGAAGCACGAGTTTGAGAAAAAACTCGAAGGTAAGCGTCGTAAAATCACCCAAGGCGATGATCTGGCACCTGGCGTGCTGAAAATCGTTAAGGTTTATCTGGCTGTTAAACGCCAGATTCAGCCTGGTGATAAAATGGCAGGTCGTCACGGTAACAAAGGTGTTATCTCTAAGATCAACCCAATCGAAGACATGCCTTACGATGAGAACGGTACGCCGGTCGATATCGTACTGAACCCGCTGGGCGTACCTTCGCGTATGAACATCGGTCAGATCCTTGAGACTCACCTGGGGATGGCAGCGAAAGGTATCGGCGAGAAGATCAACGCGATGCTGAAGAAGCAGGAAGAAGTCGCCAAGCTGCGCGAATTCATCCAGCGTGCTTACGATCTGGGCACCGATGTGCGTCAGAAAGTTGACCTGAACACCTTTACTGATGACGAAGTTCTGCGCCTGGCTGAGAACCTGAAAAAAGGTATGCCAATTGCCACGCCGGTGTTTGATGGTGCGAAAGAGAGCGAAATCAAAGAGCTGTTAGAGCTCGGCGGTCTGCCTTCTTCCGGTCAGATTACCCTGTTTGATGGCCGTACTGGTGAGCAGTTCGAACGTCAGGTAACCGTAGGCTATATGTACATGCTGAAACTCAACCACCTGGTTGATGACAAGATGCACGCACGTTCTACCGGTTCCTATAGCCTCGTTACTCAGCAGCCGCTGGGTGGTAAGGCACAGTTCGGTGGTCAGCGCTTCGGTGAGATGGAAGTATGGGCGCTGGAAGCTTACGGTGCTGCGTATACCCTTCAGGAAATGCTTACCGTTAAGTCTGATGACGTCAACGGCCGTACCAAGATGTATAAGAACATCGTGGATGGCAACCATCAGATGGAACCCGGCATGCCAGAATCGTTCAACGTACTGTTGAAAGAGATTCGCTCGCTGGGTATCAACATCGAGCTGGAAGACGAGTAAATGGCAGTTGTTAAATGTAAACCGACATCTCCGGGTCGTCGCCACGTCGTTAAAGTGGTGAACCCAGAGTTGCACAAGGGCAAGCCGTTTGCTCCATTGCTGGAAAAAAACAGCAAATCCGGTGGCCGCAACAACAACGGTCGCATCACTACCCGTCACATCGGTGGTGGTCATAAGCAGGCTTACCGTCTGGTTGATTTCAAACGCAACAAAGATGGTATCCCGGCAACCGTTGAACGTCTTGAGTACGATCCGAACCGCTCTGCGAACATCGCACTGGTTCTGTACAAAGACGGCGAACGCCGTTACATCCTGGCCCCTAAAGGCCTGAAAGCCGGCGACCAGATTCAGTCTGGCGTTGATGCTGCGATCAAAGCAGGTAACACACTGCCGATGCGTAACATCCCGGTGGGTTCTACCGTTCACAACGTAGAAATGAAACCAGGCAAAGGCGGTCAGATTGCTCGCTCAGCCGGTGCTTACGTGCAGATCGTTGCGCGTGAAGGTTCCTACGTTACCCTGCGTCTGCGTTCAGGTGAAATGCGTAAAGTCGAAGCTGACTGCCGCGCAACACTGGGCGAAGTCGGTAACGCTGAGCATATGCTGCGCGTTCTGGGTAAAGCCGGTGCAACCCGTTGGCGTGGTGTTCGTCCGACCGTTCGTGGTACCGCGATGAACCCAGTAGATCACCCGCACGGTGGTGGTGAAGGTCGTAACTTTGGTAAGCACCCGGTAACCCCGTGGGGCGTTCAGACCAAAGGTAAGAAGACCCGTAGCAACAAGCGTACCGATAAGTTTATCGTACGTCGCCGTAGCAAATAAATGGCAGCTGGAAAGATTGTCCAGATTATCGGCGCCGTAGTTGACGTCGAATTCCCTCAGGATGCAGTACCGCAAGTGTACAGCGCTCTTGAGGTTAAGAATGGTGATGCTCGTCTGGTGCTGGAAGTTCAGCAGCAGCTGGGTGGTGGCGTGGTTCGTACTATCGCCATGGGTACTTCTGACGGCCTGAAGCGCGGTCTGGAAGTCACCGACCTGAAAAAACCGATCCAGGTACCGGTTGGTAAAGCAACCCTCGGCCGTATCATGAACGTGCTGGGCGAGCCTATCGACATGAAAGGCGACCTGACAGAAGAAGACGGCAGCGCAGTAGAGGTTTCCTCTATTCACCGCCCTGCGCCTTCTTATGAAGATCAGTCTAACTCGCAGGAACTGCTGGAAACCGGCATCAAGGTTATCGACCTGATGTGTCCGTTCGCTAAGGGCGGTAAAGTCGGTCTGTTCGGTGGTGCGGGTGTAGGTAAAACCGTAAACATGATGGAGCTGATCCGTAACATTGCGGCTGAGCACTCAGGTTACTCGGTATTTGCCGGCGTGGGTGAGCGTACTCGTGAGGGTAACGACTTCTACCACGAAATGACTGACTCCAACGTTATCGATAAAGTTGCGCTGGTGTATGGCCAGATGAACGAGCCGCCGGGTAACCGTCTGCGCGTGGCACTGACCGGTCTGACCATGGCGGAGAAATTCCGTGATGAAGGCCGCGACGTTCTGCTGTTCATCGACAACATCTACCGTTATACCCTGGCCGGTACGGAAGTATCCGCGCTGCTGGGTCGTATGCCATCTGCGGTAGGTTATCAGCCAACGCTGGCAGAAGAGATGGGTGTGTTGCAGGAGCGTATTACCTCCACTAAGACAGGTTCAATCACCTCCGTACAGGCCGTATACGTGCCAGCGGATGACTTGACTGACCCGTCACCAGCAACCACCTTTGCTCACTTAGACTCAACAGTTACCCTGAGCCGTCAGATCGCCTCGCTGGGTATCTACCCGGCCGTTGACCCGCTGGACTCCACCAGCCGTCAGCTGGATCCACTGGTTGTGGGTCAGGAGCACTACGACGTTGCACGTGGCGTACAGTCACTGCTGCAGCGTTATCAGGAACTGAAAGACATCATCGCCATCCTGGGTATGGACGAGCTGTCTGAAGAAGACAAACTGCTGGTGGCACGTGCGCGTAAGATTCAGCGCTTCCTGTCTCAGCCGTTCTTCGTAGCAGAAGTGTTCACCGGTTCTCCAGGTAAATACGTAACGCTGAAAGACACCATCCGTGGCTTTAAAGGCATCATGGAAGGTGAATTTGACCACCTGCCAGAGCAGGCCTTCTACATGGTTGGCGCCATCGAAGAAGCGGTCGAAAAAGCGAAGAAACTGTAA
>SP03372
ATGGCTCGTAAAACACCCATTGCCCGCTACCGTAACATCGGTATCAGTGCGCACATCGACGCCGGTAAGACTACCACTACCGAACGCGTTCTGTTCTACACCGGTGTAAACCACAAAATCGGTGAAGTACATGACGGCGCAGCAACCATGGACTGGATGGAGCAGGAACAGGAACGTGGTATTACCATCACTTCCGCTGCGACCACCTGTTACTGGTCTGGTATGGCAAAGCAGTTCGAACCACACCACATCAACATCATCGACACCCCAGGACACGTTGACTTCACCATCGAAGTTGAACGTTCTATGCGTGTGCTTGATGGCGCGGTAATGGTTTACTGTGCAGTTGGTGGCGTTCAGCCACAGTCTGAGACCGTATGGCGTCAGGCTAACAAATATAAAGTTCCACGCATTGCGTTCGTTAACAAAATGGACCGCATGGGTGCTAACTTCCTGAAAGTTGTTAAACAGATGGAAGTTCGTCTGGGCGCAACTCCAGTTCCTCTGCAGCTGGCTATCGGCGCAGAAGAGAAATTCACCGGTGTTGTTGACCTGGTGAAAATGAAAGCAATCAACTGGAACGACGCAGATCAGGGTGTAACCTTCGACTACGAAGATATCCCAGCTGATATGCAGGAACTGGCTGAAGAATGGCATGCGAAGCTGGTTGAAGCCGCTGCTGAAGGCTCTGATGAGCTGATGGAGAAATTCTTCGGTGGTGAAGAACTGACTGAAGAAGAGATCAAAACATCTCTGCGTAAGCGTGTTCTGAACAACGAAATCATCCTGGTAACCTGTGGTTCTGCATTTAAGAACAAAGGTGTTCAGGCGATGCTGGATGCAGTTGTTGAATATCTGCCAGCACCGACTGACGTTACCGCGATTAACGGTATGCTGGACGACGGTAAAGACACGCCGGCTGTTCGTCACTCTGATGACAACGAGCCGTTTGCTGCACTGGCGTTCAAAATCGCTACCGACCCATTCGTGGGTAACCTGACGTTCTTCCGCGTTTACTCTGGTGTTGTTAACACGGGTGATACCGTATTCAACCCGGTTAAATCAAACCGTGAGCGTCTGGGCCGTATCGTTCAGATGCACGCTAACAAGCGTGAAGAGATTAAAGAAGTTCGTGCGGGTGATATCGCAGCTGCGATCGGCCTGAAAGATGTGACCACTGGTGACACCCTGTGTGACCCAGATAACGTCATCATCCTTGAGCGCATGGAGTTCCCGGAGCCGGTAATCTCTATCGCCGTTGAACCGAAAACCAAAGCTGACCAGGAAAAAATGGGTCTGGCTCTGGGCCGTCTGGCGAAAGAAGACCCATCATTCCGCGTATGGACTGATGAAGAATCTAACCAGACCATCATCGCTGGTATGGGTGAATTGCACCTCGACATCATCGTTGACCGTATGAAGCGTGAGTTCAACGTTGAAGCGAACGTGGGTAAACCACAGGTTGCTTATCGTGAAGCGATTCGTAACAAAGTTACCGATGTTGAAGGTAAACACGCCAAGCAGTCTGGTGGTCGTGGTCAGTACGGTCATGTTGTTATCGACATGTACCCACTGGAGCCAGGTTCTAACCCGAAAGGTTACGAATTCGTCAACGATATCAAAGGTGGTGTGATTCCTGGTGAATACATCCCTGCGGTTGACAAAGGTATTCAGGAACAGCTGAAATCAGGCCCTCTGGCCGGCTATCCGGTTGTGGATCTGGGCGTGCGTCTGCACTTCGGTTCTTACCACGATGTTGACTCCTCAGAACTGGCGTTCAAACTGGCCGCGTCTATTGCCTTCAAACAAGGCTTTAAACAAGCGACACCAGTCCTGCTTGAGCCTATCATGAAGGTTGAAGTTGAAACGCCAGAAGAGAACACGGGTGATGTCATCGGTGACCTTAGCCGTCGTCGTGGTATGCTTAAAGGGCAGGAATCTAACGCTACTGGCGTTCAGATTCACGCTGAAGTTCCGTTGTCTGAGATGTTCGGATACGCAACTCAGCTGCGTTCTCTGACCAAGGGTCGTGCTTCTTACTCCATGGAGTTCCTGAAGTATGACGATGCGCCGAACAACGTAGCGCAGGCCGTTATTGAAGCTCGTAGCAAATAAATGTCGAATTCTTATGACTCCTCAAGTATTAAAGTCCTGAAAGGACTTGATGCGGTACGCAAACGCCCGGGCATGTATATCGGCGATACCGATGACGGTACCGGTCTGCATCACATGGTATTCGAGGTCGTGGATAATGCAATCGACGAAGCGCTCGCTGGTCACTGTAGTGACATTGTGGTCACCATCCACGCGGATAACTCCGTTTCGGTGCAGGATGATGGACGCGGCATTCCAACCGGTATTCACGAAGAAGAAGGCATCTCTGCCGCTGAAGTGATCATGACCGTGCTGCATGCTGGCGGTAAGTTCGATGATAACTCCTATAAAGTCTCCGGCGGCCTGCATGGCGTGGGCGTCTCCGTGGTTAACGCCCTGTCGCAGAAGCTGGAGCTGACCATTCGTCGCGAAGGCAAAGTGCATCAGCAGGTTTACGTCCATGGCGTACCGCAGGCACCGCTGGCGGTAACGGGTGAAACCGACATTACCGGGACCCGCGTGCGTTTCTGGCCGAGCCACGAAACCTTTACCAACGTGCGCGATTTTGAGTATGACATTCTGGCGAAACGCCTGCGTGAACTCTCATTCCTCAACTCGGGCGTGTCTATTCGTCTGGAAGACAAGCGCGATGGCAAAAACGATCACTTCCATTACGAAGGCGGCATCCGGGCGTTTGTTGAGTACCTGAACAAAAACAAAACCCCTATTCACCCTACCGTGTTCTATTTCTCTACTGAGAAAGATGGCATCGGTGTGGAAGTGGCACTGCAGTGGAACGACGGTTTCCAGGAAAACATCTACTGCTTTACCAACAACATCCCGCAGCGTGACGGTGGTACCCACCTCGCCGGTTTCCGTGCGGCGATGACCCGTACCCTGAATGCCTACATGGACAAAGAGGGTTACAGCAAGAAAGCCAAAGTCAGCGCCACCGGTGATGATGCGCGTGAAGGTTTGATCGCCGTAGTGTCGGTGAAAGTGCCGGATCCAAAATTCTCCTCGCAGACCAAAGATAAACTGGTCTCCTCCGAGGTGAAATCGGCGGTTGAGCAGCAGATGAATGAGCTGCTGGCAGAATACCTGCTGGAAAACCCGTCAGACGCCAAAATCGTCGTGGGCAAAATTATCGACGCAGCCCGTGCCCGTGAAGCGGCCCGCCGCGCCCGTGAAATGACCCGCCGTAAAGGCGCGCTGGATCTGGCAGGTCTGCCAGGCAAACTGGCGGATTGCCAGGAGCGCGACCCGGCGTTGTCCGAAATCTACCTGGTGGAGGGTGACTCCGCAGGCGGCTCGGCTAAACAGGGCCGTAACCGTAAGAACCAGGCGATTCTGCCGCTGAAAGGTAAAATCCTTAACGTTGAGAAAGCGCGTTTCGACAAGATGCTTGCTTCCCAGGAAGTTGCCACGCTGATCACCGCGCTGGGCTGTGGTATTGGTCGCGATGAGTACAACCCGGACAAGCTGCGTTATCACAGCATCATCATCATGACCGATGCCGACGTCGATGGTTCACACATCCGCACCCTGCTGCTGACCTTCTTCTATCGTCAGATGCCTGAAATCATTGAGCGCGGCCATGTTTATATCGCCCAGCCGCCACTCTACAAAGTGAAGAAAGGTAAGCAGGAGCAGTACATCAAAGATGACGAGGCGATGGATCAATACCAGATCGCTATTGCACTTGATGGTGCGACGCTGCACACCAATGCCAGCGCACCCGCGCTGGGCGGTGAGCCGCTGGAAACACTGGTCTCTGATTTCAACAGCACCCAGAAGATGATCAAGCGTATGGAGCGCCGTTATCCGATGGCGATGCTGCGCGCGATGATTTATCACGACACGCTGAGCGATCTGAGCAACGAAGCAGAGGTCACGACCTGGCTGAACGGTCTGGTGAGCTATCTGACCGAACGCGAAGCGCACGGCAGCACCTATCTGGCACAGGTGCGTGAAAACCGCGAAACGAACCTGTTCGAGCCGGTGCTGCGCGTCCGTACCCACGGTGTGGATACCGACTATCCGCTGGACGCGGATTTCATTCAGGGGCCTGAGTATCGCAAAATCTGCGCGCTGGGTAGCCAGCTGCGTGGTCTGCTGGAAGAAGATGCTTACATTGAGCGTGGCGAACGTCGTCAGCCAGTGGCAAGTTTCGAACAGGCGATTGAGTGGCTGGTGAAAGAGTCGCGTCGCGGCCTCTCCGTCCAGCGCTACAAAGGTCTGGGTGAGATGAACCCGGATCAGCTGTGGGAAACCACCATGGATCCAGACAGCCGTCGTATGCTGCGCGTCACCATTAAAGATGCGATTGGCGCTGACCAGCTGTTCACTACGTTGATGGGCGATGCGGTGGAACCGCGTCGCGCCTTCATCGAAGAGAATGCGCTGAAAGCCGCCAATATCGATATCTAAATGCAAGAGCAATACCGCCCGGAAGAAATTGAATCCCGTGTGCAGCAGCACTGGGATGAAAACGAAACGTTTAAAGTGACTGAGCAGGAAGGTAAAGAGAAATACTATTGCCTCTCCATGTTGCCCTATCCTTCTGGCCGCCTGCACATGGGTCACGTTCGTAACTACACCATCGGCGACGTAATCGCGCGCTATCAGCGTATGCTCGGCAAAAACGTGCTACAGCCGATTGGCTGGGATGCTTTCGGCCTGCCTGCAGAAGGCGCTGCGGTTAAAAACAATACTGCACCTGCCCCGTGGACTTACGACAACATCGCCTACATGAAAAACCAGCTCAAACTGCTGGGCTTTGGCTATGACTGGAGTCGTGAACTGGCCACCTGCCAGCCTGAGTACTACCGCTGGGAACAGTGGTTCTTTACCAAACTGTATGAAAAAGGCCTGGTCTATAAAAAAACCTCCGCAGTGAACTGGTGTCCGAACGATCAGACGGTGCTGGCGAACGAGCAGGTGATCGATGGCTGTTGCTGGCGCTGCGACACCAAGGTTGAGCGTAAAGAGATCCCGCAGTGGTTTATCAAAATCACCGATTATGCGGAAGAGTTGCTGAACGATCTGGATACGCTGGAAGAGTGGCCTGAACAGGTCAAAACCATGCAGCGTAACTGGATTGGTCGTTCTGAAGGCGTCGAAATCACTTTCGACGTGGCAGAGAGCGAAGAGAAAGTTACTGTCTACACCACCCGCCCGGATACCTTTATCGGCGCAACCTATGTGGCTGTCGCAGCAGGTCATCCTTTGGCCACTCAGGCATCCGTCAATAATCCGGCACTGGCTGACTTTATTGCGGAATGCCGTAATACCAAAGTGGCCGAAGCCGATATGGCGACCATGGAGAAGAAAGGCATGGCGACCGGCCTGTCTGTTATTCATCCGCTGACCGGTGAGCTGCTTCCGGTCTGGGTCGCCAACTTCGTCCTGATGGAATACGGCACCGGTGCCGTGATGGCGGTTCCGGCACACGACCAGCGTGACTGGGAGTTTGCCACTAAATACGATCTGTCGATCAAGCCGGTCATCCTCAACCTGGATGGCTCCATTCCTGACGTCAGCGCTGCGGCGATGACGGATAAAGGCGCCCTGTTCAACTCGGGTGAGTTCAACGGCATGGATCACGCAACTGGCTTTAACGCTATCGCGGATTCACTGGCGGCAAAAGGCGTGGGCGTACGTAAAGTGAACTACCGTCTGCGCGACTGGGGGGTTTCCCGTCAGCGCTACTGGGGTGCACCTATCCCGATGGTGACGCTGGAAGATGGCACTGTGATGCCGACACCTGAAGACCAGCTGCCGGTTATCCTGCCGGAAGATGTGGTGATGGATGGCATTACCAGCCCGATCAAAGCGGATCCGGAGTGGGCGAAAACCACAGTAAACGGTCAGCCAGCGCTGCGTGAAACGGACACCTTTGACACCTTTATGGAGTCCTCCTGGTACTATGCGCGTTATACCTGCGCCAGCTACAAGGAAGGCATGCTGGACCCGGCCGCAGCAAACTACTGGCTGCCGGTCGATCAGTATGTGGGTGGTATCGAACACGCCATCATGCACCTGATGTATTTCCGCTTCTTCCACAAGCTGCTGCGTGACGCGGGCCTGGTGAACTCTAATGAGCCAGCAAAACGTCTGCTGTGCCAGGGCATGGTACTTGCTGATGCCTTCTACTACCTGGGCAACAACGGCGAACGTAACTGGGTTTCCCCGGTTGACGTTGAAGTTGAGCGTGACGAGAAAGGCCGCATTATTAAAGCGACCGACACGCAGGGCCGCGACGTGATCTACGCGGGCATGAGCAAAATGTCGAAGTCGAAAAACAACGGCATCGATCCACAGCTGATGGTTGAGCGTTACGGCGCCGATACCGTACGTCTGTTTATGATGTTTGCTTCGCCAGCAGATATGACGCTGGAGTGGCAGGAATCTGGCGTTGAAGGGGCTAACCGCTTCCTGAAACGTGTCTGGAAGCTGGTCTACGAGCACACCTCACAGGGTGCGACCGTGGCACTGGATGTGGACAGCCTGAATGACGAGCAGAAATCGCTGCGTCGTGACCTGCACAAAACCATCGCCAAAGTGGCGGATGATATCGGCCGTCGTCAGACCTTCAACACCGCTATTGCGGCAATCATGGAGCTGATGAACAAGCTGGCCCGCGCTCCGCAGGAGAGCGAGCAGGATCGCGCCCTGATGCAGGAAGCGCTGCTGGCTATCGTCCGTCTGCTCTATCCGTTTACCCCGCACGCCTGCTATGTGCTGTGGCAGACGCTGGGCGGCGAAGGCACCATTGATGAAGCGAGCTGGCCGGTTGCTGATGAAGCCGCTATGGTTGAAGATTCACTGCTGGTGGTGGTACAGGTTAACGGTAAAGTGCGCGGCAAAATCACCGTACCCGCCGATGCAACACAGGAACAGGTTCAGGCACGCGCTGCGCAGGAGCATCTGGTGGCGAAGTACCTGGACGGCGTGACTATCCGTAAAGTCATTTATGTACCGGGCAAACTGCTTAACCTGGTCGTAGGTTAAATGGCGATTGATGAAAACAAACAGAAGGCTTTAGCTGCCGCGCTTGGCCAGATTGAGAAACAATTTGGTAAAGGCTCCATCATGCGCTTGGGTGAAGACCGCTCAATGGATGTGGAAACCATCTCTACTGGTTCGCTGTCGCTGGATATCGCGTTAGGCGCAGGCGGTCTGCCAATGGGGCGTATCGTTGAGATCTACGGACCGGAGTCTTCCGGTAAAACCACGCTGACCCTGCAGGTTATCGCGTCTGCGCAGCGTAAAGGCAAAACCTGTGCCTTTATCGATGCTGAGCATGCGCTCGATCCGGTTTACGCCAAGAAACTGGGCGTAGACATTGAGAACCTGCTCTGTTCTCAGCCCGATACGGGTGAGCAGGCGCTGGAAATCTGTGATGCGCTGGCGCGCTCTGGTGCGGTTGATGTCATCATCGTTGACTCCGTTGCCGCTCTGACGCCTAAAGCAGAAATTGAAGGTGAAATCGGTGACTCACACATGGGCCTCGCGGCACGTATGATGAGCCAGGCCATGCGTAAGCTGGCCGGTAACCTGAAGCAGTCTAATACCCTGCTGATCTTCATCAACCAGATCCGTATGAAAATTGGTGTGATGTTTGGTAACCCGGAAACCACCACCGGTGGTAACGCGCTGAAGTTCTACGCTTCTGTCCGCCTTGATATCCGTCGTATCGGCGCAATCAAAGAGGGCGATAACGTGGTCGGCAGTGAGACCCGCGTTAAAGTGGTGAAAAACAAAATCGCCGCGCCATTCAAACAGGCTGAGTTCCAGATCATGTATGGCGAAGGTATCAATACCTTTGGTGAGCTGGTCGACCTGGGCGTGAAGCACAAGCTGATTGAAAAAGCGGGTGCGTGGTACAGCTATAACGGCGACAAGATTGGTCAGGGCAAATCGAATGCCGGCAACTTCCTGAAAGAGAATGCTGCTGTGGCAAACGAAATTGATCTGAAGTTGCGTGAGATGTTGCTCAACGGCGCGGATGAAAAACTCGCAGCAGCTGACAAGGCTGCCGAGAAAGAAAACGCAGCAAGTGAAGCGAACGAAGACTTCTAAATGGTTTACTCCTATACCGAGAAAAAACGTATTCGTAAGGATTTTGGTAAACGTCCGCAAGTACTGGACATACCTTATCTCCTTTCCATCCAGCTCGACTCGTTCCAGAAGTTTATCGAGCAAGATCCAGAAGGTCAGTACGGACTGGAAGCTGCATTCCGTTCTGTATTCCCTATTGCGAGCTACAGCGGCAACTCTGAGTTGCAGTATGTGAGCTATCGCCTGGGTGAACCTGTCTTTGACGTGAAAGAGTGTCAGATCCGTGGCGTGACCTATTCGGCACCGCTGCGCGTGAAACTGCGTCTGGTGGTCTATGAGCGCGAAGCGCCAGAAGGCACCGTAAAAGACATTAAAGAACAAGAAGTCTACATGGGCGAAATTCCGCTCATGACCGACAACGGTACCTTTGTTATTAATGGTACCGAACGCGTTATCGTTTCTCAGCTGCACCGTAGTCCTGGCGTGTTCTTTGATAGCGATAAGGGTAAAACCCACTCATCGGGTAAAGTGCTGTACAACGCACGTATCATCCCTTACCGCGGATCATGGCTCGACTTTGAGTTTGACCCGAAAGATAACCTGTTTGTCCGTATTGACCGTCGTCGTAAGCTGCCGGCCACTATCATCCTGCGTGCGTTGCAGTTCACTACACCTCAGATCCTCGATATCTTCTTCGAGAAAGTGGTGTTTGAAATCCGTGACAACAAGCTGCAGATGGAGCTGGTGCCTGAGCGCCTGCGCGGTGAAACCGCTACCTTCGATATCGAAGCGAACGGCACCATCTACGTCGAAAAAGCACGCCGTATTACTGCGCGCCATATCCGTCAGCTGGAAAAAGATGGCATTCAGCACATCGAAGTTCCGGTTGAATATATCGCGGGCAAAGTGGTCGCTAAAGACTACATCGATGAGAGCACCGGTGAGCTGATCATTGCAGCGAACATGGAACTGTCACTGGATCTGCTGGCTAAACTGAGCCAGTCCGGTCACAAGCGCATCGAAACGCTGTTCACCAACGATCTGGACCACGGTCCTTATATCTCCGAGACCCTGCGTGTCGACCCAACCAGCGATCGCCTGAGCGCACTGGTTGAGATCTACCGCATGATGCGTCCTGGTGAGCCGCCAACACGCGAAGCAGCAGAGAACCTGTTTGAGAACCTGTTCTTCTCTGAAGATCGTTACGATCTGTCTGCTGTTGGTCGTATGAAGTTCAACCGCTCATTACTGCGTGATGAAATCGAAGGTTCAGGCATCCTGAGCAAAGACGACATCATCGAAGTGATGAAGAAGCTGATCGACATCCGTAACGGTAAAGGCGAAGTGGACGATATCGACCACCTCGGTAACCGTCGTATTCGTTCAGTCGGTGAAATGGCTGAGAACCAGTTCCGTGTGGGTCTGGTGCGTGTTGAGCGTGCGGTTAAAGAGCGTCTGTCACTGGGCGACCTGGATACCCTGATGCCACAGGACATGATCAACGCGAAGCCGATTTCGGCCGCGGTGAAAGAGTTCTTTGGTTCAAGCCAGCTTTCTCAGTTCATGGTTCAGAACAACCCGCTGTCAGAGATTACGCACAAACGTCGTATCTCTGCTCTCGGCCCGGGTGGTTTGACGCGTGAGCGTGCCGGCTTCGAAGTGCGTGACGTACACCCAACGCACTACGGTCGTGTCTGCCCAATCGAAACCCCTGAAGGTCCGAACATCGGTCTGATCAACTCCTTGTCTGTTTATGCACAGACGAACGAGTACGGTTTCCTTGAGACACCTTATCGCCGTGTTATCGACGGTCTGGTTTCTGACGAGATTCATTACCTTTCTGCTATCGAAGAGGGTAACTACGTTATCGCTCAGGCGAACGCCCCTCTTGATGATAACGGCGCGTTTGTTGATGACTTAGTCACCTGCCGTAGCAAAGGCGAATCAAGTCTGTTCAGCCGTGATCAGGTTGACTACATGGACGTTTCGACCCAACAGATCGTTTCTGTCGGTGCGTCCCTGATCCCGTTCCTGGAACACGATGACGCCAACCGCGCCCTGATGGGTGCGAACATGCAACGTCAGGCCGTTCCGACTCTGCGTGCTGACAAGCCGCTGGTTGGTACCGGTATGGAACGTGCTGTTGCTGTTGACTCCGGTGTTACCGCCGTTGCGAAACGTGGCGGTACCGTTCAGTACGTCGACGCATCACGTATCGTTATCAAAGTGAACGAAGACGAAATGCATGCTGGCGAAGCCGGTATCGACATTTATAACCTGACCAAATATACCCGTTCTAACCAGAACACCTGCATCAACCAGATGCCATGTGTTTCTCTGGGTGAGCCGGTTGAGCGCGGCGACGTGCTGGCAGATGGCCCGTCCACCGATCTGGGTGAACTGGCACTGGGCCAGAACATGCGCGTAGCGTTCATGCCGTGGAACGGCTACAACTTCGAAGACTCCATCCTGGTCTCCGAGCGTGTGGTTCAGGAAGATCGCTTTACGACTATCCATATTCAGGAACTGGCTTGCGTGTCGCGTGACACCAAACTGGGGCCGGAAGAGATTACCGCTGATATCCCGAACGTGGGTGAAGCCGCTCTCTCTAAACTGGATGAGTCAGGCATTGTCTACATCGGTGCTGAAGTGACCGGTGGTGACATTCTGGTTGGTAAGGTCACGCCGAAAGGTGAGACCCAGCTGACGCCAGAAGAGAAACTGCTGCGCGCTATCTTCGGTGAAAAAGCCTCTGACGTGAAAGATTCGTCACTGCGCGTACCGAATGGCGTGTCAGGCACCGTGATTGACGTTCAGGTCTTTACCCGCGATGGCGTGGAAAAAGACAAACGTGCGCTGGAAATTGAAGAGATGCAGCTGAAGCAGGCCAAAAAAGACCTGTCTGAAGAACTGCAGATTCTGGAAGCGGGCCTGTTCAGCCGTATTCAGAACGTCCTGATTTCTGGTGGCGTTGAAGCAGACAAACTGGACAAGCTGCCGCGCGAGCGCTGGCTGGAACTGGGTCTGACTGACGAAGCCAAGCAAAACCAGCTGGAGCAACTGGCAGAGCAGTACGACGAACTGAAGCACGAGTTTGAGAAAAAACTCGAAGGTAAGCGTCGTAAAATCACCCAGGGCGATGATCTGGCACCAGGCGTGCTGAAAATCGTTAAGGTTTATCTGGCTGTTAAGCGTCAGATTCAGCCGGGTGACAAAATGGCAGGCCGTCACGGTAACAAAGGTGTTATCTCCAAGATCAACCCGATCGAAGATATGCCTTACGATGAAAACGGCACGCCGGTTGACATCGTTCTGAACCCGCTGGGCGTACCATCGCGTATGAACATCGGTCAGATTCTGGAAACCCACCTGGGCATGGCAGCGAAAGGCATCGGCGAGAAGATCAACGCCATGCTGAAGAAGCAGGAAGAAGTCGCGAAACTGCGCGAATTCATCCAGCGCGCCTATGACCTGGGTAGCGATCTGCGTCAGAAAGTTGACCTGAACACCTTCTCCGATGACGAAGTTCTTCGTCTGGCAGAGAACCTGAAGAAAGGTATGCCAATCGCCACTCCGGTGTTTGATGGCGCGAAAGAGAGTGAAATCAAAGAGCTGCTGCAGCTCGGCGGCTTGCCTTCTTCCGGTCAGATTACCCTGTTTGACGGCCGTACCGGTGAGCAGTTCGAACGTCAGGTAACCGTTGGCTACATGTACATGCTGAAACTCAACCACCTGGTTGATGACAAGATGCATGCACGTTCAACCGGTTCCTACAGCCTGGTTACTCAGCAGCCGCTGGGTGGTAAGGCACAGTTCGGTGGTCAGCGCTTTGGTGAGATGGAAGTATGGGCACTGGAAGCATACGGTGCCGCGTATACCCTGCAGGAAATGCTTACCGTTAAGTCTGATGACGTCAACGGCCGTACCAAGATGTATAAAAACATCGTTGACGGTAACCATCAGATGGAACCGGGCATGCCGGAATCCTTCAACGTACTGTTGAAAGAGATTCGCTCGCTGGGTATCAACATCGAGCTGGAAGACGAGTAAATGGCAGTTGTTAAATGTAAACCGACATCTCCGGGTCGTCGCCATGTAGTTAAAGTGGTAAACGCGGAGCTGCACAAGGGCAAACCATTCGCCCCGCTGGTAGAAAAAAACAGCAAATCCGGTGGCCGTAACAACAATGGTCGTATCACTACCCGTCATATCGGTGGTGGTCACAAGCAGGCTTACCGTATTGTTGACTTCAAACGCAACAAAGATGGTATCCCGGCAGTTGTTGAACGTCTTGAGTACGATCCGAACCGCTCTGCGAACATCGCACTGGTTCTGTACAAAGACGGCGAGCGCCGTTACATCCTGGCCCCTAAAGGCCTGAAAGCCGGCGACCAGATTCAATCTGGCGTTGATGCTGCGATCAAAGCAGGTAACACTCTGCCGATGCGTAACATCCCGGTGGGTTCAACCGTGCATAACGTAGAAATGAAACCAGGCAAAGGCGGTCAGATTGCTCGCTCAGCTGGTGCTTACGTGCAGATCGTTGCGCGTGAAGGTTCTTACGTTACCCTGCGTCTGCGTTCAGGTGAAATGCGTAAAGTCGAGTCTGACTGCCGCGCAACACTGGGCGAAGTCGGCAACGCTGAGCACATGCTTCGCGTTCTGGGTAAAGCCGGTGCAGCCCGTTGGCGTGGTGTTCGTCCGACCGTTCGTGGTACCGCGATGAACCCAGTTGATCACCCGCACGGTGGTGGTGAAGGTCGTAACTTTGGTAAGCACCCGGTAACTCCGTGGGGCGTTCAGACCAAAGGTAAGAAGACCCGTAGCAACAAGCGTACCGATAAGTTTATCGTACGTCGCCGTAGCAAATAAATGGCAACTGGAAAGATTGTCCAGATTATCGGCGCCGTTGTTGACGTCGAATTCCCTCAGGACGCGGTACCGCAAGTGTACAGCGCCCTCGAGGTTATGAATGGTGATGCGCGTCTGGTGCTGGAAGTACAGCAGCAGCTGGGCGGCGGCGTAGTACGTACCATCGCAATGGGTACGTCTGACGGCCTGAAGCGTGGTCTGAACGTCAACGACCTGCAGAAACCGATTCAGGTACCGGTCGGTAAAGCGACTCTGGGCCGTATCATGAACGTTCTCGGCGAGCCAATCGACATGAAAGGCGAGCTGAAAGAAGAAGATGGCAGCGCAGTAGAGATCGCCTCTATTCACCGCGCAGCGCCTTCTTATGAAGATCAGTCTAACTCGCAGGAACTGCTGGAAACCGGCATCAAGGTTATCGACCTGATGTGTCCGTTTGCCAAAGGCGGTAAAGTGGGTCTGTTCGGTGGTGCGGGTGTAGGTAAAACCGTCAACATGATGGAACTGATCCGTAACATCGCAGCTGAACACTCAGGTTACTCAGTGTTTGCTGGTGTGGGTGAGCGTACTCGTGAGGGTAACGACTTCTACCACGAAATGACTGACTCAAACGTTATCGACAAAGTTGCTCTGGTCTATGGCCAGATGAACGAGCCGCCGGGTAACCGTCTGCGCGTAGCCCTGACCGGTCTGACCATGGCGGAAAAATTCCGTGATGAAGGCCGCGACGTTCTGCTGTTCATCGATAACATCTACCGTTATACCCTGGCCGGTACAGAAGTCTCTGCACTGCTGGGTCGTATGCCATCTGCGGTAGGTTACCAGCCAACGCTGGCAGAAGAGATGGGTGTGTTGCAGGAGCGTATTACCTCCACCAAGACCGGTTCAATCACTTCCGTACAGGCCGTTTACGTCCCTGCGGATGACCTGACTGACCCGTCACCAGCAACCACCTTTGCGCACTTAGACTCAACGGTAACGCTGAGCCGTCAGATCGCATCTCTGGGTATCTACCCGGCCGTTGACCCACTGGACTCTACCAGCCGTCAGCTGGATCCGCTGGTTGTTGGTCAGGAACACTATGATGTTGCGCGTGGCGTTCAGTCACTGCTGCAGCGTTATCAGGAACTGAAAGACATCATCGCCATCCTCGGTATGGATGAGCTGTCTGAAGAAGACAAACTGCTGGTGGCACGTGCGCGTAAGATTCAGCGCTTCCTGTCTCAGCCGTTCTTCGTTGCGGAAGTATTCACCGGTTCACCGGGTAAATACGTTACGCTGAAAGACACTATCCGTGGCTTTAAAGGCATCATGGAAGGTGAGTTTGACCACCTGCCAGAGCAGGCCTTCTACATGGTTGGCGCCATCGAAGAAGCCGTGGAAAAAGCGAAGAAACTGTAA
>X44686
ATGGCTCGTACAACACCCATTGCGCGCTACCGTAACATTGGTATCAGCGCACACATCGACGCCGGTAAAACCACGACGACCGAGCGCATCCTGTTCTACACCGGTGTTAACCACAAAATCGGTGAAGTACACGATGGCGCAGCGACCATGGACTGGATGGCGCAGGAGCAGGAGCGTGGTATCACCATCACGTCTGCAGCGACCACCGCATTCTGGTCCGGTATGGCTAAGCAGTTTGAGCCGCACCGTATCAACATCATCGACACCCCTGGACACGTTGACTTCACCATCGAAGTAGAACGTTCAATGCGTGTGCTCGATGGCGCAGTAATGGTTTACTGTGCTGTAGGTGGCGTGCAGCCGCAGTCTGAGACCGTATGGCGTCAGGCAAACAAATACAAAGTTCCGCGTATCGCGTTCGTTAACAAAATGGACCGTATGGGCGCGAACTTCCTGAAAGTTGTTGGTCAGATTGAATCCCGTCTGGGCGCGACTCCGGTTCCGCTGCAGCTGGCTATCGGCGCTGAAGAGAACTTCACCGGCGTTGTTGACCTGATCAAAATGAAAGCCATCAACTGGAACGATGCCGACCAGGGCGTTACCTTCGTTTACGAAGATATCCCGGCCGACATGCAGGAACTGGCTGAAGAGTGGCGCGGCAAGCTGATCGAAGCGGCAGCAGAAGCTTCTGAAGAGCTGATGGAGAAATTCTTCAGCGGCGAAGAGCTGAGCGAAGAAGAGATCAAAACCGCTCTGCGTCAGCGCGTACTGCGCAACGAAATCATCCTGGTTACCTGTGGTTCTGCGTTCAAGAACAAAGGTGTTCAGGCAATGCTGGATGCCGTGGTTGAATACCTGCCGGCACCGACTGACGTTCCTGCGATCAACGGTATGCTGGACGACGGTAAAGACACGCCTGCTGAGCGTCACGCTGACGACAGCGAGCCGTTCTCTGCGCTGGCGTTCAAAATCGCCAACGACCCGTTCGTGGGTAACCTGACCTTCTTCCGCGTTTACTCTGGCGTGGTTAACTCAGGTGACACCGTACTGAACTCCGTGAAATCCGCACGTGAGCGTTTCGGCCGTATCGTACAGATGCACGCCAACAAACGTGAAGAGATCAGCGAAGTTCGCGCGGGCGACATCGCGGCTGCGATCGGTCTGAAAGACGTGATCACCGGTGACACCCTGTGTGACCCGAGCAACCCGATTATCCTGGAACGTATGGAGTTCCCGGAGCCGGTAATCTCTATCGCCGTTGAGCCGAAAACCAAAGCTGACCAGGAAAAAATGGGTCTGGCTCTGGGCCGTCTGGCTAAAGAAGACCCGTCATTCCGCGTATGGACTGACGAAGAGTCTAACCAGACCATCATCGCCGGTATGGGTGAGCTGCACCTCGACATCATCGTTGACCGCATGAAGCGCGAATTCAACGTTGAAGCGAACGTGGGCAAACCGCAGGTTGCTTACCGCGAAGCGATTCGCTCTAAAGTTACCGACATCGAAGGTAAACACGCCAAGCAGTCTGGTGGTCGCGGTCAGTATGGTCATGTTGTTATCGACATGTACCCGCTGGAGCCGGGTTCAAACCCGAAAGGCTACGAATTTGTCAACGATATCAAAGGTGGTGTGATTCCTGGCGAATACATCCCTGCGGTTGACAAAGGCATCCAGGAACAGCTGAAATCTGGCCCGCTGGCAGGTTATCCGGTTGTTGATCTGGGCGTGCGTCTGCACTTCGGTTCTTACCATGACGTGGACTCCTCAGAGCTGGCGTTTAAACTGGCCGCTTCTATCGCCTTCAAAGATGGCTTTAAGAAAGCACAGCCGGTACTGCTTGAGCCGATCATGAAGGTTGAAGTAGAGACTCCGGAAGAGAACACCGGTGACGTCATCGGTGACCTTAGCCGTCGTCGTGGTATGCTGAAAGGGCAGGAATCTAACGCTACCGGCGTTCAGATTCACGCTGAGGTTCCGCTGTCTGAAATGTTCGGATACGCGACGCAGTTGCGTTCTCTGACTAAAGGCCGTGCTTCTTACTCCATGGAGTTCCTGAAGTACGATGATGCGCCGAACAACGTCGCTCAGGCCGTTATTGAAGCTCGTAGCAAATAAATGTCGAATTCTTATGACTCCTCAAGTATCAAAGTTCTGAAAGGGCTGGATGCGGTACGCAAACGTCCGGGTATGTATATCGGCGATACGGATGACGGCACCGGTCTGCACCACATGGTATTCGAGGTCGTGGATAACGCAATCGACGAAGCGCTCGCCGGTCACTGTAGTGATATCGTCGTGACCATTCACGCCGATAATTCCGTTTCCGTTCAGGATGATGGCCGTGGCATTCCCACCGGCATTCACGAAGAAGAGGGCGTTTCCGCTGCGGAAGTGATCATGACCGTGCTGCACGCAGGCGGTAAGTTCGACGACAACTCCTATAAAGTATCGGGCGGTCTGCACGGCGTGGGCGTCTCGGTTGTTAACGCTCTGTCGCAAAAGCTGGAGCTGACCATTCGTCGCGAAGGCAAAGTGCACCAGCAAACTTACGTGCACGGCGTGCCGCAGGCGCCGCTGAACGTCACCGGCGAAACCGATCTGACCGGCACCCGCGTGCGTTTCTGGCCGAGCCATGAAACCTTCACCAACGTTGTCGAGTTCGAATATGACATCCTGGCGAAGCGCCTGCGCGAACTCTCGTTCCTGAACTCCGGCGTATCGATTCGTCTGGAAGACAAGCGTGACGGCAAAAACGATCACTTCCATTACGATGGCGGCATCAAGGCGTTCGTCGAGTACCTGAATAAGAACAAAACCCCTATTCATCCGAATGTGTTCTATTTCTCCACCGAGAAAGACGGCATTGGCGTGGAAGTGGCGCTGCAGTGGAATGACGGCTTCCAGGAGAACATCTACTGCTTCACCAACAACATTCCGCAGCGCGACGGCGGTACGCACCTGGCGGGCTTCCGCGCGGCGATGACGCGTACCCTGAACGCCTATATGGACAAAGAAGGCTACAGCAAGAAAGCGAAAGTCAGCGCCACCGGCGACGATGCCCGTGAAGGCTTGGTCGCGGTAGTGTCAGTTAAAGTGCCGGATCCGAAGTTCTCTTCGCAGACCAAAGACAAACTGGTCTCGTCCGAAGTGAAATCGGCGGTGGAACAGCAGATGAACGAACTGCTGAGCGAATACCTGCTGGAAAACCCGAGCGACGCCAAAATCGTCGTCGGCAAGATCATTGACGCCGCCCGCGCCCGTGAAGCGGCCCGTCGCGCTCGCGAAATGACGCGCCGTAAAGGCGCGCTCGATCTGGCGGGTCTGCCGGGCAAGCTGGCGGATTGCCAGGAGCGCGATCCGGCGCTCTCTGAAATCTACCTGGTGGAGGGTGACTCCGCAGGCGGATCGGCCAAACAGGGCCGTAACCGTAAGAACCAGGCGATTCTGCCGCTGAAGGGTAAAATCCTTAACGTAGAGAAAGCGCGCTTCGACAAGATGCTCTCTTCGCAGGAAGTGGCGACGCTGATCACCGCGCTGGGCTGCGGTATCGGCCGCGACGAATACAACCCGGACAAGCTGCGCTATCACAGCATCATCATTATGACCGATGCTGACGTCGACGGCTCGCACATCCGTACGCTGCTGTTGACCTTCTTCTATCGTCAGATGCCGGAAATCATCGAGCGCGGCCACGTCTATATCGCGCAGCCGCCGCTCTACAAGGTGAAGAAAGGCAAGCAGGAGCAGTACATCAAAGACGATGAGGCGATGGATCAGTATCAGATCGCCATCGCCCTCGACGGCGCGACGCTGCACACCAACGCCAGCGCGCCGGCGCTGGGCGGCGAGCCGCTGGAGAATCTGGTCGCGGAGTTCAACAGCACGCAGAAGATGATCAAGCGTATGGAGCGCCGCTATCCGGTTGCGCTGCTGCGCGCGCTGGTCTATCACCCAACGCTGAGCGATCTGACCAATGAAGCTGAGGTTCAGGCCTGGCTGGACGCGCTGGTGGCTTTCCTGGCCGAGCGCGAAACGCACGGCAGCAGCTATGTCGCTCAGGTACGCGAAAACCGCGAGCAGAACATCTTCGAACCGGTTCTGCGCGTGCGCACGCACGGCGTCGACACCGATTATACGCTGGACGCCGAGTTCATTCAGGGACCGGAGTACCGTAAAATCAACGCGCTGGGCGAGAAGCTGCGCGGCCTGATTGAGGAAGACGCCTACATCGAGCGCGGCGAGCGCCGTCAGCCGGTCGCCAGCTTTGAGCAGGCTATCGAATGGCTGGTGAAAGAGTCGCGTCGCGGTCTGTCGGTACAGCGCTATAAAGGTCTGGGCGAGATGAACGCCGAGCAGCTGTGGGAAACCACGATGGATCCGGACAGCCGTCGCATGCTGCGCGTCACCATCAAGGACGCCATCGCCGCCGATCAGCTCTTCACCACGCTGATGGGCGATGCGGTTGAACCGCGCCGCGCCTTTATCGAAGAGAACGCCCTGAAAGCGGCGAATATCGATATTTAAATGCAAGAGCAATACCGCCCGGAAGAGATAGAATCCCGCGTCCAGCAACACTGGGACGAAAACCAAACGTTCAAAGTGACCGAAGATGAGAGCAAAGAGAAATATTACTGCCTCTCCATGCTGCCCTATCCTTCCGGCCGCCTACATATGGGCCACGTGCGTAACTATACCATTGGCGACGTGATCGCCCGTTACCAGCGTATGCTCGGCAAAAACGTGCTGCAGCCGATCGGCTGGGACGCGTTCGGCCTGCCGGCGGAAGGCGCGGCGGTAAAAAACAACACCGCGCCCGCGCCATGGACCTACGACAACATCGAATATATGAAGAACCAGCTGAAACTGCTGGGCTTCGGCTATGACTGGAGCCGCGAGCTGGCCACCTGCAAGCCGGAATACTACCGCTGGGAACAGTGGTTCTTCACCAAACTGTATGAAAAAGGCCTGGTTTATAAAAAAACCTCGGCGGTGAACTGGTGCCCGAACGATCAGACGGTGCTGGCGAACGAACAGGTTATCGACGGCTGCTGCTGGCGCTGCGACACCAAAGTCGAGCGCAAAGAGATCCCGCAGTGGTTCGTTAAGATCACCGACTATGCCGATGAGCTGCTTAACGACCTCGACACGCTGGAAGACTGGCCAGAACAGGTCAAAACCATGCAGCGCAACTGGATTGGCCGTTCCGAAGGGGTCGAGATCACCTTCGACGTTGCCGACAGCGAAGAGAAAGTGACCGTTTACACCACGCGTCCGGACACCTTCCTGGGCGCTACCTACGTCGCGGTCGCCGCTGGCCATCCGCTGGCGCTGCAGGCGTCGATGGGCAACCCGGTGCTGGCTGACTTTATCGCCGAATGCCGCAACACCAAAGTCGCCGAAGCAGAGATGGCGACGATGGAGAAAAAAGGCATGGCAACCGGTCTGTTCGCCATCCATCCGCTGACCGGCGACAAAGTGCCAGTCTGGGTCGCCAACTTCGTGCTGATGGAGTACGGCACCGGCGCCGTTATGGCGGTTCCGGCGCATGACCAGCGCGACTGGGAGTTCGCCACCAAATACGATCTGCCGATTACGCCGGTCGTGCTGAACCAGGACGGCAGCGAGCCGGACGTCAGCGCCGCCGCAATGACGGAAAAAGGCACCCTGTTCAACTCTGGCGAATTCAGCGGTCTGAGCCATGAAGCAGGCTTTAACGCTATCGCCGACACGCTGGCCGCGAAAGGCGTCGGCGTACGTAAGGTCAACTACCGTCTGCGCGACTGGGGCGTCTCCCGTCAGCGCTACTGGGGCGCGCCGATTCCGATGGTGACGCTGGAAGACGGCACCGTGATGCCGACGCCGGAAGATCAGCTGCCGGTGATCCTGCCGGAAGATGTGGTGATGGACGGCATTACCAGCCCGATCAAAGCGGACCCGGAGTGGGCGAAAACCACCGTTAACGGCCAGCCGGCGCTGCGTGAAACCGACACCTTCGATACCTTTATGGAGTCATCCTGGTACTACGCGCGCTACACCTGCGCCAACTATGATGAAGGTATGCTGGATCCGGCCGCGGCCAACTACTGGCTGCCGGTGGATCAGTATGTCGGCGGGATTGAACACGCCATCATGCACCTGATGTACTTCCGCTTCTATCACAAGCTGCTGCGCGACGCGGGCCTGGTGACCTCTAATGAGCCGGCGAAGCGTCTGCTGTGTCAGGGTATGGTGCTGGCGGACGCCTTCTACTACCTCGGCGCCAACGGCGAGCGCAACTGGGTCTCTCCGGTAGACGTCACCGTCGAACGCGACGAGAAAGGCCGCATCGTGAAAGCGACCGACAGTCAGGGCCGCGAGGTGATTTACGCCGGCATGAGCAAAATGTCGAAGTCGAAAAACAACGGCATCGACCCGCAGCTGATGGTTGAGCGCTACGGCGCCGACACGGTTCGCCTGTTTATGATGTTCGCTTCGCCGGCGGAAATGACGCTGGAATGGCAGGAGTCAGGCGTCGAAGGCGCGAACCGCTTCCTGAAGCGCGTGTGGAAACTGGCCTACGAGCATACGGCAAAAGGCGCGACGGTAGCGCTGGATATCGGCAGCCTTAACGACGATCAGAAAGCGCTGCGTCGCGATCTGCACAAAACCATCGCCAAAGTTTCAGACGACATCGGCCGTCGTCAGACCTTCAACACCGCCATCGCGGCGATTATGGAGCTGATGAACAAGCTGGCGCGCGCGCCGCAGGAGAGCGAGCAGGATCGCGCGCTGATGCAGGAAGCGCTGCTGGCCGTCGTCCGCATGCTCTACCCGTTCACCCCGCACGCCAGCTATGTGCTGTGGCAGGAGCTGGGCGGCGAAGGCAGCGTGGACAACGCCGACTGGCCGGTAGCGGACGAGGCGGCGATGGTGGAAGAGTCGCTGCTGGTGGTTGTGCAGGTAAATGGTAAAGTGCGTGGTAAAATTACCGTGGCCGCCGACGCGACGCAGGAGCAGGTTCAGGCTCGTGCCGCCCAGGAACATCTGGTGGCGAAGTACCTTGACGGCGTCACCATCCGCAAAGTGATTTATGTACCCGGCAAACTGCTTAACCTGGTCGTAGGTTAAATGGCAATTGACGAAAACAAACAGAAGGCTTTAGCTGCTGCGCTGGGCCAGATTGAGAAGCAATTCGGTAAAGGCTCCATCATGCGTCTGGGTGAAGACCGCTCAATGGACGTGGAAACCATTTCTACCGGTTCGCTTTCTCTGGATATCGCGCTGGGCGCCGGCGGTTTGCCGATGGGCCGTATGGTCGAAATCTATGGTCCGGAATCTTCTGGTAAAACGACGCTGACGCTGCAGGTTATCGCTTCAGCACAGCGCAAAGGCAAAACCTGTGCCTTTATCGATGCTGAACACGCGCTGGATCCGGTGTATGCCAAGAAGCTCGGCGTAGACATTGACAATCTGCTCTGTTCTCAGCCGGACACCGGCGAGCAGGCGCTGGAAATCTGTGACGCGCTGGCGCGTTCAGGCGCAGTGGACGTTATCATCGTCGACTCCGTCGCGGCGCTGACGCCGAAAGCGGAAATCGAAGGCGAGATCGGCGACTCTCATATGGGCCTTGCGGCGCGTATGATGAGCCAGGCGATGCGTAAGCTGGCGGGTAACCTGAAGCAGTCCAACACGCTGCTGATCTTCATCAACCAGATCCGTATGAAAATCGGCGTGATGTTCGGTAACCCGGAAACCACTACCGGTGGTAACGCGCTGAAGTTCTACGCTTCCGTTCGTCTTGATATCCGTCGTATCGGCGCGATTAAAGAGGGCGACGAAGTGGTCGGCAGCGAAACCCGCGTTAAAGTGGTGAAAAATAAAATCGCCGCACCGTTTAAGCAGGCTGAGTTCCAGATCATGTACGGCGAAGGCATCAACACCTTTGGCGAGCTGGTTGACCTGGGCGTGAAGTACAAGCTGGTGGAAAAAGCGGGCGCCTGGTATAGCTACAACGGCGACAAGATTGGTCAGGGTAAAGCGAACGCCACCAATTTCCTTAAGGAAAACCCGGCGATCGCCAATGAACTGGACGTTAAACTGCGTGAAATGCTGCTGAACAGCGCGAACGCCGAAGCGGGCGCCGCTAATGCGCCAGCAGGCGCGCTGGAAGACGCAGCCAGCGAGACGAACGAAGATTTCTAAATGGTTTACTCCTATACCGAGAAAAAACGTATTCGTAAGGATTTTGGTAAACGTCCGCAAGTACTGGACATACCTTATCTCCTTTCTATCCAGCTTGACTCGTTTCAGAAGTTCATCGAGCAAGATTCGGAAGGTCAGTACGGACTGGAAGCAGCCTTCCGTTCCGTCTTCCCCATTCAGAGTTACAGCGGTAACTCAGAGCTGCAATACGTCAGCTACCGTCTGGGCGAACCTGTCTTTGACGTGAAAGAGTGTCAGATTCGTGGCGTGACGTTCTCTGCTCCGCTGCGCGTCAAACTGCGTCTGGTGATCTACGAGCGCGAAGCGCCGGAAGGCACCGTAAAAGACATTAAAGAACAAGAAGTCTACATGGGCGAAATTCCGCTCATGACCGACAACGGTACCTTTGTTATCAACGGTACCGAACGCGTTATCGTTTCTCAGCTGCATCGTAGTCCTGGCGTCTTCTTCGACAGCGATAAAGGTAAAACCCACTCATCGGGTAAAGTGCTCTATAACGCACGCATCATCCCTTATCGCGGTTCATGGCTGGACTTCGAGTTCGACCCGAAAGATAACCTGTTCGTACGTATCGACCGTCGTCGCAAGCTGCCGGCCAGTATCATTCTGCGCGCGCTGAACTACACCACTGAGCAGATCCTCGATCTGTTCTTCGAGAAAGTGGTGTTCGAGATTCGCGACAACAAGCTGCAGATGGAGCTGGTGCCTGAGCGCCTGCGCGGCGAAACCGCCTCTTTCGACATCGAAGCCAACGGCAACGTCTACGTCGAAAAAGGTCGTCGCATCACTGCGCGCCACATTCGTCAGCTGGAAAAAGATGGCATTCAGCACATCGAAGTGCCGGTTGAGTACATCGCGGGCAAAGTGGTCGCGAAAGATTACATCGACGAGAGCACCGGCGAACTGATCGTTCCGGCGAACATGGAACTCTCCATGGATCTGCTGGCTAAGCTGAGCCAGGCGGGTCACAAACGTATCGAAACGCTGTTCACCAACGATCTGGATCACGGCCCGTACATCTCCGAGACCCTGCGCGTCGACCCGACCAACGATCGCCTGAGCGCGCTGGTTGAGATCTACCGCATGATGCGTCCTGGCGAGCCGCCGACGCGTGAAGCTGCCGAGAACCTGTTCGAGAACCTGTTCTTCTCGGAAGATCGTTACGATCTGTCAGCTGTTGGCCGCATGAAGTTCAACCGCTCGCTGCTGCGTGATGAAATCGAAGGTTCAGGCATCCTGAGCAAAGAAGACATCATCGAAGTGATGAAGAAGCTGATCGACATCCGTAACGGTAAAGGCGAAGTGGACGATATCGACCACCTCGGCAACCGTCGTATTCGTTCAGTCGGCGAAATGGCGGAAAACCAGTTCCGCGTTGGCCTGGTTCGCGTAGAGCGCGCGGTGAAAGAGCGTCTGTCGCTGGGCGACCTCGACACGCTGATGCCGCAGGACATGATCAACGCCAAGCCGATTTCGGCGGCGGTGAAAGAGTTCTTTGGCTCCAGCCAGCTCTCACAGTTTATGGATCAGAACAACCCGCTGTCTGAGATTACGCACAAACGTCGTATCTCTGCACTCGGCCCAGGCGGCCTGACGCGCGAGCGCGCCGGCTTCGAAGTTCGAGACGTACACCCGACCCACTACGGTCGCGTATGTCCAATCGAAACGCCTGAAGGTCCGAACATCGGTCTGATCAACTCGCTGTCTGTGTACGCGCAGACCAACGAGTACGGTTTCCTGGAAACCCCGTATCGTCGCGTTATCGACGGCGTGGTCTCTGACGAAATCCATTACCTCTCTGCGATTGAAGAGGGTAACTACGTTATCGCTCAGGCGAACGCCCAGCTGGATGATGAAGGTCACTTTGTTGACGATCTCGTCACCTGCCGTAGCAAAGGCGAATCGAGCCTGTTCAGCCGCGATCAGGTTGACTACATGGACGTTTCCACCCAGCAGGTGGTTTCCGTCGGTGCGTCGCTGATCCCGTTCCTGGAGCACGACGATGCTAACCGCGCCCTGATGGGTGCGAACATGCAACGTCAGGCCGTACCGACGCTGCGCGCTGACAAGCCGCTGGTAGGTACTGGTATGGAGCGCGCGGTAGCGGTCGACTCCGGCGTTACCGCCGTAGCGAAACGTGGCGGTACCGTACAGTACGTCGACGCATCCCGTATCGTTATCAAAGTTAACGAAGACGAGATGTATCCGGGCGAAGCGGGCATCGACATCTACAACCTGACTAAGTATACCCGTTCTAACCAGAACACCTGCATCAACCAGATGCCGTGTGTGTCGCTGGGCGAGCCGGTCGAGCGCGGCGACGTGCTGGCTGACGGTCCGTCAACCGACCTGGGCGAACTGGCGCTTGGCCAGAACATGCGCGTCGCGTTCATGCCGTGGAACGGTTACAACTTCGAAGACTCCATCCTCGTTTCCGAGCGTGTGGTTCAGGAAGATCGTTTCACCACCATCCATATTCAGGAACTGGCGTGCGTGTCTCGTGACACCAAGCTGGGGCCAGAAGAGATCACCGCTGACATCCCGAACGTGGGTGAAGCTGCGCTCTCTAAACTGGATGAGTCCGGCATCGTTTATATCGGCGCAGAAGTGACCGGCGGCGACATTCTGGTGGGCAAGGTAACGCCGAAAGGTGAAACCCAGCTGACGCCGGAAGAGAAACTGCTGCGCGCTATCTTCGGCGAAAAAGCGTCCGACGTGAAAGATTCGTCGCTGCGCGTGCCGAACGGCGTCTCTGGTACCGTTATCGACGTTCAGGTCTTTACCCGCGATGGCGTGGAAAAAGACAAGCGTGCGCTGGAAATCGAAGAGATGCAGCTGAAGCAGGCGAAGAAAGACCTGTCTGAAGAACTGCAGATCCTCGAAGCGGGCCTGTTCGGCCGAATCCAGGCCGTGCTGATCTCCGGCGGCGTAGAAGCCGACAAGCTCGACAAGCTGCCGCGCGAGCGCTGGCTGGAGCTGGGCCTGACCGACGAAGAGAAGCAGAACGCGCTGGAGCAGCTGGCTGAGCAGTACGACGAACTGAAGCACGAGTTTGAGAAAAAACTCGAAGCCAAGCGCCGTAAGATCACCCAGGGCGACGACCTCGCGCCGGGCGTGCTGAAAATCGTCAAGGTCTATCTGGCCGTTAAACGTCAGATTCAGCCGGGCGACAAGATGGCAGGCCGTCACGGTAACAAAGGTGTTATCTCCAAGATCAACCCGATCGAAGATATGCCTTACGACGAGAACGGCACGCCGGTCGACATCGTACTGAACCCGCTGGGCGTACCGTCACGTATGAACATCGGTCAGATCCTGGAAACGCATCTGGGTATGGCGGCGAAAGGCATCGGCGACAAGATCAACGCCATGCTGAAGCGTCAGGAAGAAGTCGCGAAACTGCGCGAATTCATCCAGCGCGCCTATGACCTGGGCGCGGACGTGCGTCAGCGCGTCGACCTCAACACCTTCTCTGATGACGAAGTGTTGCGTCTGGCCGAGAACCTGAAAAAAGGTATGCCGATCGCGACTCCAGTGTTTGACGGCGCGAAAGAGAGCGAAATCAAAGAGCTGCTGCAGCTTGGCGATTTGCCGACTTCTGGCCAGATCACGTTGTTTGACGGCCGTACCGGCGAGCAGTTCGAGCGTCCGGTCACTGTGGGCTACATGTACATGCTGAAACTCAACCACCTGGTGGATGACAAGATGCATGCGCGTTCAACCGGCTCTTACAGCCTGGTTACTCAGCAGCCGCTGGGTGGTAAAGCACAGTTCGGTGGTCAGCGCTTCGGTGAGATGGAAGTGTGGGCGCTGGAAGCATACGGCGCGGCATACACCCTGCAGGAAATGCTTACCGTTAAGTCTGATGACGTGAATGGTCGTACGAAGATGTATAAAAACATCGTCGACGGCAACCATCAGATGGAACCGGGCATGCCGGAATCCTTCAACGTACTGTTGAAAGAGATTCGCTCGCTGGGCATCAACATCGAGCTGGAAGACGAGTAAATGGCAGTTGTTAAATGTAAACCGACATCTCCGGGTCGTCGCCACGTCGTTAAAGTGGTAAACCCTGAGCTGCACAAGGGCAAACCTTTTGCCCCGCTGATCGAAAAGAACAGCAAATCCGGTGGTCGTAACAACAATGGTCGTATCACTACCCGTCATATCGGTGGTGGTCACAAGCAGGCTTACCGTATTGTTGACTTTAAACGCAACAAAGATGGTATCCCGGCAGTTGTTGAGCGTCTTGAGTACGATCCGAACCGTTCTGCGAACATCGCACTGGTTCTGTACAAAGATGGCGAGCGCCGTTACATCCTGGCCCCTAAAGGCCTGAAAGCCGGCGACCAGATTCAGTCTGGCGTTGATGCTGCGATCAAAGCAGGTAACACCCTGCCGATGCGTAACATCCCGGTGGGTTCTACTGTGCACAACGTAGAAATGAAGCCGGGCAAAGGCGGTCAGATCGCTCGCTCTGCTGGCGCTTACGTGCAGATCGTTGCGCGTGAAGGCTCCTACGTTACCCTGCGTCTGCGTTCAGGCGAAATGCGTAAAATCGAAGCTGAGTGTCGCGCAACCCTGGGCGAAGTCGGCAACGCTGAGCATATGCTGCGCGTGCTGGGTAAAGCTGGTGCAACTCGTTGGCGTGGTGTTCGTCCGACCGTTCGCGGTACCGCGATGAACCCAGTAGATCACCCGCACGGTGGTGGTGAAGGTCGTAACTTTGGTAAGCACCCGGTAACTCCGTGGGGCGTTCAGACCAAAGGTAAGAAGACCCGTAGCAACAAGCGTACTGATAAATTTATCGTACGTCGCCGTAGCAAATAAATGGCAGCTGGAAAGATTGTCCAGATTATCGGCGCCGTAGTTGACGTCGAATTCCCTCAGGACGCGGTACCGCAAGTGTACAACGCCCTTGAGGTTCAGAATGGTGATGCTCGTCTGGTGCTGGAAGTTCAGCAGCAGCTGGGCGGCGGCGTGGTTCGTACCATCGCCATGGGTTCTTCTGACGGCCTGAAGCGCGGTCTGGAAGTTGCTGACCTGAAAAAACCGATCCAGGTTCCGGTGGGTAAAGCCACCCTCGGCCGTATCATGAACGTGCTGGGCGAGCCGATCGACATGAAAGGCGACATCAAAGAAGAAGACGGCAGTGCAGTAGAGATCTCCTCTATTCACCGCGCGGCGCCTTCTTATGAAGACCAGTCCAACTCGCAGGAACTGCTGGAAACCGGCATCAAGGTTATCGACCTGATGTGTCCGTTCGCCAAGGGCGGTAAAGTCGGCCTGTTCGGCGGCGCGGGCGTAGGTAAAACCGTAAACATGATGGAGCTGATCCGTAACATCGCGGCTGAGCACTCAGGTTACTCGGTATTTGCCGGCGTGGGCGAGCGTACTCGTGAGGGTAACGACTTCTACCACGAAATGACCGACTCCAACGTAATCGACAAAGTTGCGCTGGTGTATGGCCAGATGAACGAGCCGCCGGGCAACCGTCTGCGCGTGGCACTGACCGGTCTGACCATGGCGGAAAAATTCCGTGACGAAGGCCGCGATGTTCTGCTGTTCATCGACAACATCTATCGTTACACCCTGGCCGGTACGGAAGTTTCCGCACTGCTGGGTCGTATGCCGTCAGCGGTAGGCTACCAGCCGACCCTGGCTGAAGAGATGGGCGTGCTGCAGGAGCGTATTACCTCCACCAAGACCGGTTCAATCACTTCCGTACAGGCCGTTTACGTTCCTGCGGATGACTTGACTGACCCGTCTCCGGCGACCACCTTCGCCCACCTGGACTCAACCGTTACCCTGAGCCGTCAGATCGCGTCTCTGGGTATCTACCCGGCCGTTGACCCGCTGGATTCCACCAGCCGTCAGCTGGATCCGCTGGTGGTTGGCCAGGAGCACTACGACGTTGCGCGCGGCGTGCAGTCTCTGCTGCAGCGTTACCAGGAACTGAAAGACATCATCGCCATCCTCGGTATGGACGAGCTGTCTGAAGACGACAAACTGCTGGTGGCTCGCGCGCGTAAGATTCAGCGCTTCCTGTCTCAGCCGTTCTTCGTAGCGGAAGTCTTCACCGGTGCGCCAGGTAAATACGTTACGCTGAAAGACACTATCCGTGGCTTTAAAGGCATTATGGACGGCGAGTTCGACCATCTGCCAGAGCAGGCTTTCTACATGGTCGGCGCTATCGAAGAAGCCGTGGAAAAAGCGAAGAAACTGTAA
>Pantoea_GM01
ATGGCTCGTAAAACACCCATTGAGCGCTACCGTAACATTGGTATCAGTGCCCACATCGACGCCGGTAAGACTACAACTACCGAACGTGTTCTGTTCTACACCGGTGTAAACCACAAAATCGGTGAAGTACATGACGGCGCAGCAACTATGGACTGGATGGAGCAGGAGCAGGAACGTGGTATTACCATCACGTCTGCTGCAACTACCTGTTTCTGGTCTGGTATGGCTAAGCAGTTTGAACCACACCACGTAAACATCATCGACACCCCGGGACACGTTGACTTCACCATCGAAGTTGAGCGTTCTATGCGTGTGCTTGATGGCGCAGTAATGGTTTACTGTGCAGTTGGTGGTGTTCAGCCACAGTCTGAAACCGTATGGCGCCAGGCTAACAAATATAAAGTTCCACGCATCGCGTTCGTTAACAAAATGGACCGCATGGGTGCTAACTTCCTGAAAGTTGTTGACCAGATGAAAGTGCGCTTGGGTGCAAACCCAGTTCCACTTCAGCTGGCTATCGGCGCAGAAGAAGGCTTCACCGGTGTTGTTGACCTGGTGAAAATGAAAGCGATCAACTGGAACGATGCCGATCAGGGCGTTACCTTCGTTTACGAAGATATCCCAGCTGATATGCAGGAACTGGCTGAAGAGTGGCGTGCGAATCTGGTTGAAGCCGCAGCTGAAGGTTCTGACGAGCTGATGGAGAAATTCTTCGGCGGTGAAGAGCTGACAGAAGAAGAGATCAAAACTTCTCTGCGTAAGCGCGTTCTGAAAAACGAAATCATCCTGGTTACCTGTGGTTCTGCATTTAAGAACAAAGGTGTTCAGGCGATGCTGGATGCGGTAGTTGAATACCTGCCAGCACCGACTGACGTTACCGCGATTAACGGTATGCTGGACGACGGTAAAGACACTCCGGCTGAGCGTCATTCCGATGACAAAGAGCCGTTTGCTGCACTGGCGTTCAAAATTGCTACCGACCCGTTTGTTGGTAACCTGACCTTCTTCCGCGTTTACTCTGGTGTTGTTAACACTGGTGACACCGTGTTCAACCCGGTTAAGTCAAACCGTGAGCGTCTGGGCCGTATCGTTCAGATGCACGCTAACAAACGTGAAGAGATCAAAGAAGTTCGTGCGGGCGATATCGCCGCAGCGATCGGTTTGAAAGACGTGACTACTGGTGACACCCTGTGTGACCCAGACAACGTCATCATTCTTGAGCGTATGGAATTCCCTGAGCCGGTAATCTCTATCGCCGTTGAGCCGAAAACCAAAGCTGACCAGGAAAAAATGGGTCTGGCTCTGGGTCGTCTGGCGAAGGAAGATCCATCATTCCGTGTTTGGACTGATGAAGAAACCAACCAGACCATCATCGCTGGTATGGGTGAGCTGCACCTCGACATCATCGTTGACCGCATGAAGCGTGAATTCAACGTTGAAGCGAACGTCGGTAAACCTCAGGTTGCTTACCGTGAAGCAATTCGCGCGAAAGTTACCGATATCGAAGGTAAACACGCCAAGCAGTCTGGTGGTCGTGGTCAGTACGGTCATGTTGTTATCGACATGTACCCACTGGAGCCGGGCGTTAACCCGAAAGGCTACGAATTTGTCAACGATATCAAAGGCGGTGTGATTCCAACTGAATACATCCCTGCGGTTGATAAAGGCCTGCAGGAGCAGCTGAAGTCAGGTCCTCTGGCCGGTTATCCGGTAGTAGATCTGGGTGTTCGTCTGCACTTCGGTTCATACCATGATGTCGACTCCTCTGAGCTGGCGTTTAAACTGGCTGCTTCTTTGGCCTTTAAAGATGGCTTTAAGAAAGCACAACCCGTGCTGCTTGAGCCAATCATGAAGGTTGAAGTAGAGACTCCGGAAGAGAACACCGGTGACGTTATCGGTGACCTTAGCCGTCGTCGTGGTATGCTCAAAGGACAGGAATCTAACGCTACTGGCGTTCAGATCCATGCTGAAGTTCCGCTGTCTGAAATGTTCGGATATGCAACCCAGCTGCGTTCTCTGACCAAAGGCCGTGCTTCTTACTCCATGGAGTTCCTGAAGTACGATGATGCGCCGAACAACGTCGCTCAGGCCGTTATTGAAGCTCGTAGCAAATAAATGTCGAATTCTTATGACTCCTCAAGTATCAAAGTCCTGAAAGGGCTTGATGCGGTACGCAAACGCCCGGGTATGTACATCGGCGATACGGATGACGGCACCGGTCTGCATCACATGGTATTCGAAGTCGTGGATAACGCTATCGACGAAGCGCTCGCCGGTCACTGTAGTGACATTACCGTTACAATTCATGCCGATAACTCGGTCTCAGTGCAAGATGATGGCCGTGGTATTCCGACCGGCATTCACCCGGAAGAGGGCGTCTCTGCGGCGGAAGTGATCATGACCGTCCTGCACGCCGGCGGTAAATTTGATGATAACTCCTACAAAGTGTCTGGCGGTCTGCACGGCGTCGGCGTTTCCGTGGTTAACGCCCTGTCACAGAAGCTGGAGCTGACTATTCGTCGCGAAGGCAAAGTGCATCATCAGATTTATCAGCACGGCGTACCGCAGGCACCGCTGGCGGTATCAGGCGATACCGATGCAACCGGTACCCGCGTGCGTTTCTGGCCAAGCTATGAAACCTTCACCAACGTGATTGAGTTTGAGTACGAGATCCTGGCGAAACGCCTGCGTGAGCTGTCGTTCCTTAACTCTGGCGTCTCGATTCGTCTGGAAGATAAACGCGACGGCAAGAACGATCACTTCCACTACGAAGGCGGCATCAAGGCGTTTGTTGAGTACCTTAACAAGAACAAAACGCCAATTCATCCAACGGTGTTCTATTTCTCTACTGAGAAAGATGGCATTGGCGTGGAAGTGGCGCTGCAGTGGAACGATGGTTTCCAGGAAAACATCTACTGCTTCACCAACAACATTCCACAGCGCGACGGCGGTACGCACCTGGCCGGTTTCCGTGCGGCAATGACGCGTACCCTGAACGCCTACATGGATAAAGAAGGCTACAGCAAAAAAGCCAAAGTCAGCGCCACCGGTGATGATGCGCGTGAAGGCCTGATTGCGGTGGTTTCCGTGAAAGTGCCGGATCCGAAATTCTCTTCTCAGACCAAAGACAAACTGGTCTCTTCAGAGGTGAAATCGGCGGTTGAGCAGCAGATGAATGAACTGCTGGCGGAATACCTGCTGGAAAACCCATCTGACGCCAAAATCGTGGTCGGTAAAATTATCGATGCAGCGCGCGCGCGTGAAGCGGCGCGTCGTGCACGTGAAATGACTCGCCGTAAAGGCGCGCTGGATTTAGCCGGTCTGCCAGGCAAACTGGCTGACTGTCAGGAGCGCGATCCGGCGCTGTCTGAAATCTACCTGGTGGAGGGTGACTCCGCAGGCGGTTCAGCCAAACAGGGTCGTAACCGTAAGAACCAGGCGATTCTGCCGCTGAAAGGTAAAATCCTGAACGTGGAGAAAGCGCGTTTCGACAAGATGCTGGCTTCGCAGGAAGTCGCCACGCTGATCACCGCGTTAGGTTGTGGTATCGGTCGTGACGAATACAATCCGGACAAACTGCGTTATCACAGCATCATCATCATGACCGATGCTGACGTCGATGGTTCGCACATCCGTACGCTGCTGTTGACCTTCTTCTATCGTCAGATGCCGGAAATTGTTGAGCGTGGTCACGTCTATATCGCTCAGCCGCCGCTGTACAAAGTGAAGAAAGGCAAGCAAGAACAGTATATTAAAGACGACGAAGCGATGGATCAGTATCAGATTTCCATCGCGCTCGACGGCGCTACGCTGCACACCAACGCCAGCGCGCCTGCGTTAGGCGGTCAGCCGCTGGAAACGCTGGTGGCGGATTTCAACAGCACACAGCGCATGATCAAACGTATGGAGCGCCGCTTCCCATCGGCTCTGCTGCGTGGCCTGATCTACCATCCAACCTTAAGCGACCTCAGTAATGAAGCCGCCGTACAAGGCTGGATCGATGGCTTAGTGGCGTATCTGACCGAGCGTGAAGCGCACGGCAGCAGCTACCTGGCGCAGGTTCGTGCTGATAACGAACAGAACCTGTTCGAACCGGTGCTGCGTGTCCGCACGCACGGTGTTGATACCGATTATCCACTGGATAGCGAGTTCATCGATGGGCCGGAATACCGCAAAATCTGTGCGCTGGGCGAGCAGCTGCGCGGCCTGATCGAAGAAGATGCCTATATTGAACGTGGCGAGCGTCGCCAGCCGGTGACCAGCTTCGAGCAGGCGATTGAGTGGCTGGTGAAAGAGTCGCGTCGTGGTCTGTCAGTACAGCGTTATAAAGGTTTGGGTGAGATGAACCCAGAGCAGCTGTGGGAAACCACCATGGATCCAGATAGTCGCCGCATGCTGCGCGTGACGATTAAGGATGCGATTGCTGCCGATCAACTGTTCACTACCTTGATGGGCGATGCGGTTGAACCGCGCCGTGCCTTCATCGAAGAGAACGCATTGAAAGCCGCCAACATCGATATCTAAATGCAAGAGCAATACCGCCCGGAAGAGATAGAAACCCGCGTCCAACAACACTGGGACGAAAACGAAACCTTTAAAGTGACCGAGCAGGAAGGCAAAGAGAAGTATTACTGCCTGTCCATGCTGCCCTATCCTTCTGGTCGCCTACACATGGGCCACGTGCGTAACTACACCATTGGCGATGTGATTGCGCGTTACCAGCGCATGCTTGGCAAAAACGTGCTGCAACCCATCGGTTGGGATGCATTTGGTCTGCCGGCGGAAGGCGCCGCGGTGAAAAATAACACTGCCCCTGCACCGTGGACTTACGACAACATCGCCTATATGAAGAACCAGCTGAAACTGCTGGGCTTTGGCTACGACTGGAGCCGTGAACTGGCGACCTGCCAGCCAGAATACTACCGCTGGGAGCAGTGGTTCTTCACTAAGCTGTATGAAAAAGGCATGGTCTATAAGAAGACCTCTGCGGTGAACTGGTGCCCGAACGATCAGACGGTGCTGGCCAACGAGCAGGTTATTGATGGCTGCTGCTGGCGTTGCGACACTAAAGTTGAGCGCAAAGAGATCCCGCAGTGGTTTGTGAAAATCACCGCTTATGCGGAAGAGCTGCTCAACGATCTTGATACGCTGGAAGATTGGCCGGAACAGGTCAAAACCATGCAGCGTAACTGGATTGGCCGTTCAGAAGGCGTGGAAATCACCTTTGATGTGGTTAATAGCGCTGAGAAGCTGACCGTTTACACCACGCGTCCAGACACCTTCATGGGTGCAACTTATTTGGCTGTTGCCGCAGGTCACCCGCTGGCACAGCAAGCTGCCGCCACGAATCCCGCTTTGGCTGAATTCATTGATGAATGCCGTACCACCAAAGTCGCCGAAGCAGACATGGCAACGATGGAGAAGAAAGGCGTGGCCACCGGCCTGTCTGCAATCCATCCGTTGACCGGTGAAGAGATCCCGGTGTGGGTCGCTAACTTCGTGCTGATGGAATATGGCACCGGTGCGGTAATGGCCGTTCCAGGTCACGATCAGCGTGACTGGGAGTTCGCCACCAAATACAACCTGAACATTAAGCCTGTCGTGCTGAACCTCGACGGTTCCGAGCCGGATCTGAGTGCCGCAGCGATGACCGAAAAAGGCTCGCTGTTCAACTCTGGCGAGTACAACGGTTTGGATCATCAGGCGGGCTTTAATGCTATCGCCGACGCGCTGGCTGCCAAAGGCGTCGGTGTGCGTAAAGTGAATTACCGTCTGCGCGACTGGGGCGTTTCCCGTCAGCGTTACTGGGGCGCACCGATTCCAATGGTGACGCTGGAAGATGGCACCGTCATGCCTACGCCAGAAGATCAGCTGCCGGTTATCCTGCCTGAAGACGTTGTCATGGATGGTATTACCAGCCCAATCAAAGCCGATCCTGAGTGGGCCAAAACTACCGTAAACGGCCAGCCAGCGCTGCGTGAAACCGATACCTTTGACACCTTCATGGAGTCATCGTGGTATTACGCACGCTACACCTGCACCCATTACAACGAAGGCATGCTGGATCCGGCGGCAGCGAATTACTGGCTGCCGGTCGATCAGTATGTTGGCGGTATCGAACACGCCATCATGCATCTGCTGTACTTCCGCTTCTATCACAAGCTGCTGCGTGATGCGGGCCTGGTGAACTCGAATGAGCCGGCTAAACGCCTGCTGTGTCAGGGCATGGTTCTGGCCGATGCGTTCTACTATATCGGCGTGAACGGCGAGCGTAACTGGGTGTCTCCGGTAGACGTGACCGTTGAGCGCGATGAAAAAGGCCGCATTGTCAAAGCCACCGATACTGAAGGCCGTGAAGTGGTATACGCAGGCATGAGCAAAATGTCGAAGTCGAAAAATAACGGCATCGATCCACAGCTGATGGTTGAACGCTACGGTGCGGATACTGTACGCCTGTTCATGATGTTCGCTTCCCCGGCAGAGATGACGCTGGAGTGGCAGGAATCGGGCGTTGAAGGCGCCAACCGCTTCCTGAAGCGCGTGTGGAAGCTGGCTTACGAACATGTTGCCAAAGGCGCGACCGTTGCCCTGGACGTAAATGGCCTGAATGACGAGCAGAAAGCGCTGCGTCGCGATCTGCACAAAACTATCGCCAAAGTGGCCGATGATGTGGGTCGTCGTCAGACGTTTAACACCGCTATCGCGGCTATCATGGAGCTAATGAACAAGCTGATCCGTGCGCCACAGGAAAGCGAACAAGATCGTGCACTGCTGCAGGAAGCACTGGTGGCGGTGACTCGTCTGCTTTATCCGTTTACCCCGCACGCCAGCTACGTGCTGTGGCAGGCGCTGGGCGGCGAAGGCAGCATTGACGAAGCGAGCTGGCCGGTTGCCGATGAAGCCGCTATGGTGGAAGACTCGCTGCTGGTGGTGGTTCAGGTCAATGGCAAAGTGCGCGGCAGGATTACCGTTGCGCCGGATGCAACGCAGGAGCAGGTGCAGGCGCGTGCTGCACAGGAGCATCTGGTGGCGAAATATCTGGAAGGCGTCACCATTCGTAAAGTGATTTATGTCCCTGGCAAACTGCTTAACCTGGTTGTGGGTTAAATGGCGATCGACGAGAACAAACAGAAGGCTTTAGCTGCCGCACTGGGCCAGATTGAGAAGCAATTTGGTAAAGGCTCCATCATGCGCTTGGGTGAAGACCGCTCAATGGATGTCGAAACCATCTCTACCGGTTCACTGTCACTGGATATCGCGCTCGGCGCGGGTGGCTTGCCGATGGGACGTATCGTTGAGATTTACGGACCAGAATCTTCGGGTAAAACCACCCTGACTCTGCAGGTTATTGCCTCAGCACAGCGCAAAGGTAAAACCTGTGCCTTTATCGATGCTGAGCACGCATTGGATCCGGTATACGCGAAAAAACTGGGCGTTGATATCGATAACCTGCTGTGCTCACAGCCGGATACCGGTGAACAAGCGCTGGAGATCTGTGATGCCTTGGCACGTTCGGGCGCAGTTGACGTTATCATCGTTGACTCCGTGGCGGCTCTGACGCCGAAAGCGGAAATTGAAGGTGAGATCGGTGATTCGCACATGGGTCTGGCCGCGCGTATGATGAGCCAGGCAATGCGTAAGCTCGCAGGTAACCTGAAGCAGTCCAATACGCTGCTGATCTTCATCAACCAGATTCGTATGAAGATTGGCGTGATGTTCGGTAACCCGGAAACCACGACCGGTGGTAACGCGCTGAAATTTTACGCTTCTGTTCGTCTGGACATCCGCCGTATCGGTGCGATCAAAGAGGGCGACGAAGTAGTAGGTAGCGAAACCCGCGTGAAGGTAGTGAAGAACAAAATTGCTGCACCGTTTAAGCAGGCTGAATTCCAGATCATGTACGGCGAAGGCATTAACACCTTTGGCGAGCTGGTGGACCTTGGCGTGAAGCACAAGCTGGTTGAGAAAGCCGGTGCCTGGTACAGCTACAACGGTGAGAAGATTGGTCAGGGTAAAGCTAACTCAACCAACTTCCTTAAAGAGAATCCAGCGATTGCGAATGAGATCGACAAAAAGCTGCGTGACTTGCTGTTGAGCGGTGATGCAGTAGCAGCAGACACCGCGAAAATCTCGGCTGAAGATCGCGAAGAAGCCAGCGAAACTAACGAAGATTTCTAAATGGTTTACTCCTATACCGAGAAAAAACGTATTCGTAAGGATTTTGGTAAACGTCCGCAAGTTTTGGACATTCCATATCTCCTTTCTATCCAGCTTGACTCGTTCCAGAAGTTTATCGAGCAAGATCCAGAAGGCCAGTACGGTCTGGAAGCAGCCTTCCGCTCCGTATTCCCGATCTCAAGCTACAGCGGCAACTCTGAGTTGCAGTATGTCAGCTATCGTTTGGGTGAGCCTGTCTTTGACGTAACTGAATGTCAGATCCGTGGCGTGACCTATTCGGCACCGCTGCGCGTGAAACTGCGTCTGGTGATCTACGAGCGCGAAGCGCCGGAAGGCACCGTAAAAGACATTAAAGAACAAGAAGTCTACATGGGTGAAATTCCACTCATGACAGACAACGGTACCTTTGTCATCAATGGTACTGAGCGTGTTATCGTTTCTCAGCTGCATCGTTCTCCAGGCGTGTTCTTTGATAGCGATAAGGGTAAAACGCACTCTTCCGGTAAAGTGCTGTATAACGCACGTATCATCCCTTACCGCGGTTCATGGCTCGACTTCGAATTTGACCCGAAAGACAACCTCTTCGTCCGTATTGACCGTCGTCGTAAGCTGCCGGCCAGTATCATTCTGCGCGCGTTAAACTTCACCTCAGAACAAATCCTCGATCTGTTCTTTGACAAAGTCGTTTATGAAATCCGCGATAATAAACTGCAGATGGAACTGGTGCCTGAGCGCCTGCGTGGTGAAACCGCCTCCTTCGATATCGAAGCCAACGGCACGGTCTACGTTGAGAAAGGTCGTCGCATCACTGCGCGCCACATCCGTCAGCTGGAAAAAGACAACATTCAGCATATCGAAGTGCCAGTTGAATACATTGCTGGCAAAGTAGTTGCTAAAGACTACGTCGATCTGAACACCGGCGAACTGATCGTTCCTGCCAACATGGAATTGTCACTGGATCTGCTGGCGAAACTGAGCCAGTCAGGCCACAAGCGCATTGAAACGCTGTTCACCAACGACCTGGATCACGGTGCGTACATCTCCGAGACCCTGCGTGTTGACCCAACCAACGATCGCTTAAGCGCGCTGGTTGAGATCTACCGCATGATGCGTCCTGGTGAGCCACCGACGCGTGAAGCCGCTGAAAACCTGTTTGAGAACCTGTTCTTCTCTGAAGATCGTTACGATCTTTCTGCGGTAGGCCGCATGAAGTTCAACCGTTCTCTGCTGCGTGATGAGATCGAAGGTTCAGGCATCCTGAGCAAAGACGACATCATCGAAGTGATGAAGAAACTTATCGGTATCCGTAACGGTATCGGTGAAGTGGATGATATCGATCACCTCGGTAACCGTCGTATTCGTTCAGTCGGTGAAATGGCTGAAAACCAGTTCCGTGTAGGTCTGGTTCGTGTTGAGCGTGCAGTTAAAGAGCGTTTGTCTCTTGGCGACCTCGATACGCTGATGCCGCAGGACATGATCAACGCTAAGCCGATTTCGGCGGCGGTGAAAGAGTTCTTCGGTTCAAGCCAGCTGTCACAGTTTATGGATCAGAACAACCCGTTGTCTGAGATTACGCACAAACGTCGTATCTCTGCTCTGGGCCCAGGCGGTCTGACTCGTGAGCGCGCCGGCTTCGAAGTACGTGACGTACACCCAACTCACTACGGTCGTGTATGTCCTATCGAAACCCCGGAAGGCCCGAACATCGGTCTGATCAACTCACTTTCTGTTTACGCGCAGACTAACGAATACGGTTTCCTTGAAACCCCGTATCGTCGTGTTGTTGACGGCAAAGTGAGTGACGAAATTCATTACCTCTCTGCAATCGAAGAGGGTAACTACGTTATCGCTCAGGCGAACACCAACCTTGCAGACGATGGCAGCTTTGTTGACGATCTCGTCACCTGCCGTAGCAAGGGTGAATCAAGCCTGTTCAGCCGCGATCAAGTTGACTACATGGATGTTTCCACCCAGCAGGTGGTTTCTGTCGGTGCGTCACTGATTCCGTTCCTGGAGCACGATGATGCTAACCGCGCCTTGATGGGTGCGAACATGCAACGTCAGGCGGTTCCAACTCTGCGTGCTGATAAGCCGCTGGTTGGTACCGGTATGGAGCGTGCAGTTGCGGTTGACTCCGGTGTAACTGCCGTCGCGAAACGTGGTGGTACCGTTCAGTACGTTGATGCGTCTCGTATCGTTATTAAAGTTAACGAAGAAGAGATGTATCCGGGCGAAGCGGGCATCGATATCTACAACCTGACTAAGTACACCCGTTCTAACCAGAACACCTGCATCAACCAGATGCCATGTGTGAATCTGGGTGAGCCGATTGAACGTGGCGACGTGCTGGCAGATGGCCCGTCTACCGATCTCGGTGAACTGGCGCTGGGTCAGAACATGCGCGTGGCGTTCATGCCATGGAACGGTTACAACTTCGAAGACTCCATCCTCGTATCCGAGCGTGTGGTTCAGGAAGACCGTTTCACTACCATTCACATTCAGGAACTGGCATGTGTGTCTCGTGACACCAAGCTGGGGCCAGAAGAGATCACCGCTGATATCCCGAACGTGGGTGAAGCGGCGCTTTCTAAGCTGGATGAATCCGGCATCGTGTATATCGGTGCGGAAGTGACTGGTGGCGACATTCTGGTTGGTAAGGTGACGCCGAAAGGTGAAACCCAGCTGACCCCAGAAGAAAAACTGCTGCGTGCGATCTTCGGTGAAAAAGCCTCTGACGTGAAAGATTCGTCACTGCGCGTTCCGAACGGCGTATCCGGTACTGTTATCGACGTGCAGGTCTTCACCCGCGATGGCGTGGAAAAAGACAAGCGCGCGCTGGAAATCGAAGAGATGCAGCTGAAGCAGGTTAAGAAAGACCTGTCTGAAGAACTGCAGATCTTTGAAGCTGGCCTGTTCGGTCGTATCCAGGCAGTACTGATCTCGGGTGGCGTTGAAGCTGACAAGCTGGACAAATTGCCACGTGAGCGCTGGTTGGAGCTGGGCCTGACTGACGAAGAGAAGCAGAACTCTCTGGAGCAGCTGGCTGAGCAGTACGACGAGCTGAAGCACGAGTTTGAGAAAAAACTTGAAGCTAAGCGTCGCAAAATCACTCAAGGCGATGATCTGGCACCAGGCGTGCTGAAAATCGTTAAGGTGTATCTGGCCGTTAAACGTCAGATCCAGCCTGGTGACAAGATGGCAGGTCGTCACGGTAACAAGGGTGTCATCTCTAAGATCAACCCTATCGAAGACATGCCTTACGATGAGAACGGTACGCCGGTCGACATCGTACTGAACCCGCTGGGCGTACCATCGCGTATGAACATCGGTCAGATTCTGGAAACTCACCTTGGTATGGCGGCGAAAGGCATTGGTGAAAAAATCAATGCGATGCTGAAGAAGCAGGAAGAAGTCTCCAAACTGCGTGAGTTTATCCAGCGTGCTTACGATCTGGGCACCGATGTGCGTCAGAAAGTTGACCTGAACACCTTTACCGACGACGAAGTGCTGCGTCTGGCAGAAAACCTGAAGAAGGGTATGCCAATCGCGACTCCGGTGTTTGACGGTGCGAAAGAGAGCGAAATCAAAGAGCTGCTGCAGCTCGGCGGTCTGCCTTCTTCCGGTCAGATTACCCTGTTCGACGGCCGTACCGGTGAGCAGTTTGAGCGTCAGGTAACCGTAGGTTACATGTACATGCTGAAACTGAACCACTTGGTCGACGACAAGATGCACGCACGTTCTACCGGTTCTTACAGCTTGGTTACTCAGCAGCCGCTGGGTGGTAAAGCGCAGTTCGGTGGACAGCGCTTCGGTGAGATGGAAGTGTGGGCACTGGAAGCATACGGTGCCGCGTATACCCTGCAGGAAATGCTTACCGTTAAATCTGATGACGTTAACGGCCGTACGAAGATGTATAAAAACATCGTCGACGGTAACCATCAGATGGAACCGGGCATGCCTGAATCCTTCAACGTACTGTTGAAAGAGATTCGCTCGCTGGGTATCAACATCGAGCTGGAAGACGAGTAAATGGCAGTTGTTAAATGTAAACCGACATCTCCGGGTCGTCGTCACGTAGTTAAAGTGGTGAACCCAGAGCTGCACAAGGGCAAACCATTTGCCCCGCTGGTAGAAAAAAACAGCAAATCCGGTGGTCGTAACAACAATGGTCGTATCACTACCCGTCATATCGGTGGTGGTCACAAGCAGGCTTACCGTATTGTTGACTTCAAACGCAACAAAGATGGTATCCCAGCAGTTGTTGAGCGTCTTGAGTACGATCCGAACCGTTCTGCGAACATCGCACTGGTTCTGTACAAAGATGGCGAACGCCGTTACATCTTGGCCCCTAAAGGCCTGAAAGCCGGCGACCAGATCCAATCTGGCGTTGATGCTGCGATTAAAGCAGGTAACACTCTGCCGATGCGTAACATCCCGGTGGGTTCTACCGTTCATAACGTAGAAATGAAACCAGGCAAAGGCGGTCAGATTGCTCGCTCAGCTGGTACTTACGTGCAGATCGTTGCGCGTGAAGGTTCCTACGTAACCCTGCGTCTGCGTTCAGGCGAAATGCGCAAAGTTGAATCCGAATGTCGTGCAACTCTCGGCGAAGTCGGCAACTCTGAGCACATGCTGCGCGTGCTGGGTAAAGCTGGTGCAACCCGTTGGCGTGGTGTTCGTCCTACCGTTCGCGGTACTGCGATGAACCCAGTCGATCACCCGCACGGTGGTGGTGAAGGTCGTAACTTTGGTAAGCACCCGGTAACTCCGTGGGGCGTTCAGACCAAAGGTAAGAAGACCCGTAGCAACAAGCGTACTGATAAATTTATCGTACGTCGCCGTAGCAAATAAATGGCAGCTGGAAAGATTGTCCAGATTATCGGCGCCGTAGTTGACGTCGAATTCCCTCAGGACGCGGTACCGCAGGTATACAGCGCTCTCGAGGTGAAAAATGGTGATGCTCGTCTGGTGCTGGAAGTTCAGCAGCAGCTGGGTGGTGGCGTGGTTCGTACCATTGCCATGGGTACTTCTGACGGCCTGAAGCGCGGTCTGGAAGTTACCGACCTGAAAAAACCTATCCAGGTTCCGGTTGGTAAAGCAACCCTCGGCCGTATCATGAACGTATTGGGTGAGCCAATCGACATGAAAGGCGACCTGCAGAATGACGATGGCAGCGCATTAGAGGTTTCCTCTATTCACCGCGCAGCACCTTCATATGAAGATCAGTCTAACTCGCAGGAACTGCTGGAAACCGGCATCAAGGTTATCGACCTGATGTGTCCGTTCGCTAAGGGCGGTAAAGTCGGTCTGTTCGGTGGTGCGGGTGTAGGTAAAACCGTAAACATGATGGAGCTGATCCGTAACATCGCGGCTGAGCACTCAGGTTATTCGGTCTTTGCTGGTGTGGGTGAGCGTACTCGTGAGGGTAACGACTTCTACCACGAAATGACTGACTCCAACGTTATCGATAAAGTAGCGCTGGTGTATGGCCAGATGAACGAGCCGCCGGGTAACCGTCTGCGCGTAGCACTGACCGGTTTGACCATGGCGGAAAAATTCCGTGATGAAGGCCGTGACGTTCTGCTGTTCATCGACAACATCTATCGTTACACCCTGGCCGGTACTGAAGTATCAGCACTGTTGGGTCGTATGCCATCTGCGGTAGGTTATCAGCCGACGCTGGCAGAAGAGATGGGTGTGTTGCAGGAGCGTATTACCTCCACCAAGACCGGTTCAATCACCTCTGTACAGGCCGTTTACGTTCCTGCGGATGACTTGACTGACCCGTCACCAGCAACCACCTTTGCTCACTTAGACTCAACCGTTACGCTGAGCCGTCAGATCGCCTCTCTGGGTATCTACCCAGCCGTTGACCCGCTGGATTCTACCAGCCGTCAGCTGGATCCACTGATCGTGGGTCAGGAGCACTATGACGTTGCGCGTGGCGTGCAGTCTCTGCTGCAGCGTTACCAGGAACTGAAAGACATCATCGCCATCCTCGGTATGGACGAGCTGTCTGAAGAAGACAAACTGTTGGTGGCACGTGCGCGTAAGATTCAGCGCTTCCTGTCTCAGCCGTTCTTCGTTGCTGAAGTCTTCACCGGTTCTCCAGGTAAATACGTTACCCTGAAAGACACCATCCGTGGCTTCAAAGGCATCATGGAAGGCGAATTCGACCACCTGCCAGAGCAGGCGTTCTACATGGTCGGCGCTATCGAAGAAGCCGTAGAAAAAGCGAAGAAACTGTAA
>Yersinia_pestis_1045
ATGGCTCGTAAAACACCCATTGAGCGCTATCGTAATATCGGTATCAGCGCTCACATCGACGCCGGTAAGACAACCACTACCGAACGTATCCTGTTTTACACCGGTGTAAATCACAAAATCGGTGAAGTTCATGACGGCGCAGCCACCATGGACTGGATGGAACAGGAGCAGGAGCGTGGTATTACCATTACTTCTGCAGCTACTACCTGCTTCTGGTCTGGTATGGCTAAACAGTTCGAACCACATCACGTCAATATCATTGACACCCCTGGGCACGTTGACTTCACTATCGAAGTAGAGCGTTCCATGCGTGTTCTTGACGGCGCGGTAATGGTTTACTGTGCAGTTGGTGGTGTTCAGCCACAGTCTGAAACCGTATGGCGTCAGGCTAATAAATATAAAGTTCCACGTATTGCGTTCGTTAACAAAATGGACCGTATGGGTGCGAACTTCCTGCGCGTAGTTGGTCAACTGAAATCTCGCCTTGGTGCGAACCCAGTTCCACTGCAGTTGGCAATTGGCGCAGAAGAAAAATTCACCGGTATTATCGATCTGGTGAAAATGAAAGCGATCAACTGGAACGAAGCTGATCAGGGCGTGACCTTCGAATATGAAGAAATCCCTGCTGATATGGCTGAACTGGCTGCTGAATGGCACCAGAATCTGGTTGAATCTGCGGCAGAAGCGTCTGACGAGCTGATGGACAAATACTTGGGTGGCGAAGAGCTGACCGAAGAAGAAATCAAGAAAGCTTTACGTCAACGTGTTCTGAAAAGCGAAATTATTCTTGTTACCTGTGGTTCTGCGTTTAAAAACAAAGGCGTACAGGCAATGCTGGATGCGGTTATTGAGTACCTGCCTGCACCAACTGACGTTGAATCAATCAACGGCATCTTGGATGATGGCAAAGATACTCCGGCTGTTCGTCATTCTGACGACAAAGAGCCGTTCTCTGCTCTGGCGTTCAAAATCGCTACCGACCCATTCGTGGGTAACCTGACGTTCTTCCGCGTGTACTCTGGTATTGTTAATTCCGGTGATACCGTTCTGAACTCAGTGAAATCGCAACGTGAACGCTTAGGTCGTATCGTACAGATGCACGCTAACAAGCGTGAAGAGATCAAAGAAGTTCACGCCGGTGATATCGCAGCCGCTATCGGTCTGAAAGATGTGACTACGGGTGACACTTTGTGTGACCCGAATAATCCGATCATCTTGGAACGTATGGAGTTCCCAGAGCCGGTAATCTCTGTTGCTGTTGAACCAAAAACCAAAGCTGACCAAGAAAAAATGGGTATGGCTCTGGGGCGTTTGGCGAAAGAAGATCCATCATTCCGCGTTTGGACTGACGAAGAATCTGGTCAGACTATCATCGCTGGTATGGGTGAGTTGCATTTGGATATCCTGGTTGACCGTATGCGCCGCGAATTTAACGTGGAAGCAAACGTCGGTAAACCTCAGGTTGCGTACCGTGAAACTATCCGCGAAACCGTTAAGGATGTGGAAGGTAAGCACGCTAAGCAGTCAGGCGGTCGTGGTCAGTATGGTCATGTTGTTATCGACATGTCTCCATTGCCACCGGGTGGTGTTGGGTATGAATTCGTCAACGAAATCGTTGGTGGTTCTATTCCTAAAGAATTCATTCCGGCCGTTGATAAAGGTATTCAAGAACAGCTGAAATCTGGCCCTCTGGCAGGTTACCCAGTTGTTGACGTTAAAGTGCGTCTGCACTACGGTTCTTACCATGACGTTGACTCCTCAGAATTGGCATTTAAATTAGCTGGTTCTATCGCTTTTAAAGAAGGTTTCAAACGAGCTAAACCAGTTCTGCTTGAGCCAATCATGAAGGTTGAAGTCGAAACCCCTGAAGATTACATGGGTGACGTAATGGGCGACCTGAACCGTCGTCGCGGTATCATCGAAGGTATGGAAGATACTGCTACCGGTAAAACTGTTCGCGTCAAGGTTCCGTTGTCTGAAATGTTCGGTTATGCTACTGACCTGCGTTCTCAGACTCAGGGCCGTGCTTCTTACTCCATGGAATTCTTGGAGTATGCTGAAGCACCGAGTAACGTCGCTAAAGCCGTTATCGAAGCCCGTGGCAAATAAATGTCGAATACTTATGACTCCTCAAGTATCAAGGTATTAAAAGGGCTGGATGCCGTGCGTAAGCGTCCGGGCATGTATATCGGAGATACTGATGATGGTACCGGTCTGCACCACATGGTATTCGAGGTTGTGGACAACGCTATTGACGAAGCCCTCGCGGGTCATTGTAAAGAAATTCTGGTAACCATCCACGCGGATAACTCCGTTTCTGTACAGGATGATGGCCGTGGTATCCCAACCGGTATGCACGATGAGGAAGGGGTATCTGCAGCAGAGGTCATCATGACCGTGTTGCATGCTGGCGGTAAATTTGACGATAACTCCTATAAAGTTTCCGGCGGTTTGCATGGCGTAGGGGTATCCGTTGTTAACGCCCTGTCTGAAAAGTTGGAACTGGTTATTCGCCGTGAAGGTAAAGTTCACGAGCAAACCTACAAAATGGGCGTGCCACAGGCACCGCTGAAAGTGGTGGGTGAAACTGAGCAAACCGGGACTACTGTGCGTTTCTGGCCAAGTTTCCAGACCTTTACCAATAACACCGAATTCCAGTATGAGATCCTGGCTAAACGCCTGCGCGAACTCTCTTTCCTGAACTCGGGTGTTTCAATCAAACTGAAAGACAAACGTAACGATAAAGAAGACCACTTCCATTACGAAGGTGGTATCAAGGCGTTTGTTGAATATCTGAACAAAAACAAGAACCCGATCCACCCGAAAGTGTTCTACTTCTCCACCATGAAAGACGATATCGGGGTGGAAGTGGCGCTACAGTGGAACGATGGTTTCCAGGAAAATATTTACTGCTTCACCAATAACATTCCACAGCGTGATGGTGGTACCCATTTAGTTGGTTTCCGTACGGCGATGACCCGTACCCTGAACAGCTATATGGATAAAGAAGGCTACAGCAAAAAAGCGAAGATCAGCGCCACCGGTGATGACGCCCGTGAAGGCTTGATTGCTGTTGTCTCAGTGAAAGTGCCCGATCCTAAATTCTCCTCACAGACCAAAGATAAATTGGTTTCTTCTGAGGTGAAAACGGCGGTCGAAACGCTGATGAACGAGAAGTTGGTTGAGTATTTGTTGGAAAACCCAACTGACGCCAAAATCGTTGTGGGTAAAATCATTGATGCGGCCCGCGCCCGTGAAGCTGCGCGTAAAGCCCGTGAAATGACACGCCGTAAAGGTGCGCTCGATCTGGCGGGTTTACCCGGCAAACTGGCAGACTGTCAGGAACGTGACCCGGCATTGTCCGAACTCTACTTAGTGGAAGGGGACTCTGCGGGCGGCTCGGCTAAACAAGGCCGTAACCGTAAAAATCAGGCCATTTTGCCGCTGAAAGGTAAAATCCTGAACGTTGAGAAAGCGCGTTTTGACAAAATGCTCTCTTCACAGGAAGTGGCGACACTGATCACCGCGTTAGGTTGTGGTATTGGCCGGGATGAATATAACCCGGATAAATTGCGTTATCACAATATCATTATCATGACCGATGCCGACGTGGATGGCTCGCACATCCGTACGTTGTTGTTGACCTTCTTCTACCGTCAGATGCCGGAAATTATTGAGCGTGGTCATGTGTTTATCGCTCAGCCTCCGCTGTATAAAGTGAAGAAAGGTAAGCAAGAGCAGTACATCAAAGATGATGATGCGATGGAGCAGTACCAAATGACACTGGCTCTGGATGGCGCGGCATTGCATACCAATGCTCACGCACCAGCACTGGCTGGTGAGCCTTTGGAGAAACTGGTTGCTGAGCATTACAGTGTCCAGAAGACTATCGCCCGCATGGAACGCCGTTATCCGCGTGCTTTGCTGAATAACCTGATTTATCAGCCTACCTTGCAAGAAGAGGATTTGGGCAATAAAGAGGTTGTGACGCAATGGATTGATTCGCTGGTGGTCTTGCTGAACGAAAAAGAACACCATGGCAGCAGCTACAGTTCAGTGGTGCGTGAGAACCGTGAGCGTCAACTGTTCGAGCCTATTTTGCGTATTCGTACCCACGGGGTTGATACCGATTATGATCTGGACTTCGATTTCATCCATGGTGGCGAGTACCGTAAAATCTGTCTATTGGGTGACAAACTGCGTGGCTTAATCGAAGACGGTGCTTTCGTTGAACGTGGCGAGCGTCGTGTGCCGGTTTCAAGCTTCGAAGAGGCGCTGGACTGGTTAGTGAAAGAGTCTCGCCGTGGTTTGGCAATCCAGCGTTACAAAGGCTTGGGTGAAATGAACCCCGATCAGTTGTGGGAAACCACGATGGATCCAGAGAGCCGTCGTATGCTGCGAGTCATGGTGAAAGATGCCATCGCCGCCGATCAACTCTTCACTACTCTGATGGGTGATGCTGTTGAACCTCGTCGTGCCTTTATCGAAGAGAATGCACTGCGCGCAGCCAATATTGATATCTAAATGCAAGAGCAATACCGCCCAGAAGATATCGAAACGCAAGTACAGCTTCACTGGCAAGAGAAGCAAACCTTTAAAGTCACTGAAGACGCCAGCAAAGAAAAATATTATTGCCTATCTATGCTGCCATACCCTTCAGGACGCCTGCATATGGGGCACGTTCGTAATTACACCATTGGCGACGTTATCTCTCGTTACCAGCGTATGTTGGGCAAAAACGTCTTGCAGCCAATTGGCTGGGATGCGTTTGGCCTGCCCGCTGAAGGGGCTGCGGTAAAAAACAATACCGCCCCCGCACCTTGGACTTACGACAACATCGAATACATGAAGAACCAGTTGAAATTACTGGGCTTCGGCTATGACTGGGATCGAGAAATTGCCACCTGCAAACCTGATTATTATCGTTGGGAGCAGTGGTTCTTCACCAAGTTGTATGAAAAAGGAATGGTCTACAAGAAGACCTCTGCGGTTAACTGGTGTCCACACGATCTCACTGTGCTGGCTAACGAGCAGGTCATTGACGGCTGCTGCTGGCGTTGTGACACCAAAGTTGAACGTAAAGAGATCCCGCAGTGGTTTATCAAAATCACCGATTACGCTGAGCAGTTGCTCAACGATCTGGACACGCTGGAAAGCTGGCCAGAGCAGGTGAAAACCATGCAACGTAACTGGATTGGCCGCTCTGAAGGGGTCGATATCGTTTTCGACGTCGTGGATAGCGAAGAGAAACTGTCTGTTTATACCACCCGGCCAGACACCTTTATGGGCGTGACCTACGTAGCGGTTGCTGCTGGTCATCCTTTGTCATTGCAAGCGGCGGCGACTAATCCGGCCCTGGCTGATTTCGTTGCTGAATGCCGTAATACCAAGGTTGCCGAAGCTGAAATGGCAACCATGGAGAAAAAAGGCATGGCGACGGGTCTGTATGCCATCCATCCATTAACTGGCGAGAAACTGCCTATATGGGCCGCTAACTTTGTCTTGATGGATTACGGTACTGGCGCAGTGATGGCCGTTCCGGGCCACGATGCACGTGACTGGGAATTTGCCACCAAATATAACCTGCCAATCAAACCGGTTATTTTGGCCGCGGATGGCAGTGAGCCAGACTTGAGTCAGGAAGCCATGACCGAGAAAGGCACGCTGTTTAACTCTGGTGAGTTTGATGGCCTGAATCATGAAGATGGTTTTAATGCCATTGCCGATAAACTGGTCGCACTCGGTGTTGGGCAGCGCAAAGTAAACTATCGTCTGCGTGACTGGGGTGTTTCTCGCCAGCGTTATTGGGGTGCCCCGATCCCAATGGTTACGTTGGAAGATGGGACTGTCGTTCCTACCCCAGAAGATCAACTGCCGGTTATCCTGCCAGAAGATGTGGTAATGGACGGTATTTCCAGCCCGATCAAGGCCGATCCTGAGTGGGCTAAAACCACCGTTAACGGTATTCCGGGTCTGCGTGAAACCGATACCTTCGATACCTTTATGGAATCATCTTGGTATTACGCGCGCTACACCTGCCCGCAATATGATGACGGTATGCTGGACCCCGCAGCCGCTAACTACTGGTTACCTGTCGATCAGTATGTTGGGGGCATTGAACATGCCATTATGCATCTGATGTATTTCCGCTTCTTCCACAAATTACTGCGTGACGCCGGTCTGGTGGACTCCGATGAACCCGCCAAACGCCTGTTATGTCAGGGGATGGTACTGGCTGACGCCTTCTATTACACCGGTAATAACGGTGAGCGTATTTGGGTTTCACCGGTCGATGCGATTGTCGAACGTGATGACAAAGGCCGTATCGTTAAAGCTGTAGATGCGGAAGGCCATGAGCTGGTGTACGCCGGCATGAGTAAAATGTCGAAATCGAAAAACAACGGTATCGACCCGCAAGTCATGGTAGAAAAATACGGCGCGGATACCGTACGTCTGTTTATGATGTTTGCCTCACCAGCAGAAATGACGCTGGAATGGCAGGAGTCGGGCGTTGAAGGGGCTAACCGCTTCCTGAAGCGTGTTTGGCGTCTGGCCTTTGATCACACCGCGAAAGGTGCAGTGAAGCCACTGGATATTGCCAGCCTGACTGAAGAACAGAAATCCCTGCGTCGCGACCTGCATAAAACCATTGCGAAAGTGACCGATGATGTTGGCCGCCGTCAAACCTTCAACACGGCAATTGCTGCTGTGATGGAGTTGATGAACAAGCTGGGCCGTGCACCTCAGGAAACGGAGCAAGACCGCGCACTGATGCAAGAAGCTTTACTGGCGGTAGTCCGGATGCTTTATCCATTCACCCCTCACGTCTGCTTCAGTTTGTGGCAAGCTTTGGGTGGAGAAGGCGATATCGATACTGCGCCGTGGCCAATTGCTGATGAACAAGCGATGGTTGAAGACTCTAAATTAGTGGTCGTACAGGTCAATGGCAAAGTGCGTGGCAGAATTACAGTGCCCGCCGATGCCACTGAACAGCAAGTCCGTGAACGCGCTGGTCAGGAGCACTTGGTGGCTAAATATCTGGATGGCGTTACTGTACGTAAAGTCATCTATGTCCCTGGCAAATTGCTTAATCTGGTTGTGGGTTAAATGGCTATTGATGAGAATAAACAAAAGGCGTTAGCAGCAGCACTGGGCCAAATTGAAAAACAATTCGGTAAAGGCTCTATTATGCGCCTTGGCGAAGACCGCTCAATGGATGTTGAAACCATCTCTACCGGCTCCCTTTCCCTTGATATTGCACTGGGGGCTGGTGGCTTACCAATGGGGCGTATCGTTGAGATTTATGGCCCAGAATCATCAGGTAAGACGACACTGACATTACAGGTTATCGCCGCCGCACAGCGTGAAGGCAAAACGTGTGCATTTATCGATGCCGAACATGCCCTTGACCCAATCTATGCCAAGAAATTGGGTGTAGATATTGATAACCTATTGTGTTCTCAGCCAGATACTGGCGAGCAGGCACTGGAAATTTGTGATGCGCTGACTCGCTCTGGTGCGGTTGACGTTATCATCGTTGACTCCGTAGCGGCATTGACACCAAAAGCTGAAATTGAAGGTGAAATTGGCGATTCTCATATGGGCCTTGCCGCGCGTATGATGAGCCAGGCTATGCGTAAGCTGGCGGGTAACCTGAAGAATGCGAATACCTTACTGATTTTTATCAACCAAATCCGCATGAAAATTGGCGTGATGTTTGGTAACCCAGAAACCACTACCGGTGGCAACGCTCTTAAATTTTACGCTTCTGTACGTTTGGATATCCGCCGTATTGGTGCAGTAAAAGATGGTGATGTGGTCGTGGGGAGTGAAACCCGCGTTAAAGTCGTTAAAAACAAGATTGCTGCGCCATTCAAACAAGCTGAATTCCAGATCCTCTACGGTGAAGGCATTAATATCAACGGTGAACTGGTTGACTTAGGTGTTAAACACAAACTGATTGAGAAAGCTGGCGCATGGTATAGCTATAACGGTGATAAAATTGGTCAGGGTAAAGCCAATGCCAGCAACTATTTAAAAGAAAACCCAGCCATTGCTGCTGAGTTAGATAAAAAACTGCGTGAAATGCTACTTAATGGCGGCAATGGTGAACAACCTGTTGCTGCGGCAACAGCAGAATTCGCCGATGGTGCAGATGAAACCAACGAAGAATTTTAAATGGTTTACTCCTATACCGAGAAAAAACGTATTCGTAAGGATTTTGGTAAACGTCCACAAGTTTTGGACATACCTTATCTCCTTTCTATCCAACTTGACTCGTTCCAGAAATTTATCGAGCAAGATCCCGAAGGGCAGCACGGACTAGAAGCAGCATTCCGTTCTGTTTTTCCTATCCAGAGCTACAGCGGCAATTCGGAGCTGCAATACGTTAGCTACCGTCTTGGTGAGCCAGTATTCGACGTCAAAGAGTGCCAGATCCGTGGTGTGACTTATTCAGCACCGCTGCGCGTTAAACTGCGTCTGGTTATCTATGAGCGGGAAGCTCCGGAAGGTACGGTCAAAGACATCAAAGAACAAGAAGTCTACATGGGTGAAATTCCACTCATGACCGAAAATGGTACCTTTGTTATTAACGGTACTGAGAGGGTTATCGTATCTCAGTTGCACCGTAGCCCTGGTGTGTTCTTTGACAGCGATAAGGGTAAAACCCATTCATCGGGTAAAGTGCTGTACAACGCACGTATCATCCCTTACCGCGGTTCATGGTTAGATTTCGAGTTTGATCCGAAAGACAACCTGTTTGTACGTATTGACCGTCGCCGTAAATTGCCTGCAACCATCATTCTGCGTGCATTGAATTTCACCACTGCACAGATCTTGGATCTGTTCTTTGAGAAAGTGGTCTTTGAGATTCGTGATAACAAGCTGCAGATGGAATTGGTTCCAGAGCGCTTGCGCGGTGAAACGGCATCCTTTGATATTGAAGCGAATGGCAAAGTTTACGTCGAGAAAGCGCGTCGTATTACTGCTCGTCATATTCGCCAGCTTGAAAAAGACGGCATTGACCGCATCGAAGTACCGGTTGAATACATTGCCGGTAAAGTTGTTGCTAAAGACTATGTTGATGCGAGCACCGGTGAACTGATCTGTGCCGCTAACATGGAGCTGTCACTGGATCTGCTGGCTAAGTTGAGCCAAGCTGGCCACAAGCAAATTGAAACATTGTTCACCAACGATCTGGATCACGGTGCTTATATCTCCGAGACCCTGCGTGTTGACCCAACCAGCGATCGTCTGAGCGCTTTGGTTGAGATCTATCGCATGATGCGTCCTGGCGAGCCACCAACACGTGAAGCCGCTGAAAATCTGTTTGAGAATCTGTTCTTCTCCGAAGACCGCTATGATTTATCTGCGGTTGGCCGGATGAAGTTCAACCGTTCTCTGCTGCGTGACGAGATCGAAGGTTCCGGTATCCTGAGCAAAGAAGACATCACAGAAGTGATGAAAAAGCTCATTGATATCCGTAACGGTAGAGGCGAAGTGGATGATATCGACCACTTGGGCAACCGTCGTATTCGTTCCGTTGGCGAGATGGCTGAAAACCAGTTCCGTGTAGGTCTGGTTCGTGTTGAGCGTGCAGTTAAAGAGCGTTTGTCTCTGGGCGACCTTGATACTCTGATGCCACAGGACATGATCAACGCCAAGCCTATCTCGGCTGCGGTGAAAGAGTTCTTTGGTTCCAGCCAGTTATCCCAATTTATGGACCAAAACAACCCGTTGTCTGAGATTACGCATAAGCGCCGTATCTCTGCATTGGGCCCGGGCGGTTTGACCCGTGAACGTGCTGGCTTTGAAGTTCGAGACGTACACCCGACTCACTACGGTCGCGTATGTCCAATTGAAACGCCAGAAGGTCCAAACATCGGTTTGATCAACTCCTTGTCTGTATATGCACAGACTAACGAGTATGGTTTCCTGGAAACACCTTATCGTCGTGTACGTGATGGTGTGGTGACCGATGAAATTAACTATCTGTCTGCTATTGAAGAAGGCAACTTCGTTATCGCTCAGGCGAACTCCAACCTGGATGATGAAGGCCGCTTTTTAGAAGATTTGGTGACTTGTCGTAGCAAAGGCGAATCAAGCCTGTTTAGCCGCGAGCAAGTTGACTACATGGACGTATCTACTCAGCAAATCGTATCCGTTGGTGCTTCTCTGATTCCATTCTTGGAACACGATGACGCCAACCGTGCCTTGATGGGCGCGAACATGCAACGTCAGGCGGTTCCTACTCTGCGTGCTGATAAGCCGTTGGTGGGTACTGGTATGGAACGTGCAGTGGCGGTTGACTCAGGGGTAACCTCTGTAGCCAAACGTGGCGGTACTGTTCAGTACGTAGATGCATCCCGTATCGTTATTAAAGTTAACGAAGATGAGATGCACCCAGGCGAAGCCGGCATTGATATTTATAACCTGACCAAATACACCCGTTCTAACCAGAACACCTGTATCAACCAGATGCCGTGTGTGAATCTGGGTGAGCCAATCGAGCGCGGTGACGTGCTGGCAGATGGCCCATCGACAGACCTGGGCGAACTGGCATTGGGTCAGAACATGCGCGTAGCGTTCATGCCTTGGAACGGTTACAACTTCGAAGACTCCATCTTAGTCTCCGAGCGCGTGGTGCAAGAAGATCGCTTCACAACCATCCACATTCAGGAATTGGCATGTGTGTCACGCGACACCAAGTTAGGGCCTGAAGAGATCACTGCCGATATCCCGAACGTGGGTGAAGCCGCGCTCTCCAAATTGGATGAATCCGGTATCGTGTATATCGGTGCTGAAGTGACTGGTGGTGACATTCTGGTTGGTAAGGTAACGCCTAAAGGTGAAACCCAACTGACGCCAGAAGAGAAACTGTTACGTGCGATCTTCGGTGAGAAAGCGTCTGATGTTAAAGACTCTTCTCTGCGTGTACCAAACGGTGTTTCTGGTACGGTTATCGACGTCCAGGTCTTTACTCGCGATGGCGTAGAAAAAGACAAACGTGCGTTGGAAATCGAAGAGATGCAACTGAAACAGGCTAAGAAAGACCTGACTGAAGAGTTGCAGATCCTGGAAGCGGGCTTGTTTGCACGTATCCACGCGGTTCTGGTTTCTGGTGGCATCGAAGCTGAGAAGCTGAGCAAGTTACCACGTGAACGCTGGCTGGAACTGGGCCTGACCGACGAAGACAAGCAAAACCAACTGGAACAGTTGGCAGAGCAGTACGACGAAATGAAATCTGAATTCGAGAAGAAGATGGATGCCAAGCGTCGTAAAATCACCCAAGGCGATGATCTAGCACCTGGTGTGCTGAAAATCGTCAAGGTGTATCTGGCGGTTAAACGTCAGATTCAACCGGGTGATAAAATGGCCGGTCGTCACGGTAACAAAGGTGTTATCTCTAAGATTAACCCAATCGAAGATATGCCTTACGATGAAAACGGTACGCCGGTAGACATCGTTCTGAACCCGCTGGGCGTACCATCGCGTATGAACATCGGTCAGATTTTGGAAACCCACTTAGGGATGGCAGCGAAGGGTATCGGCGAGAAAATCAACGCCATGCTCAAGAAGCAGGAAGAAGTTGCCAAACTGCGTGAGTTCATCCAGAAGGCCTACGATCTGGGCGACAACGTTTGTCAGAAAGTTGATCTGAGCACCTTTACCGATGACGAAGTACTGCGTCTGGCAGAGAACCTGAAAAAAGGTATGCCAATCGCAACGCCAGTCTTCGATGGTGCGACAGAGAAAGAAATCAAGGAACTGTTACAGCTGGGTGGCCTGCCAACGTCTGGTCAGATTACCTTGTTTGACGGCCGTACCGGTGAGCAATTTGAACGCCAGGTTACTGTCGGCTACATGTACATGCTGAAACTGAACCACTTGGTTGATGACAAGATGCATGCGCGTTCTACCGGTTCTTATAGCTTGGTTACTCAGCAGCCGCTGGGTGGTAAAGCTCAGTTCGGTGGTCAGCGCTTCGGTGAGATGGAAGTGTGGGCGTTGGAGGCTTATGGCGCCGCGTACACATTGCAAGAAATGCTTACCGTCAAGTCCGACGATGTAAACGGCCGTACCAAGATGTACAAAAACATCGTGGATGGCGATCACCGTATGGAACCAGGAATGCCGGAGTCCTTCAACGTATTGTTGAAAGAAATCCGCTCTCTGGGCATCAATATCGAGCTGGAAGAAGAGTAAATGGCAATTGTTAAATGTAAACCTACGTCTCCGGGTCGTCGCCACGTTGTTAAAGTGGTTAACCCTGAGCTGCACAAGGGTAAGCCTTATGCCCCGTTGCTTGAGAAATTAAGCAAAAGCGGTGGCCGTAACAACAATGGCCGTATCACTACCCGTCATATCGGTGGTGGCCACAAGCAACATTATCGTCTGGTTGACTTCAAACGCAACAAAGATGGTATCCCTGCTGTGGTTGAGCGTCTGGAGTACGATCCGAACCGTTCCGCAAATATTGCGTTGGTTCTGTACAAAGACGGCGAACGCCGTTATATCCTGGCGCCGAAAGGCCTGAAGGCTGGTGACCAGATTCAATCTGGCGTTGATGCTGCAATTAAAGCAGGTAACACCCTGCCTATGCGTAACATCCCAGTTGGTTCAACGGTTCATAACGTAGAAATGAAACCAGGTAAAGGCGGCCAGTTGGCTCGTTCTGCTGGTGCATACGTTCAGATCGTTGCTCGTGACGGTTCCTACGTTACTCTGCGTCTGCGCTCCGGCGAAATGCGCAAGGTTCAAGCTGATTGCCGCGCCACCTTAGGTGAAGTTGGTAATGCTGAACACATGCTGCGTGTCCTGGGTAAAGCAGGTGCTAGTCGTTGGCGTGGTATTCGTCCTACCGTTCGCGGTACGGCGATGAACCCAGTAGATCACCCGCACGGTGGTGGTGAAGGTCGTAACTTTGGTAAGCACCCGGTAACCCCGTGGGGCGTTCAGACCAAAGGTAAGAAGACCCGTAGCAACAAGCGTACTGATAAGTTCATCGTACGTCGCCGTAGTAAAAAATAAATGGCTACTGGAAAGATTATCCAGGTAATCGGCGCCGTAGTGGACGTCGAATTCCCCCAAGACGCTGTACCAAAAGTGTACAACGCCCTTGAGGTAGAAGGTACAACTGAAAAGTTAGTGCTGGAAGTTCAGCAACAGTTGGGCGGTGGTGTTGTTCGTTGTATCGCAATGGGCTCTTCCGATGGTCTGAGCCGTGGGTTGAAAGTAACCAACCTAGAACACCCGATCGAAGTACCGGTTGGTAAAGCGACCCTTGGCCGTATCATGAACGTATTGGGTGAACCAATCGACATGAAAGGTCCTATCGGTGAAGAAGAGCGTTGGGCAATCCATCGCGAAGCGCCTTCTTATGAAGAGCTTGCTAGCTCACAAGATCTGTTAGAAACCGGTATCAAGGTTATGGACCTGATTTGTCCGTTTGCTAAGGGCGGTAAAGTCGGTCTGTTCGGTGGTGCGGGTGTAGGTAAAACAGTAAACATGATGGAGCTGATCCGTAACATCGCGATCGAGCACTCTGGGTATTCTGTATTTGCCGGTGTAGGTGAGCGTACCCGTGAGGGTAATGACTTCTACCATGAAATGACTGACTCCAACGTTTTGGACAAAGTATCCTTGGTTTACGGCCAGATGAATGAGCCACCAGGTAACCGTCTACGCGTTGCACTGACCGGCCTGACCATGGCGGAGAAATTCCGTGATGAAGGTCGTGACGTACTGCTGTTTATCGATAATATCTATCGTTATACCCTAGCTGGTACGGAAGTATCCGCATTGCTGGGTCGTATGCCATCAGCGGTAGGTTATCAGCCAACACTGGCTGAAGAGATGGGTGTGTTGCAGGAACGTATTACTTCCACTAAGACGGGTTCAATCACCTCTGTTCAGGCCGTTTATGTACCTGCGGATGACTTGACTGACCCATCACCAGCAACCACCTTTGCTCACTTGGATGCAACCGTCGTTCTGAGTCGTCAAATCGCCTCTCTGGGTATTTATCCAGCGGTTGACCCACTTGACTCTACCAGCCGTCAGCTTGATCCGTTGGTTGTTGGTCAGGAGCACTACGATGTAGCGCGTGGCGTGCAGTCTATTCTGCAACGTTACCAAGAGCTGAAAGATATCATCGCGATCTTGGGTATGGACGAGTTGTCAGAAGATGACAAACTGGTGGTATCCCGTGCGCGTAAGATTCAGCGCTTCCTGTCTCAACCGTTCTTTGTGGCTGAAGTCTTCACCGGTTCACCGGGCAAGTTTGTGTCGCTGAAAGATACCATTCGTGGTTTCAAAGGCATCATGAATGGCGACTATGACCACTTGCCGGAACAGGCGTTCTACATGGTTGGTACCATTGAAGAAGCAGTGGAAAAAGCCAAGAAACTGTAA
>Pantoea_At-9b
ATGGCTCGTACAACACCCATTGCGCGCTACCGTAACATCGGTATCAGTGCACACATCGACGCCGGTAAGACTACTACTACCGAGCGTATCCTGTTCTACACCGGTGTTAACCACAAAATCGGTGAAGTACACGATGGCGCAGCAACAATGGACTGGATGGCACAGGAGCAGGAGCGTGGTATTACCATCACCTCCGCAGCGACTACTGCGTTCTGGTCAGGTATGGCTAAGCAGTTTGAGCCGCACCGCATCAACATCATCGACACCCCGGGACACGTTGACTTCACCATCGAAGTAGAACGTTCCATGCGTGTGCTCGACGGCGCAGTAATGGTTTACTGTGCAGTAGGTGGCGTGCAGCCGCAGTCTGAAACCGTATGGCGTCAGGCTAACAAATACAAAGTTCCGCGTATTGCGTTCGTTAACAAAATGGACCGCATGGGTGCGAACTTCCTGAAAGTTGTAGGTCAGATCAAAACCCGTCTGGGCGCGAACCCGGTTCCGCTGCAGCTGGCTATCGGTGCAGAAGAGAACTTCACCGGTGTTGTTGACCTGATCAAAATGAAAGCTATCAACTGGAACGATGCTGACCAGGGTACTACCTTCGTTTACGAAGATATCCCGGCTGACATGCAGGACCTGGCTGAAGAATGGCGTTCAAACCTGATCGATTCTGCTGCCGAAGCTTCTGAAGAGCTGATGGACAAGTACCTGGGCGGCGAAGAGCTGACCGAAGAAGAGATCAAAGGCGCTCTGCGTCAGCGCGTACTGAACAACGAGATCATCCTCGTGACCTGTGGTTCTGCATTTAAGAACAAAGGTGTTCAGGCGATGCTGGATGCGGTTGTTGAGTTCCTGCCAGCTCCGACCGACGTACCGGCAATTAACGGTATGCTGGACGATGGTAAAGATACTCCGGCTGAGCGTCACGCTAGCGATGATGAGCCTTTCTCTGCACTGGCGTTCAAAATCGCAACTGACCCGTTCGTGGGTAACCTGACGTTCTTCCGCGTGTACTCTGGTGTAGTTAACTCCGGTGACACCGTACTGAACTCAGTAAAATCTGCGCGCGAGCGTTTTGGCCGTATCGTTCAGATGCACGCCAACAAGCGTGAAGAGATCAAAGAAGTTCGTGCGGGCGACATCGCTGCAGCAATCGGTCTGAAAGACGTGATCACCGGTGATACCCTGTGTGATCCGAACGCGCCGATCATCCTGGAGCGTATGGAGTTCCCTGAGCCGGTAATCTCTATCGCCGTTGAGCCGAAAACCAAAGCTGACCAGGAAAAAATGGGTCTGGCTCTGGGTCGTCTGGCGAAAGAAGACCCGTCATTCCGCGTATGGACTGACGAAGAGTCTAACCAGACCATCATCGCTGGTATGGGTGAGCTGCACCTCGACATCATCGTTGACCGCATGAAGCGTGAATTCAACGTTGAAGCGAACGTGGGCAAACCGCAGGTTGCTTACCGCGAAGCGATTCGCGCCAAAGTTACCGATATCGAAGGTAAACACGCCAAGCAGTCTGGTGGTCGTGGTCAGTACGGTCATGTCATCATCGACATGTACCCGCTGGAGCCGGGCTCAAACCCGAAAGGCTACGAGTTTGTCAACGATATCAAAGGTGGTGTGATTCCTGGCGAATACATCCCTGCGGTTGACAAAGGTATCCAGGAACAGCTGAAATCAGGTCCGCTGGCTGGTTATCCGGTAGTTGATCTGGGTGTTCGTCTGCACTTCGGTTCATACCACGATGTTGACTCCTCAGAACTGGCATTTAAACTCGCAGCTTCTATTGCCTTTAAAGATGGCTTTAAGAAAGCGAAGCCGGTACTGCTTGAGCCGATCATGAAGGTTGAAGTTGAGACGCCGGAAGAGAACACTGGTGACGTCATCGGTGACTTGAGCAGCCGTCGTGGTATTCTGCGCGGTCAGGAATCCAACGTAACTGGCGTTGTGATTCACGCTGAGGTTCCGCTGTCTGAAATGTTCGGATACGCGACTCAGTTGCGTTCTCTGACCAAAGGCCGTGCTTCTTACTCCATGGAGTTCCTGAAGTACGATGATGCGCCGAACAACGTCGCTCAGGCCGTTATTGAAGCTCGTGGCAAATAAATGTCGAATTCTTATGACTCCTCAAGTATCAAAGTTCTGAAAGGGCTTGATGCGGTACGCAAACGCCCTGGCATGTATATCGGCGATACGGATGACGGCACCGGTCTGCATCACATGGTATTCGAGGTCGTGGATAACGCCATCGACGAAGCGCTCGCCGGTTACTGTAGTGACATCGTGGTCACCATTCATGCCGATAATTCTGTATCGGTACAGGATGATGGTCGTGGCATCCCGACCGGTATTCACCCGGAAGAGGGCGTGTCAGCGGCAGAAGTGATCATGACGGTCCTGCACGCGGGCGGTAAGTTCGACGACAACTCCTATAAAGTATCCGGTGGTCTGCACGGCGTGGGTGTTTCCGTGGTTAACGCCCTGTCGCAGAAACTGGAACTGACCATTCGTCGTGATGGCAAAGTGCATCAGCAAACCTACGTCCACGGCGTGCCGCAGGCACCGCTGGCGGTGGTGGGTGATACCGATGCTACCGGTACGCGCGTGCGTTTCTGGCCGAGCCATGAAACCTTCACCAATGTGACCGAATTTGAGTACGACATCCTGGCAAAACGCCTGCGTGAGCTGTCGTTCCTCAACTCCGGTGTGTCAATTCGCCTTGAAGACAAGCGTGATGACAAAAAAGATCATTACCACTACGAAGGTGGCATCAAGGCGTTTGTTGAGTATCTCAACCGCAACAAAAACCCCATTCACCCGAACGTGTTTTACTTCTCTACCGAGAAGGATGGCATTGGTGTGGAAGTGGCATTGCAGTGGAACGATGGTTTCCAGGAAAACATCTACTGCTTTACCAACAACATTCCACAGCGCGATGGTGGTACGCACCTGGCGGGCTTCCGTGCAGCGATGACGCGTACCCTGAATGCCTACATGGACAAAGAAGGCTACAGCAAAAAAGCCAAAGTCAGCGCGACCGGTGATGACGCGCGTGAAGGCCTGATCGCTGTCGTTTCGGTAAAAGTACCGGACCCGAAATTCTCCTCGCAGACCAAAGACAAGCTGGTTTCCTCAGAAGTGAAATCGGCGGTTGAACAGCAGATGAACGAACTGCTGGCGGAATACCTGCTGGAAAATCCGTCTGACGCGAAAATCGTGGTTGGCAAAATTATTGACGCGGCACGTGCGCGTGAAGCAGCTCGCCGTGCGCGTGAGATGACACGCCGTAAAGGTGCGCTGGATCTGGCGGGCCTGCCGGGCAAACTGGCGGATTGCCAGGAACGCGACCCGGCGCTGTCCGAAATCTACCTGGTGGAGGGTGACTCCGCAGGCGGTTCGGCCAAGCAGGGACGTAACCGTAAGAACCAGGCGATTCTGCCGCTGAAAGGTAAAATCCTCAACGTTGAAAAAGCGCGTTTCGACAAGATGCTTTCTTCACAGGAAGTGGCGACGCTGATCACTGCGCTGGGTTGCGGCATTGGCCGCGATGAATACAACCCGGACAAACTGCGTTATCACAGCATCATTATCATGACCGATGCGGACGTCGATGGCTCGCACATCCGTACTCTGCTGTTGACCTTCTTCTATCGTCAGATGCCGGAAATCGTGGAGCGTGGTCACGTCTACATCGCACAGCCGCCGTTGTACAAAGTGAAGAAAGGCAAGCAGGAGCAGTACATCAAAGACGACGAAGCGATGGATCAGTATCAGATCGCGATCGCCCTTGATGGCGCAACCTTGCACACCAACGCCAGCGCTCCGGCCCTGGGTGGCGAACCGCTGGAGAGCCTGGTGGCGAACTTCAACAGCACCCAGCGTATGATCAAACGTATGGAGCGCCGCTACCCGCTCGCGCTGCTGCGCGCGCTGATTTACCATCCAACCCTGAGCGATCTCAGCGATGAAGTGGCGGTGCAAGGCTGGCTGGATGGGCTGGTGGCCTATCTGACCGAGCGCGAAGCGCACGGCAGCACCTACGTTGCTCAGGTACAGGCTAACCGTGAGCAGAACCTGTTTGAGCCGGTGCTGCGTGTGCGTACCCACGGGGTCGATACCGATTATCCACTGGACAGCGAATTTATCGCTGGCCCGGAATACCGCAAAATCTGCGAGCTGGGTGAGCAGCTGCGTGGCCTGATTGAAGAAGATGCGTTTATCGAGCGTGGCGAGCGTCGTCAGCCGGTCGCCAGCTTCGAGCAGGCAATTGACTGGCTGGTGAAAGAGTCCCGCCGTGGTCTGTCAGTCCAGCGCTACAAAGGTCTGGGCGAGATGAACCCGGAACAGCTGTGGGAAACCACGATGGACCCGGACAGCCGCCGTATGTTGCGCGTCACCATCAAAGACGCCATCGCTGCCGACCAGCTGTTCACTACGCTGATGGGCGATGCGGTTGAACCGCGCCGTGCCTTCATCGAAGAGAACGCGCTGAAAGCCGCCAACATCGACATCTGAATGCAAGAGCAATACCGCCCGGAAGAGATAGAATCCCGCGTCCAGCAGCACTGGGACGAAAATGAAACCTTTAAAGTGACCGAGCAGGAAGGCAAAGAGAAATACTACTGCCTCTCTATGCTGCCCTATCCTTCCGGCCGCCTGCACATGGGCCATGTGCGTAACTACACCATCGGTGATGTGATTGCCCGTTATCAGCGCATGCTGGGCAAAAACGTGCTGCAACCCATTGGTTGGGATGCATTTGGTCTGCCCGCTGAAGGCGCGGCGGTCAAAAATAACACCGCTCCCGCTCCCTGGACTTACGACAACATCCAGTACATGAAAAACCAGCTCAAGCTGCTGGGTTTTGGCTATGACTGGAGCCGCGAACTGGCAACCTGCCAGCCGGAATATTATCGCTGGGAACAGTGGTTCTTCACCAAACTGTACGAAAAAGGTCTGGTTTATAAGAAGACCTCTGCGGTTAACTGGTGCCCGAACGACCAGACAGTGCTGGCGAACGAGCAGGTTATCGACGGCTGCTGCTGGCGCTGTGACACCAAAGTTGAGCGTAAAGAGATCCCGCAGTGGTTTGTCAAAATCACTGACTACGCGGAAGAGTTGCTGAACGACCTCGACACGCTGGAAGACTGGCCGGAGCAGGTCAAAACCATGCAGCGTAACTGGATTGGCCGTTCTGAAGGCGTGGAAATCACCTTCAACGTTGCCAACAGCGACGAGAAAGTGACGGTCTACACCACCCGCCCGGACACCTTTATGGGCGCAACCTATGTTGCCGTTGCCGCCGGTCATCCTTTGGCACAGCAGGCCGCAGCCCGCAATCCGGCGCTGGTGGATTTCATTGACGAATGCCGTAACACCAAAGTGGCAGAAGCCGATATGGCGACGATGGAGAAAAAAGGCATGGCCACCGGCCTGCATGCTATCCATCCGCTGACTGGCGAAGAGATCCCGGTCTGGGTCGCCAACTTCGTCCTGATGGAGTACGGCACTGGTGCGGTGATGGCAGTTCCAGGCCATGACCAGCGCGACTGGGAATTTGCCACCAAATACGATCTGGCGATCAAACCGGTTATCCTCAACCTTGATGGCACCGCACCGGACCTGAGTGCGGCCGCGATGACCGAGAAGGGTACGCTGTTTAACTCTGGCGAATACGATGGTCTCGATCATCAGGCGGGCTTTAACGCCATCGCCGATGCGCTGACCGCCAAAGGCGTCGGCGTGCGTAAAGTTAACTACCGCCTGCGCGACTGGGGTGTTTCCCGTCAGCGTTACTGGGGCGCGCCGATTCCGATGGTAACACTGGAAGATGGCACCGTAATGCCAACGCCGGAAGATCAACTGCCGGTGATCCTGCCGGAAGATGTGGTCATGGACGGCATCACCAGCCCGATCAAAGCCGATCCGGAGTGGGCGAAAACCACCGTTAATGGTCAGCCTGCGCTGCGTGAAACCGACACCTTTGACACCTTCATGGAGTCTTCCTGGTACTACGCGCGCTACACCTGTGCCAACTACAACGAAGGGATGCTGGACCCGGCTGCCGCAAACTACTGGCTGCCGGTCGATCAGTATGTGGGTGGTATCGAACACGCCATCATGCACCTGATGTATTTCCGCTTCTATCACAAGCTGCTGCGTGATGCGGGCTTGGTCAACTCTAACGAGCCAGCCAAACGCCTGCTGTGCCAGGGTATGGTGCTGGCGGATGCCTTCTACTACGTCGGTGCCAACGGTGAGCGTAACTGGGTTTCGCCAGTTGACGTCAACGTTGAGCGTGACGAAAAAGGCCGTATCGTAAAAGCTATCGACAATCAGGGCCGTGAAGTGGTGTACGCGGGCATGAGCAAAATGTCCAAGTCGAAAAACAACGGCATCGACCCGCAGTTGATGGTAGAACGTTACGGTGCCGATACCGTGCGTCTGTTTATGATGTTTGCTTCCCCGGCAGAAATGACGCTGGAGTGGCAGGAATCCGGCGTGGAAGGCGCGAACCGCTTCCTGAAACGTGTCTGGAAACTGGCGTATGATCACGTGGCAAAAGGCGCAACGGTCGCGCTGGATGTGAACGCCCTGAACGACGATCAGAAAGCGCTGCGTCGCGATCTGCACAAAACCATCGCCAAAGTGGCGGATGATATTGGCCGTCGTCAGACCTTCAACACCGCGATTGCGGCGATTATGGAGCTGATGAACAAGCTGATCCGCGCACCGCAAGAGAGCGAGCAGGATCGCGCTCTGTTGCAGGAAGCGTTGGTTGCCGTCACCCGTCTGCTGTATCCGTTCACACCGCACACCAGCTATGCCTTGTGGGAAGCGCTGGGCGGTGAAGGCAATATCGATGACGCCAGCTGGCCGGTTGCGGACGAAGCGGCTATGGTAGAAGACTCACTGCTGGTGGTGGTTCAGGTTAACGGCAAAGTGCGCGGCAAAATCACCGTTGCGCCCGATGCCACCCAGGAGCAGGTGCAGGCGCGTGCCGCGCAGGAGCATCTGGTGGCGAAATATCTGGAAGGCGTCACCATTCGTAAAGTGATTTATGTCCCCGGCAAACTGCTTAACCTGGTCGTAGGTTAAATGGCGATTGACGAAAACAAACAGAAGGCTTTAGCTGCCGCGCTGGGCCAGATTGAGAAACAATTTGGTAAAGGCTCCATCATGCGCCTGGGTGAAGACCGCTCGATGGACGTTGAAACCATCTCCACCGGTTCACTGTCACTGGATATCGCGTTAGGTGCGGGTGGCCTGCCGATGGGGCGTATCGTTGAGATTTATGGCCCGGAATCTTCAGGTAAAACCACGCTGACCCTGCAGGTGATTGCCGCAGCACAGCGCAAAGGCAAAACCTGTGCCTTTATCGACGCCGAGCACGCGCTGGACCCGGTTTACGCGAAAAAACTGGGTGTGGATATCGATAACCTGCTGTGTTCACAGCCGGATACCGGTGAGCAGGCGCTGGAAATCTGTGATGCGCTGGCGCGCTCTGGTGCTGTCGACGTCATCATTGTTGACTCCGTCGCGGCTCTGACGCCGAAAGCTGAAATTGAAGGCGAAATTGGCGACTCCCACATGGGTCTGGCTGCACGTATGATGAGCCAGGCGATGCGTAAGCTGGCGGGTAACCTGAAACAGTCCAACACGCTGCTGATTTTCATCAACCAGATCCGTATGAAGATTGGTGTGATGTTTGGTAACCCGGAAACCACGACCGGTGGTAACGCACTGAAATTCTACGCTTCTGTACGTCTTGATATCCGTCGTATCGGCGCCATTAAAGAAGGTGACGAGGTCGTCGGTAGCGAAACGCGTGTGAAAGTGGTGAAGAACAAAGTTGCAGCGCCGTTCAAACAGGCTGAGTTCCAGATTATGTACGGTGAAGGCATCAATACCTTCGGCGAACTGGTCGACCTCGGTGTGAAGCACAAGCTGGTTGAAAAAGCGGGTGCCTGGTATAGCTATAACGGCGACAAGATTGGTCAGGGTAAAGCGAATGCGACCAACTTCCTGAAAGAGAATCCGGCGATTGCCAACGAAATCGATCAGAAGTTGCGTGACATGCTGCTGACCGGTGCCACCGCGACGGCGGGTGCTGCGGATGTTTCCGCGGAAGATTACGAAGAAGCCAGCGAAACCAACGAAGATTTCTGAATGGTTTACTCCTATACCGAGAAAAAACGTATTCGTAAGGATTTTGGTAAACGTCCGCAAGTGCTGGACATACCTTATCTCCTTTCTATCCAGCTTGACTCGTTCCAGAAGTTTATCGAGCAAGATCCAGAAGGTCAGTATGGATTGGAAGCTGCCTTCCGTTCCGTATTCCCGATCGCGAGCTACAGCGGCAACTCTGAGTTGCAGTATGTCAGCTACCGTCTGGGTGAACCTGTCTTTGACGTAAAAGAATGTCAGATCCGTGGCGTGACTTTCTCTGCACCGCTGCGCGTCAAACTGCGTCTGGTGATCTACGAGCGCGAAGCGCCAGAAGGCACCGTTAAAGACATTAAAGAACAAGAAGTGTACATGGGCGAAATTCCGCTCATGACCGAAAACGGTACCTTTGTTATCAACGGTACTGAGCGTGTTATCGTTTCTCAGCTGCATCGTAGTCCTGGCGTGTTCTTTGACAGCGATAAGGGTAAAACGCACTCTTCCGGTAAAGTGCTGTATAACGCACGTATCATCCCTTACCGTGGTTCATGGCTCGACTTCGAGTTTGACCCGAAAGACAACCTGTTTGTCCGTATTGACCGTCGCCGTAAGCTGCCGGCCAGTATCATCCTGCGTGCGCTGCATTACACCACGGAGCAGATTCTTGATCTGTTCTTCGAAAAAGTGGTGTTCGAAATCCGCGACAATAAACTGCAGATGGAACTGGTGCCTGAGCGCCTGCGTGGTGAAACCGCCTCCTTCGATATCGAAGCCAACGGCACGGTGTACGTTGAGAAAGGTCGTCGCATTACCGCTCGCCACATCCGCCAGCTGGAAAAAGACAATATCCAGCACATCGAAGTCCCGGTTGAATACATTGCCGGCAAAGTGGTAGCGAAAGACTATATCGATCAGAACACCGGTGAGTTGATCGTTGCAGCGAACATGGAGCTGTCACTGGATCTGCTGGCAAAACTGAGCCAGTCCGGTCACAAGCGCATTGAAACGCTGTTCACCAACGATCTGGATCACGGCCCGTACATTTCTGAGACGCTGCGTGTTGACCCAACCAATGATCGCCTGAGCGCGCTGGTTGAGATCTACCGCATGATGCGTCCTGGCGAGCCGCCGACGCGTGAAGCTGCAGAAAACCTGTTCGAGAACCTGTTCTTCTCTGAAGATCGTTATGATCTGTCTGCGGTTGGCCGCATGAAGTTCAACCGTTCTCTGCTGCGTGACGAGATCGAAGGTTCCGGTATCCTGAGCAAGTCTGACATCATCGAAGTGATGAAGAAGCTCATCGATATCCGTAACGGTAAAGGCGAAGTGGACGATATCGACCACCTCGGCAACCGTCGTATCCGTTCTGTTGGCGAAATGGCAGAAAACCAGTTCCGTGTTGGTCTGGTGCGTGTAGAGCGTGCGGTGAAAGAGCGTCTGTCTCTGGGCGATCTCGACACCCTGATGCCTCAGGACATGATCAACGCCAAGCCAATTTCAGCAGCCGTTAAAGAGTTCTTCGGTTCCAGCCAGCTGTCTCAGTTTATGGACCAGAACAACCCGCTGTCTGAGATTACGCATAAGCGTCGTATTTCAGCCCTCGGCCCAGGCGGTCTGACCCGTGAACGTGCTGGCTTCGAAGTGCGTGACGTACACCCGACTCACTATGGTCGCGTATGTCCAATCGAAACGCCGGAAGGTCCGAACATCGGTCTGATCAACTCGTTGTCCGTGTACGCACAGACTAACGAATATGGCTTCCTGGAAACGCCGTACCGTCGTGTTGTTGACGGTAAAGTGAGTGACGAGATCCATTACCTCTCTGCAATTGAAGAGGGTAACTTCGTTATCGCTCAGGCGAACACCAACTTGGCCGACGACGGTTCATTCGTTGACGATCTGGTTACCTGTCGTAGCAAAGGCGAATCAAGCCTGTTCAGCCGCGACCAGGTTGACTATATGGACGTTTCGACCCAGCAGGTTGTTTCTGTTGGTGCGTCACTGATCCCGTTCCTGGAACACGATGACGCCAACCGTGCATTGATGGGTGCAAACATGCAACGTCAGGCCGTTCCGACTCTGCGTGCTGATAAGCCGCTGGTTGGTACCGGTATGGAGCGTGCGGTTGCGGTTGACTCCGGTGTAACAGCCGTAGCCAAACGTGGCGGTACTATCCAGTACGTTGATGCCTCACGTATCGTGATCAAGGTTAACGAAGATGAGATGTACCCAGGTGAAGCGGGCATCGACATCTACAACCTGACCAAATACACCCGTTCGAACCAGAACACCTGCATCAACCAGATGCCGTGTGTCTCTCTGGGCGAACCGATTGAGCGCGGCGACGTGCTGGCTGACGGCCCGTCTACCGACCTCGGTGAGCTGGCGCTGGGCCAGAACATGCGCGTAGCGTTCATGCCGTGGAACGGCTACAACTTCGAAGACTCCATCCTCGTTTCTGAGCGTGTTGTCCAGGAAGACCGTTTCACCACCATCCATATTCAGGAACTGGCTTGTGTGTCTCGTGACACCAAACTGGGGCCAGAAGAGATCACCGCTGACATCCCGAACGTGGGTGAAGCTGCGCTCTCCAAACTGGATGAGTCCGGTATCGTTTACATCGGTGCTGAAGTGACCGGTGGTGACATTCTGGTTGGTAAGGTAACGCCGAAAGGTGAAACCCAGCTGACGCCAGAAGAGAAACTGCTGCGTGCCATCTTCGGTGAAAAAGCGTCTGACGTGAAAGACTCGTCACTGCGCGTGCCGAATGGCGTTTCCGGTACGGTTATCGACGTGCAGGTCTTTACCCGCGATGGCGTGGAAAAAGACAAGCGTGCGCTGGAAATCGAAGAGATGCAGCTGAAGCAGGCGAAGAAAGACCTGTCTGAAGAACTGCAGATCCTTGAAGCTGGCCTGTTCGGTCGTATCCAGGCGGTACTGATCTCGGGTGGCGTTGAGGCTGAGAAGCTGGACAAGCTGCCGCGTGAGCGCTGGCTGGAGCTGGGCCTGACCGACGAAGAGAAACAGAATGCGCTGGAGCAGCTGGCTGAGCAGTATGACGAGCTGAAGCACGAGTTTGAGAAGAAACTCGAAGCGAAGCGTCGCAAGATCACTCAGGGCGATGATCTGGCACCGGGCGTGCTGAAAATCGTTAAAGTGTATCTGGCCGTTAAACGTCAGATCCAGCCTGGTGACAAGATGGCAGGTCGTCACGGAAACAAAGGTGTTATCTCTAAGATCAACCCGATCGAAGATATGCCTTACGACGAAAACGGCACGCCAGTTGACATCGTACTGAACCCGCTGGGCGTACCGTCACGTATGAACATCGGTCAGATCCTGGAAACCCACCTGGGTATGGCGGCGAAAGGTATTGGTGAGAAGATCAATGCCATGCTGAAGAAGCAGGAAGAAGTCGCCAAACTGCGTGAGTTTATCCAGCGTGCTTACGATCTGGGCACCGACGTGCGTCAGAAAGTTGACCTGAACACCTTCAGTGACGACGAAGTACTGCGTCTGGCAGAGAACCTGAAAAAAGGTATGCCGATTGCGACTCCGGTGTTTGATGGTGCGAAAGAGAGCGAAATCAAAGAGCTGTTGCAGCTCGGCGGCCTGCCTTCTTCCGGTCAGATCACCCTGTTCGACGGCCGTACCGGTGAGCAGTTTGAGCGTCAGGTAACCGTCGGTTACATGTACATGCTGAAACTGAACCACTTGGTCGATGACAAGATGCACGCCCGTTCCACCGGTTCTTACAGCCTGGTTACTCAGCAGCCGCTGGGTGGTAAAGCACAGTTCGGTGGCCAGCGCTTCGGTGAGATGGAAGTGTGGGCACTGGAAGCATACGGTGCCGCTTATACCCTGCAGGAAATGCTGACCGTTAAGTCTGATGACGTGAATGGCCGCACGAAGATGTATAAAAACATCGTCGATGGCAACCATCAGATGGAACCGGGCATGCCGGAATCCTTCAACGTACTGTTGAAAGAGATTCGCTCGCTGGGTATCAACATCGAGCTGGAAGACGAGTAAATGGCAGTTGTTAAATGTAAACCGACATCTCCGGGTCGTCGTCACGTAGTTAAAGTGGTCAACCCTGAGCTGCACAAGGGCAAACCTTTTGCTCCGTTGCTGGAAAAAAACAGCAAATCCGGTGGTCGTAACAACAATGGTCGTATCACTACCCGTCATATCGGTGGTGGTCACAAGCAGGCTTACCGTATTGTTGACTTCAAACGCAACAAAGATGGTATCCCGGCAGTTGTTGAGCGTCTTGAGTACGATCCGAACCGTTCTGCGAACATCGCACTGGTTCTGTACAAAGATGGCGAGCGCCGTTACATCCTGGCCCCTAAAGGCCTGAAAGCTGGCGACCAGATTCAGTCTGGCGTTGATGCTGCGATCAAAGCGGGTAACACCCTGCCGATGCGTAACATCCCAGTGGGTTCTACCGTTCACAACGTAGAAATGAAACCAGGCAAAGGCGGTCAGATTGCTCGCTCAGCTGGTGCTTACGTGCAGATCGTTGCGCGTGAAGGTTCCTACGTTACCCTGCGTCTGCGTTCAGGTGAAATGCGTAAAGTCGAAGCTGACTGCCGCGCAACTCTGGGCGAAGTCGGTAACGCTGAGCACATGCTGCGCGTTCTGGGTAAAGCCGGTGCAACTCGTTGGCGCGGTGTTCGTCCTACCGTTCGCGGTACTGCGATGAACCCAGTCGATCACCCGCACGGTGGTGGTGAAGGTCGTAACTTTGGTAAGCACCCGGTAACTCCGTGGGGCGTTCAGACCAAAGGTAAGAAGACCCGTAGCAACAAGCGTACTGATAAATTTATCGTACGTCGCCGTAGCAAATAAATGGCAGCTGGAAAGATTGTCCAGATTATCGGCGCCGTAGTTGACGTCGAATTCCCTCAGGATGCCGTACCGCAAGTGTACAGCGCTCTTGAGGTTAAGAATGGTGATGCTCGTCTGGTGCTGGAAGTTCAGCAGCAGCTGGGTGGTGGCGTGGTGCGTACCATCGCCATGGGTACTTCTGACGGCCTGAAGCGCGGTCTGGAAGTAGCCGACCTGAAAAAACCGATCCAGGTACCGGTTGGTAAAGCAACCCTCGGCCGTATCATGAACGTGCTGGGTGAGCCGATCGACATGAAAGGCGACCTGAAAGAAGAAGATGGCAGCGTACCAGAGGTTTCCTCTATTCACCGCGCAGCACCTTCTTATGAAGATCAGTCTAACTCGCAGGAGCTGCTGGAAACCGGCATCAAGGTTATCGACCTGATGTGTCCGTTCGCGAAGGGCGGTAAAGTCGGTCTGTTCGGTGGTGCGGGTGTAGGTAAAACCGTAAACATGATGGAGCTGATCCGTAACATCGCGGCTGAGCACTCAGGTTACTCGGTATTTGCCGGTGTGGGTGAGCGTACTCGTGAGGGTAACGACTTCTACCACGAAATGACTGACTCCAACGTTATCGACAAAGTAGCGCTGGTGTATGGCCAGATGAACGAGCCGCCGGGTAACCGTCTGCGCGTAGCACTGACCGGCCTGACCATGGCGGAAAAATTCCGTGATGAAGGTCGTGACGTTCTGCTGTTCATCGACAACATCTATCGTTACACCCTGGCCGGTACAGAAGTATCTGCACTGCTGGGTCGTATGCCTTCAGCGGTAGGTTATCAGCCGACGCTGGCAGAAGAGATGGGTGTGTTGCAGGAACGTATTACCTCAACTAAGACCGGTTCAATCACCTCCGTACAGGCCGTTTACGTCCCTGCGGATGACTTGACTGACCCGTCTCCGGCGACCACCTTCGCCCACCTGGACTCAACTGTTACTCTGAGCCGTCAGATCGCCTCTCTGGGTATCTACCCGGCCGTTGACCCGCTGGATTCCACCAGCCGTCAGCTGGACCCGCTGATCGTGGGTCAGGAGCACTATGATGTTGCGCGTGGCGTGCAGTCTCTGCTGCAGCGTTACCAGGAACTGAAAGACATCATCGCCATCCTCGGTATGGACGAGCTGTCTGAAGACGACAAACTGCTGGTGGCACGTGCGCGTAAGATTCAGCGCTTCCTGTCTCAGCCGTTCTTCGTTGCTGAAGTCTTCACCGGTTCTCCAGGTAAGTACGTAACGCTGAAAGACACCATCCGTGGCTTCAAAGGCATCATGGAAGGCGAATTCGACCATCTGCCAGAGCAGGCTTTCTACATGGTTGGCGCGATCGACGAAGCCGTGGAAAAAGCGAAGAAACTGTAA
>Erwinia_tasmaniensis_ET1-99
ATGGCTCGTACAACACCCATAACGCGCTACCGTAACATTGGTATCAGCGCACACATCGACGCCGGTAAGACGACCACTACCGAACGTATTCTGTTCTACACCGGTGTTAATCACAAAATCGGTGAAGTTCATGATGGCGCAGCCACCATGGACTGGATGGCGCAGGAGCAGGAGCGTGGTATTACCATTACCTCCGCAGCGACTACCGCTTTCTGGTCTGGTATGGCTAAGCAGTTCGAGCCGCACCGCGTCAACATCATCGACACCCCAGGACACGTTGACTTCACCATCGAAGTAGAGCGCTCTATGCGTGTACTCGATGGCGCAGTGATGGTTTACTGTGCTGTTGGTGGCGTGCAGCCACAGTCTGAAACCGTATGGCGTCAGGCTAACAAATACAAAGTTCCTCGTATCGCGTTCGTTAACAAAATGGACCGTATGGGTGCTAACTTCCTGAAAGTTGTCAGCCAGATTAAATCTCGCCTGGCGGCTAACCCGGTACCCATTCAGTTGGCAATCGGCGCGGAAGAAAAATTCACCGGTGTTGTTGACCTGGTGAAAATGAAAGCCATCAACTGGAATGAAGCTGATGCAGGTGTGACCTTCGAATACGAAGAGATCCCAGCTGACATGCAGGAACTGGCTGAAGAATGGCACCAGAACCTGGTTGAATCCGCAGCGGAAGCCTCTGAAGAGCTGATGGAAAAATACCTGGGCGGTGAAGAACTGACTGAAGAAGAGATCAAAAAAGCTCTGCGTCAGCGTGTTCTGAACAACGAAGTTATCCTGGTAACCTGTGGTTCTGCCTTTAAGAACAAAGGCGTGCAGGCGATGCTGGATGCGGTAATTGAATACCTGCCAGCACCAACTGACGTTACCGCGATTAACGGTATCCTGGACGATGGCAAAGACACTCCGGCCGTGCGTCACTCTGACGACAAAGAGCCGTTTGCTGCGCTGGCGTTCAAAATTGCTACCGACCCGTTTGTAGGTAACCTGACCTTCTTCCGCGTGTACTCTGGCGTTGTTAACTCCGGCGACACCGTGATGAACCCGGTTAAATCTCAGCGTGAACGTCTGGGCCGTATCGTACAGATGCACGCTAACAAACGTGAAGAGATCAAAGAAGTTCGCGCAGGCGACATCGCTGCGGCTATCGGTCTGAAAGACGTGACTACCGGTGACACTCTGTGTGACCCGAGCAACGTGATCATTCTGGAGCGCATGGAGTTCCCTGAGCCGGTGATCTCCGTTGCGGTTGAACCAAAAACCAAAGCTGACCAGGAAAAAATGGGTCTGGCTCTGGGCCGTCTGGCGAAAGAAGATCCATCATTCCGCGTATGGACTGACGAAGAATCAGGTCAGACTATCATCGCCGGTATGGGTGAGCTTCACCTGGACATCCTGGTTGACCGTATGAAACGTGAGTTCAACGTTGAAGCCAACGTTGGTAAGCCTCAGGTAGCCTACCGTGAAACCATCCGTGAGACCGTTAAGGATGTTGAAGGTAAGCATGCTAAGCAGTCTGGTGGTCGCGGTCAGTTCGGTCACGTTGTGATCGATATGGGGCCTCTGGAAGCTGGCGGTCCTGGTTACGAGTTCGTCAACGACATCGTGGGTGGTTCGATTCCTAAAGAATTCATCCCAGCCGTTGATAAAGGTATTCAGGAGCAGCTGAAGTCCGGTCCTCTGGCTGGCTACCCTGTTGTTGATATCAAGGTTCGTCTGCATTACGGTTCATACCATGATGTTGACTCCTCCGAGCTGGCGTTTAAACTGGCTGCTTCTCTGGCCTTTAAATCTGCGTTCGGTAAAGCGAAACCTGTGCTCCTTGAGCCGGTAATGAAGGTCGAAGTAGAAACGCCAGAAGACTACATGGGTGACGTAATCGGTGACCTTAACCGTCGTCGCGGCATGATCGAAGGTATGGAAGATACTTCTACCGGTAAGACCGTTCGTGCTCAGGTACCACTGTCTGAAATGTTTGGTTATGCAACTGACCTGCGTTCACAGACTCAGGGCCGCGCTTCATACTCTATGGAGTTCCTGAAGTACGCTGAAGCGCCGAACAACGTCGCTCAGGCCGTTATCGAAGCCCGTGGCAAATAAATGTCGAATTCTTATGACTCCTCCAGTATCAAAGTTCTCAAGGGGCTGGATGCGGTACGCAAGCGCCCGGGTATGTACATCGGCGATACGGATGACGGCACCGGTCTGCATCACATGGTATTTGAGGTCGTGGATAACGCCATTGACGAAGCCCTCGCCGGTCACTGCTCCGATATTCTTGTGACTATTCATGCCGATAACTCTGTATCGGTACAGGATGATGGCCGTGGTATCCCTACCGGTATTCACGAAGAAGAGGGGATCTCTGCCGCTGAAGTGATCATGACCGTGCTGCATGCCGGCGGTAAGTTTGACGATAACTCTTATAAAGTGTCCGGCGGCCTGCACGGCGTGGGCGTTTCCGTGGTTAACGCCCTGTCGGAAAAACTGGAACTGACCATCCGTCGTGAAGGCAAAGTTCACCAGCAGGTCTACGTTCACGGCGTACCCCAGGCCGCGCTGAATGTCACCGGTGAAACCGACCTGACCGGAACGCGCGTGCGTTTCTGGCCGAGCCACCAGACGTTTACCAACGTTGTCGAATTCGAATACGAGATCCTGGCAAAACGCCTGCGTGAGCTGTCGTTCCTGAACTCCGGCGTCTCCATCAAGCTGGAAGATAAGCGTGACGGTAAGACCGATCATTACCACTATGAAGGCGGTATCAAGGCGTTCGTTGAGTATCTGAACAAAAACAAAACGCCTATCCATCCCAACGCGTTCTATTTCTCCACTGAGAAAGACGGCATTGGCGTGGAAGTGGCCCTGCAATGGAACGACGGTTTCCAGGAAAACATCTACTGCTTTACCAACAATATTCCGCAGCGCGACGGCGGTACGCACCTGGCAGGCTTCCGCGCCGCCATGACCCGTACCCTGAATGCCTACATGGATAAAGAAGGTTACAGCAAGAAGGCCAAAGTGAGCGCCACCGGTGACGATGCGCGTGAAGGTCTGATTGCGGTGGTCTCGGTCAAAGTGCCGGACCCGAAATTCTCCTCACAGACCAAAGATAAGCTGGTCTCCTCTGAGGTGAAGTCGGCGGTTGAACAGCAGATGAATGAACTGCTGGCTGAATACCTGCTGGAGCATCCGGGCGATGCGAAAATCGTGGTTGGAAAAATCATTGATGCGGCCCGTGCGCGTGAAGCGGCACGTCGTGCACGCGAAATGACCCGCCGTAAAGGCGCGCTGGACCTGGCAGGGCTGCCGGGCAAGCTGGCCGACTGCCAGGAACGCGACCCGGCGCTGTCTGAAATCTACCTGGTGGAGGGCGACTCCGCCGGTGGTTCAGCCAAACAGGGCCGCAATCGTAAAAATCAGGCCATCCTGCCGTTGAAGGGTAAAATCCTCAACGTCGAGAAGGCGCGCTTCGATAAGATGCTGGCTTCGCAGGAAGTAGCCACGCTGATCACTGCGCTGGGCTGCGGTATCGGTCGTGACGAATACAACCCGGACAAACTGCGCTATCACAGCATTATCATCATGACCGATGCTGACGTCGACGGCTCGCATATCCGTACCCTGCTGCTGACCTTCTTTTATCGCCAGATGCCGGAAATCATCGAGCGCGGCCACGTCTATATTGCGCAGCCACCGCTGTACAAGGTAAAAAAAGGCAAGCAGGAACAGTACATTAAAGACGACGAGGCGATGGATCAGTACCAAATTGCCATCGCCCTCGACGGTGCCACGCTGCACGCCAATGACAGCGCTCCGGCGCTGGGCGGCAAGCCGCTGGAAGACCTGGTGTCTGAGTTCAACAGCACGCGCAAGATGATCAAACGCATGGAGCGCCGCTATCCGATGGCGCTGCTGAATGCGCTGATTTACCACGCCACGCTGGGTGACGTGTCGGCACAAGCGCCGGTACAGAACTGGCTGGACGGTCTGGTGACGTATCTCAACGATAACGATCAGCACGGCAGCAGCTACAGCGGCATGGTGCGTGAAAACCGCGAACTGCATCTCTTCGAGCCGGTACTGCGCGTGCGTACGCACGGTGTGGATACCGATTATCCGCTGGATAACGAATTTGTTCTCGGCGGTGAATATCGCAAAATCTGCGCGCTTGGCGAGCAGCTGCGTGGCCTGATCGAAGAAGATGCGTATATCGAACGGGGTGAACGCCGCCAGCCGATTGCCAGCTTTGAACAGGCGATTGAGTGGTTAGGCAAAGAGTCGCGCCGTGGCCTGTCGGTTCAGCGCTACAAAGGTCTGGGAGAAATGAACCCGGAGCAGCTGTGGGAAACCACTATGGACCCGGACAGCCGCCGTATGCTGCGCGTGACGATTAAAGACGCCGTTGCGGCCGATCAGCTGTTTACCACGCTGATGGGCGATGCGGTAGAACCTCGTCGCGCCTTTATTGAAGAAAACGCCCTGCGCGCCGCCAATATCGATATCTGAATGCAAGAGCAATATCGCCCGGAAGAGATAGAATCCAACGTCCAGCAGCACTGGGATGAGAAGCAAACGTTCAAAGTGACCGAGGACGAAGGCAAAGAGAAGTACTACTGCCTCTCGATGCTGCCCTATCCTTCTGGCCGTCTACATATGGGCCATGTGCGCAACTACACCATTGGCGATGTGATCTCTCGTTACCAGCGTATGCTGGGTAAAAATGTCCTGCAACCCATCGGTTGGGATGCCTTCGGTCTGCCAGCTGAAGGTGCAGCGGTAAAAAACAATACCGCGCCCGCTCCCTGGACCTACGCCAATATCGACTACATGAAAAACCAGCTGAAGCTGCTGGGCTTTGGCTATGACTGGAACCGCGAGCTGGCAACCTGCCAACCGGAGTATTATCGTTGGGAACAGTGGTTCTTTACCAAGCTGTATGAAAAAGGCCTGGTTTATAAAAAGACTTCTGCGGTGAACTGGTGCCCGCATGATATGACGGTACTGGCTAACGAGCAGGTCATTGACGGCTGCTGCTGGCGCTGCGATTCCAAAGTTGAGCGTAAAGAAATCCCACAGTGGTTTGTTAAAATCACCGACTACGCTGACGAATTGCTGAATGACCTCGACAAGCTGGAAAGCTGGCCGGAGCAGGTTAAAACGATGCAGCGGAACTGGATTGGCCGCTCAGAAGGCGTTGAAATTGAGTTCACGGTTCTCAACAGCGAAGAGAAGCTGAGCGTTTACACCACTCGTCCCGACACCTTTATGGGCGTTACCTATCTGGCGGTAGCAGCAGGGCATCCGCTGGCAGCCCAGGCAGCGCTGAACAATCCGGCGCTGGCGGACTTCATTGCAGAATGCCGTAATACCAAAGTTGCTGAGGCAGATATGGCAACGATGGAGAAAAAAGGCATGGCCACCGGCCTGTTTGCCGCACATCCGCTGACCGGCGAAAAGGTGCCGGTCTGGGTGGCAAACTTTGTGCTGATGGAATACGGCACCGGCGCCGTGATGGCCGTGCCTGGACACGACCAGCGCGACTGGGAGTTTGCCAGCAAATATAGCCTGCCGATTAAACCGGTTATTCTGGCGGCTGACGGCAGCGAGCCGGATCTTAGCGGTTCCGCAATGACCGAAAAAGGCACGCTGTTTAACTCCGGCGAATTCGACGGTTTGTCGCACGAAGCGGGCTTTGACGCCATTGCGGCTAAGCTGGCAGATAAAGGTGTTGGTGAGCGTAAGGTGAATTATCGCCTGCGCGACTGGGGCGTATCACGCCAGCGCTACTGGGGCGCGCCAATCCCTATGGTCACGCTGGAAGATGGCACCGTGATGCCGACGCCGGAAGATCAGCTGCCGGTTATTCTGCCGGAAGATGTGGTAATGGACGGCATCACCAGCCCGATTAAAGCCGATGCAGAGTGGGCAAAAACTACCGTTAACGGCCAGCCTGCGCTGCGCGAAACCGACACCTTTGATACCTTTATGGAATCATCCTGGTACTACGCACGTTACACCTGCCCGAATTATGATAAAGGCATGCTGGATCCGGCTGCGGCTAACTACTGGCTGCCGGTCGATCAATACGTGGGCGGTATTGAACACGCTATCATGCACCTGCTCTATTTCCGCTTCTTCCACAAACTGCTGCGTGATACGGGCCTGGTCAACTCTGATGAACCGGCTAAACGTCTGCTGTGCCAGGGCATGGTATTGGCTGACGCGTTCTATTTCACCGGTAGTAATGGCGAGCGTAACTGGGTATCCCCGACTGACGTCTCCGTTGAGCGCGATGAGAAAGGGCGTATAACCAAAGCCACTGATAATGACGGCAATGAACTGATTTACGCCGGCATGAGCAAAATGTCGAAGTCGAAAAACAACGGCATCGATCCGCAGGTCATGGTCGAACGCTACGGTGCCGATACCGTGCGTCTGTTTATGATGTTCGCCTCCCCGGCAGAAATGACCCTTGAGTGGCAGGAATCCGGCGTTGAGGGGGCGAATCGCTTCCTGAAACGCGTGTGGAGACTGGCCTTTGAGCATACTGAAAAAGGGCCGACGGTCGCCCTCGACCTGGATGCGCTGAACGATGAGCAGAAGGCTCTGCGCCGCGATCTGCATAAAACCATCAGCAAAGTTTCTGACGATATCGGTCGCCGTCAGACCTTTAACACCGCAATTGCCGCAATTATGGAGCTGATGAACAAGCTGGCGCGCGCGCCACAGGAAACAGAGCAGGACCGTGCGTTGATGCAGGAGGCGTTGCTGGCGGTAGTTCGTATGCTTAACCCGTTTACCCCACACGCCAGTTTTGTCCTTTGGCAGGCTCTGGGCGGCGCGGGAGAAATCGATAATGCACCGTGGCCGCAGGCGGAAGAGGCCGCGATGGTGGAAGATTCCCTGCTGGTAGTGGTTCAGGTTAACGGCAAAGTGCGCGGGAAAATTACCGTTGCCGCTGACGCGACTCAGGAACAGGTGCAGGCTCGTGCTGCGCAGGAACATCTGGTGGCCAAATATCTTGATGGCGTCACCATTCGTAAAGTGATTTTTGTACCGGGCAAGCTGCTTAACCTGGTTGTTGGTTGAATGGCTATTGACGACAACAAGCAAAAAGCACTGGCAGCAGCGCTGGGCCAGATTGAAAAGCAGTTTGGCAAGGGCTCCATCATGCGCCTGGGTGAAGACCGCACGATGGACGTAGAGACCATCTCTACCGGCTCTTTATCACTGGATATCGCGCTGGGCGCTGGCGGCCTGCCAATGGGGCGCATTGTCGAAATCTACGGGCCGGAATCTTCAGGGAAAACGACGCTAACTCTGCAGGTTATCGCCGCTGCGCAACGTAAGGGTAAAACCTGTGCGTTTATCGATGCCGAGCACGCGCTGGATCCCGTCTATGCTAAAAAACTGGGCGTCGATATCGATAATCTGCTGTGTTCTCAGCCTGACACCGGCGAACAGGCGCTGGAAATCTGCGATGCGTTGGCGCGTTCTGGTGCCGTTGATGTCATTATTGTTGACTCCGTTGCGGCGCTGACGCCGAAGGCTGAAATTGAAGGCGAAATTGGCGATTCTCATATGGGCCTTGCGGCACGTATGATGAGTCAGGCAATGCGTAAGCTGGCCGGTAACTTGAAGAATTCAGGTACTCTGCTGATCTTTATCAACCAGATCCGTATGAAAATCGGCGTGATGTTCGGCAATCCGGAAACCACCACCGGCGGTAACGCGCTGAAGTTCTACGCTTCCGTTCGTCTTGATATTCGCCGTATCGGTGCGATTAAAGAGGGCGATGAAGTGGTCGGCAGCGAAACTCGCGTTAAAGTGGTGAAGAACAAAGTTGCAGCCCCATTCAAGCAGGCTGAATTCCAGATTATGTATGGCGAAGGGATCAACATTTTCGGTGAACTTGTTGACCTGGGCGTGAAGCATAAGCTGATTGAAAAAGCAGGCGCCTGGTATAGCTACAACGGCGATAAAATTGGTCAGGGTAAAGCGAATGCGGGTAACTTCCTCAAGGAAAACTCGGCTATTGCCAATGAAATTGATGCTAAGCTGCGTGAAATGCTGCTGGGCAATCAGGACGATAAGCCTGATTTCACCCCGGCTGCGCATGAAGTGGATGAAGGCAGCGAAGCTAAAGAAAACTTCTGAATGGTTTACTCCTATACCGAGAAAAAACGTATTCGTAAGGATTTTGGAAAGCGTCCACAAGTTCTGGACATTCCTTATCTCCTTTCTATCCAGCTTGACTCGTTCCAGAAATTCATCGAGCAAGATCCGGAAGGTCAATATGGTCTGGAAGCTGCATTCCGTTCCGTATTCCCAATCCAAAGCTATAGCGGTAATTCTGAGCTGCAGTACGTCAGCTACCGTTTAGGCGAACCTGTATTTGATGTTAAAGAGTGTCAGATCCGTGGCGTCACGTTTTCTGCTCCTCTGCGCGTTAAACTGCGCCTGGTGATCTACGAGCGCGAAGCGCCGGAAGGCACCGTTAAAGACATCAAAGAACAAGAAGTGTACATGGGTGAAATTCCACTCATGACCGATAACGGTACTTTTGTCATCAATGGTACAGAGCGCGTTATCGTTTCTCAGCTGCATCGTAGTCCTGGTGTGTTCTTCGACAGCGATAAGGGTAAAACCCACTCATCGGGTAAAGTGCTGTATAACGCACGTATCATCCCTTACCGTGGTTCATGGTTGGACTTCGAGTTTGACCCGAAAGACAACCTGTTCGTCCGTATTGACCGTCGCCGTAAACTGCCTGCGACCATCATTCTGCGCGCGTTGAGCTATACCACTGAGCAAATCCTCGATCTGTTCTTTGAAAAAGTGATTTATCAAATTCGCGACAACAAGCTGCAGATGGAGCTGGTTCCAGAGCGCCTGCGTGGTGAAACTGCGTCATTCGACATTGAGTCGAACGGCACCGTTTACGTCGAAAAAGGTCGCCGCATTACCGCGCGCCACATTCGTCAGCTGGAAAAAGACGCTGTTGCTCATATCGAAGTTCCGGTTGAGTACATCGCGGGCAAAGTTGTTGCCAAAGACTACATCGACGAGAGCACCGGTGAGCTGCTGATTGCTGCCAACATGGAGCTGTCGTTAGATTTACTGGCCAAGCTGAGCCAGTCAGGTCACAAGCGTATCGAAACGCTGTTCACCAATGACCTCGATCACGGCCCGTACATCTCTGAAACCGTACGCGTCGACCCAACCAGCGATCGCCTGAGCGCACTGGTTGAAATCTACCGCATGATGCGCCCTGGTGAACCACCAACGCGTGAAGCGGCTGAAAACCTGTTTGAGAACCTGTTCTTCTCTGAAGACCGCTACGATCTGTCTGCGGTTGGCCGCATGAAGTTCAACCGTTCTCTGCTGCGTGACGAGATCGAAGGTTCCGGTATCCTGAGCAAAGACGACATCATTCAGGTGATGAAGAAGCTTATTGGTATCCGTAACGGTATTGGCGAAGTGGATGACATCGATCACCTCGGCAACCGTCGTATCCGTTCCGTTGGCGAAATGGCCGAGAACCAGTTCCGTGTTGGCCTGGTGCGCGTAGAGCGCGCGGTGAAAGAGCGTCTGTCCCTGGGCGATCTGGATACCCTGATGCCTCAGGATATGATCAACGCCAAGCCAATTTCTGCGGCGGTGAAAGAGTTCTTCGGTTCCAGCCAGCTGTCACAGTTTATGGACCAGAACAACCCGTTGTCTGAGATCACGCACAAACGTCGTATCTCTGCATTGGGTCCAGGCGGTCTGACGCGTGAGCGTGCAGGCTTCGAAGTGCGAGACGTACACCCGACTCACTACGGTCGCGTATGTCCAATCGAAACGCCGGAAGGTCCAAACATCGGTCTAATCAACTCCTTGTCTGTCTATGCACAGACCAATGAGTACGGTTTCCTGGAAACTCCATACCGCCGCGTACGCGATGGCGTGGTGACCGACGAAATTCATTACCTCTCTGCTATTGAAGAGGGTAACTACGTTATCGCTCAGGCCAACACCAACCTCGATGACGAAGGTCACTTCGTAGACGATTTGGTGACCTGCCGTAGCAAAGGCGAATCGAGCCTGTTCAGCCGCGATCAGGTTGACTACATGGACGTTTCCACCCAGCAGGTGGTTTCCGTCGGTGCGTCACTGATCCCGTTCCTGGAGCACGATGACGCCAACCGCGCATTGATGGGTGCAAACATGCAACGTCAGGCGGTCCCTACTCTGCGTGCTGATAAGCCGCTGGTAGGAACCGGTATGGAACGCGCGGTCGCGGTCGACTCCGGCGTAACTGCCGTAGCGAAACGTGGCGGTACCGTTCAGTACGTGGACGCATCGCGTATCGTTATTAAAGTTAACGAAGACGAAATGTACCCTGGCGAAGCCGGTATCGACATTTATAACCTGACCAAATACACCCGTTCTAACCAGAACACCTGCATCAACCAGATGCCGTGTGTCAACCTGGGTGAACCGATTGAACGTGGTGACGTGCTGGCTGATGGTCCTTCAACGGATCTCGGCGAACTGGCGCTGGGTCAGAACATGCGCGTGGCGTTCATGCCGTGGAACGGCTACAACTTCGAAGACTCCATCCTAGTCTCCGAGCGCGTGGTTCAGGAAGATCGCTTTACCACTATCCATATTCAGGAACTGGCCTGCGTGTCGCGTGACACCAAGCTGGGGCCGGAAGAGATCACTGCTGATATCCCGAACGTGGGTGAGGCTGCACTCTCCAAACTGGATGAGTCCGGTATCGTGTACATCGGTGCTGAAGTGACCGGTGGTGACATTCTGGTTGGTAAGGTGACGCCGAAAGGTGAAACCCAACTGACGCCAGAAGAGAAACTGCTGCGTGCTATTTTCGGCGAGAAAGCGTCTGACGTTAAAGACTCTTCTCTGCGCGTACCGAACGGCGTTTCAGGTACCGTTATCGACGTTCAGGTCTTCACCCGTGACGGTGTGGAAAAAGACAAACGCGCGCTGGAAATCGAAGAGATGCAGCTGAAGCAGGCGAAGAAAGACCTGTCTGAAGAATTGCAGATCCTCGAAGCTGGCCTGTTCAGCCGTATCAACTACCTGCTGGTTGCTGGCGGTATTGAAGCGGAAAAACTGGACAAGCTGCCACGCGAGCGCTGGCTGGAACTGGGCCTGAGCGACGAAGATAAGCAAAACCAGCTGGAACAGCTGGCCGAGCAGTACGACGAGCTGAAGCACGAGTTTGAGAAAAAACTCGACGCCAAGCGCCGCAAAATCACCCAGGGCGATGACCTGGCACCTGGCGTGCTGAAAATCGTTAAAGTGTACCTGGCGGTGAAACGTCAGATTCAGCCTGGTGACAAAATGGCGGGTCGTCACGGGAACAAAGGTGTTATCTCCAAGATCAACCCGATCGAAGATATGCCTTACGATGAGAACGGCACGCCGGTCGATATCGTACTGAACCCGCTGGGCGTACCATCACGTATGAACATCGGTCAGATCCTCGAAACTCACTTGGGTATGGCTGCGAAGGGCATCGGCGAAAAAATTAACGCCATGCTTAAGAAGCAGGAAGAAGTGTCCAAGCTGCGTGAGTTTATTCAGCGTGCTTACGATCTGGGTACCGATGTGCGCCAGAAAGTTGACCTGAACACCTTCACCGACGACGAAGTGCTGCGTCTGGCAGAAAACCTGAAAAAAGGTATGCCGATCGCCACTCCGGTGTTTGATGGTGCGAAAGAGAGCGAAATCAAAGAGCTGTTGCAGCTTGGCGGCCTGCCTTCTTCCGGTCAGATCACCCTGTTCGATGGTCGTACCGGTGAGCAGTTCGAGCGCCAGGTTACCGTTGGCTACATGTATATGCTGAAACTGAACCACTTGGTTGATGACAAAATGCATGCACGTTCTACCGGTTCCTACAGCCTTGTTACCCAGCAGCCGCTGGGTGGTAAAGCGCAGTTCGGTGGTCAGCGTTTCGGTGAGATGGAAGTATGGGCACTGGAAGCATACGGTGCCGCGTATACCCTGCAGGAAATGTTAACCGTGAAATCTGATGACGTTAATGGCCGTACGAAGATGTATAAAAACATCGTTGACGGTAACCATCAGATGGAACCGGGCATGCCGGAGTCGTTCAACGTACTGTTGAAAGAGATCCGTTCGCTGGGTATCAACATCGAGCTGGAAGACGAGTAAATGGCAATTGTTAAATGTAAACCGACATCTCCGGGTCGTCGTCACGTAGTTAAAGTGGTGAACCTAGAGCTGCACAAGGGCAAACCATTTGCCCCGCTGGTAGAAAAAAACAGCAAATCTGGCGGCCGTAACAACAATGGTCGTATCACTACCCGTCATATCGGTGGTGGTCACAAGCAGGCTTACCGTATTGTTGACTTCAAACGCAACAAAGATGGTATCCCAGCGACCGTTGAACGTCTTGAGTACGATCCGAACCGCTCTGCGAACATCGCACTGGTTCTGTACAAAGACGGTGAACGCCGTTACATCCTGGCCCCTAAAGGCCTGAAAGCTGGCGACCAGATTCAGTCTGGCGTTGATGCTGCGATTAAAGCAGGTAACACCCTGCCGATGCGTAACATCCCAGTCGGTTCTACCGTGCATAACGTAGAAATGAAACCAGGCAAAGGCGGTCAGATTGCTCGCTCAGCCGGTACTTACGTGCAGATCGTTGCGCGTGAAGGTTCTTACGTCACCCTGCGTCTGCGTTCAGGTGAAATGCGTAAAGTCGAATCTGACTGCCGCGCAACCTTGGGCGAAGTCGGTAACGCTGAGCACATGCTGCGCGTTCTGGGTAAAGCCGGTGCCGCTCGTTGGCGTGGTGTTCGTCCTACCGTTCGCGGTACTGCGATGAACCCAGTCGATCACCCGCACGGTGGTGGTGAAGGTCGTAACTTTGGTAAGCACCCGGTATCCCCGTGGGGCCTCCAGACCAAAGGTAAGAAGACCCGTAGCAACAAGCGTACTGATAAATTTATCGTACGTCGCCGTAGCAAATAAATGGCTACTGGAAAGATTGTCCAGGTAATCGGCGCCGTGGTTGACGTCGAGTTCCCTCAGGACGCAGTACCACAAGTGTACAGCGCCCTTGAGGTTAAAAATGGTGATGCTCGTCTGGTGCTGGAAGTTCAGCAGCAGCTGGGCGGTGGCGTGGTTCGTACCATCGCTATGGGTTCCTCAGACGGCCTTAAGCGCGGTCTGGAAACCGTTGACCTTCAGCACCCAATCGAAGTACCGGTAGGTACGGCAACACTGGGCCGTATCATGAACGTGCTGGGTGAGCCAATCGATATGAAAGGCGACATCGGCGAAGAAGAACGCTGGGCGATTCACCGCTCTGCGCCTTCTTACGAAGATCAGTCGAACTCTCAGGACCTGCTGGAAACCGGCATCAAGGTTATCGACCTGATGTGTCCGTTCGCTAAGGGCGGTAAAGTCGGCTTGTTCGGTGGTGCGGGCGTAGGTAAAACCGTCAACATGATGGAGCTGATCCGTAACATTGCGGCTGAGCACTCTGGCTTCTCGGTATTTGCCGGTGTTGGTGAGCGTACCCGTGAAGGTAACGACTTCTACCACGAGATGACCGACTCCAACGTTATCGACAAAGTTTCTCTGGTCTATGGCCAGATGAACGAGCCGCCGGGTAACCGTCTGCGCGTTGCGCTGACCGGTCTGACCATGGCAGAGAAGTTCCGTGACGAAGGTCGTGACGTACTGCTGTTTATCGATAACATCTATCGTTACACCCTGGCCGGTACTGAAGTCTCCGCTCTGCTGGGGCGTATGCCTTCTGCGGTAGGTTATCAGCCAACGCTGGCGGAAGAGATGGGCGTTCTGCAGGAACGTATCACCTCAACCAAAACCGGTTCAATCACCTCCGTACAGGCGGTTTACGTTCCTGCGGATGACTTGACTGACCCGTCACCAGCCACCACCTTTGCGCACTTAGATGCAACCGTGGTACTGAGCCGTCAGATCGCGTCTCTGGGTATCTACCCGGCCGTTGACCCGCTGGATTCCACCAGCCGTCAGCTGGATCCGCTGGTTGTCGGTCAGGAACACTATGACACTGCGCGTGGCGTTCAGTCACTGCTGCAGCGTTATCAGGAACTGAAAGATATCATCGCTATCCTGGGGATGGACGAGCTGTCAGAAGAAGACAAACTGGTGGTAGCACGCTCGCGTAAGATGCAGCGCTTCCTGTCCCAGCCGTTCTTCGTGGCAGAAGTGTTCACCGGTTCTCCAGGTAAATACGTGTCTCTGAAAGATACCATCCGTGGCTTTAAAGGCATCATGGACGGCGAGTTCGACCATCTGCCAGAGCAGGCTTTCTACATGGTGGGTTCCATCGAAGAAGCCGTGGAAAAAGCGAAGAAACTGTAA
>SP04022
ATGGCTCGTAAAACACCCATTGCTCGCTACCGTAATATCGGTATCAGTGCGCACATCGACGCCGGTAAGACTACCACTACCGAACGCGTTCTGTTCTACACCGGTGTAAACCACAAAATCGGTGAAGTACATGACGGCGCAGCAACCATGGACTGGATGGAGCAGGAACAGGAACGTGGTATTACCATCACTTCCGCTGCGACCACCTGTTACTGGTCTGGTATGGCCAAGCAGTTTGAACCACACCATGTAAACATTATCGACACCCCAGGACACGTTGACTTCACCATCGAAGTTGAACGTTCTATGCGTGTGCTTGATGGCGCGGTAATGGTTTACTGTGCAGTTGGTGGCGTTCAGCCACAGTCTGAGACCGTATGGCGTCAGGCTAACAAATATAAAGTTCCACGCATTGCGTTCGTTAACAAAATGGACCGCATGGGTGCTAACTTCCTGAAAGTTGTTAAACAGATGGAAGTTCGTCTGGGCGCAACTCCAGTTCCTCTGCAGCTGGCTATCGGCGCAGAAGAGAAATTCACCGGTGTTGTTGACCTGGTGAAAATGAAAGCAATCAACTGGAACGACGCAGACCAGGGTGTAACCTTCGTCTACGAAGATATTCCAGCTGATATGCAGGAACTGGCTGAAGAATGGCATGCGAAGCTGGTTGAAGCCGCTGCTGAAGGCTCTGATGAGCTGATGGAGAAATTCTTCGGTGGTGAAGAACTGACTGAAGAAGAGATCAAAACATCTCTGCGTAAGCGTGTTCTGAACAACGAAATTATCCTGGTAACCTGTGGTTCTGCATTTAAGAACAAAGGTGTTCAGGCGATGCTGGATGCAGTTGTTGAATATCTGCCAGCACCGACTGACGTTACTGCGATCAACGGTATGCTGGACGACGGTAAAGACACGCCGGCTGTTCGTCACTCTGATGACAACGAGCCGTTTGCTGCACTGGCGTTCAAAATCGCTACCGACCCATTCGTGGGTAACTTAACCTTCTTCCGCGTTTACTCTGGTGTTGTTAACACGGGCGACACCGTGTTTAACCCGGTTAAGTCAAACCGTGAGCGTCTGGGCCGTATCGTTCAGATGCACGCTAACAAGCGTGAAGAGATTAAAGAAGTTCGTGCGGGTGATATCGCAGCTGCGATCGGCCTGAAAGATGTGACCACTGGTGACACCCTGTGTGACCCAGATAACGTCATCATCCTTGAGCGCATGGAGTTCCCGGAGCCGGTAATCTCTATCGCCGTTGAGCCAAAAACCAAAGCTGACCAGGAAAAAATGGGTCTGGCTCTGGGCCGTCTGGCAAAAGAAGACCCATCATTCCGCGTATGGACTGATGAAGAATCTAACCAGACCATCATCGCCGGTATGGGTGAATTGCACCTCGACATCATCGTTGACCGTATGAAGCGTGAGTTCAACGTTGAAGCAAACGTGGGTAAACCACAGGTTGCTTACCGTGAAGCGATTCGCAACAAAGTTACCGATGTTGAAGGTAAACACGCCAAGCAGTCTGGTGGTCGTGGTCAGTATGGTCATGTTGTTATCGACATGTACCCACTGGAGCCAGGTTCGAACCCGAAAGGCTACGAATTTGTCAACGACATCAAAGGTGGTGTAATTCCTGGTGAATACATCCCTGCGGTTGACAAAGGTATCCAGGAGCAGCTGAAATCAGGCCCTCTGGCTGGTTACCCGGTTGTGGATCTGGGCGTGCGTCTGCACTTCGGTTCTTACCACGATGTCGACTCCTCAGAACTGGCGTTTAAACTGGCCGCGTCTCTTGCCTTCAAACAAGGCTTTAAACAAGCGACACCTGTTCTGCTTGAACCTATCATGAAGGTTGAAGTTGAAACGCCAGAAGAGAACACGGGTGATGTCATCGGTGACCTTAGCCGTCGTCGTGGTATGCTCAAAGGGCAGGAATCTAACGCTACTGGCGTTCAGATTCACGCTGAAGTTCCGTTGTCTGAGATGTTCGGATACGCAACTCAGCTGCGTTCTCTGACCAAAGGTCGTGCTTCTTACTCCATGGAGTTCCTGAAGTATGACGATGCGCCAAACAACGTAGCGCAGGCCGTTATTGAAGCTCGTAGCAAATAAATGTCGAATTCTTATGACTCCTCAAGTATTAAAGTCCTGAAAGGACTTGATGCGGTACGCAAACGCCCGGGCATGTATATCGGCGATACCGATGACGGTACCGGTCTGCATCACATGGTATTCGAGGTCGTGGATAACGCAATCGACGAAGCGCTCGCTGGTCACTGTAGTGACATTGTGGTCACCATCCATGCCGATAACTCCGTATCGGTGCAGGATGATGGACGCGGCATTCCTACCGGTATTCACGAAGAAGAGGGCATCTCTGCCGCTGAAGTGATCATGACTGTGCTGCATGCTGGCGGTAAGTTCGATGATAACTCCTATAAAGTCTCCGGCGGCCTGCACGGCGTGGGCGTCTCCGTGGTTAACGCCCTGTCGCAGAAGCTGGAGCTGACCATTCGTCGCGAAGGCAAAGTGCATCAGCAGATTTACGTCCATGGCGTACCGCAGGCACCGCTGGCGGTGACGGGTGAGACCGACATTACCGGGACCCGTGTGCGTTTCTGGCCGAGCCACGAAACCTTTACCAACGTGCGCGATTTTGAGTATGACATCCTGGCGAAACGCCTGCGTGAACTCTCATTCCTGAACTCCGGCGTGTCGATTCGTCTGGATGATAAGCGTGATGGCAAAAGCGATCACTTCCACTATGAAGGCGGCATCCGGGCGTTTGTTGAGTACCTCAACAAAAACAAAACCCCGATTCACCCTACCGTGTTCTATTTCTCTACCGAGAAAGATGGCATTGGTGTGGAAGTGGCGCTGCAGTGGAACGACGGCTTCCAGGAAAATATCTACTGCTTTACCAACAACATCCCACAGCGCGACGGCGGTACACACCTCGCCGGTTTCCGTTCAGCGATGACCCGTACCCTGAATGCCTACATGGAAAAAGAGGGTTACAGCAAGAAGGCCAAAGTCAGCGCCACCGGTGATGATGCCCGTGAAGGTCTGATCGCTGTGGTTTCGGTGAAAGTACCGGATCCTAAATTCTCCTCGCAGACCAAAGATAAACTGGTCTCCTCCGAGGTGAAAACAGCGGTTGAGCAGCAGATGAATGAGCTGCTGGCTGAATACCTGCTGGAAAACCCATCAGACGCCAAAATTGTAGTCGGCAAAATCATTGACGCCGCCCGTGCCCGTGAAGCGGCACGCCGCGCCCGTGAAATGACCCGCCGTAAAGGCGCGCTGGATCTGGCGGGTCTGCCAGGCAAACTGGCAGATTGCCAGGAGCGCGACCCGGCACTGTCTGAAATCTACCTGGTGGAGGGTGACTCCGCAGGCGGCTCGGCCAAACAGGGCCGTAACCGTAAAAACCAGGCGATTCTGCCGCTGAAAGGTAAGATTCTTAACGTTGAAAAAGCGCGTTTCGACAAGATGCTCGCCTCCCAGGAAGTGGCCACGCTGATCACCGCGCTGGGCTGTGGTATTGGCCGCGACGAGTATAACCCGGACAAACTGCGCTATCACAGCATCATCATCATGACCGATGCCGACGTCGATGGTTCACACATCCGTACCCTGCTGCTGACCTTCTTCTATCGTCAGATGCCTGAAATCATTGAGCGCGGCCACGTTTATATCGCCCAGCCGCCACTCTACAAAGTGAAGAAAGGCAAGCAGGAGCAGTACATCAAAGATGACGAGGCGATGGATCAATATCAGATCGCTATCGCGCTTGATGGCGCGACGCTGCACACCAATGCCAGCGCGCCGGCGCTGGGCGGTGAGCCGCTGGAAACGCTGGTCACTGATTTCAACAGCACCCAGAAGATGATCAAGCGTATGGAGCGCCGTTATCCGATGGCCATGCTGCGTGCGATGATTTATCACGACACGCTGAGCGACCTGAGCAATGAAGCGGAGGTTACAACCTGGCTGAATGGTCTGGTGAGCTATCTGACTGAACGCGAAGCGCATGGCAGCACCTATCTGGCACAGGTGCGTGAAAACCGCGAATCAAACCTGTTCGAGCCGGTGCTGCGCGTCCGTACCCACGGTGTGGATACTGACTATCCGCTGGATGCTGATTTCATTCAGGGTCCTGAGTACCGCAAAATCTGCGCCCTGGGCGGCAAACTGCGTGGTCTGCTGGAAGAAGATGCTTACATCGAACGTGGCGAACGTCGTCAGCCAGTGGCAAGCTTCGAACAGGCGATTGAGTGGCTGATTAAAGAGTCGCGTCGTGGCCTCTCGGTCCAGCGCTACAAAGGTCTGGGCGAGATGAACCCGGAGCAGCTGTGGGAAACCACCATGGATCCAGACAGCCGTCGTATGCTGCGCGTCACCATTAAAGATGCAATTGGCGCTGATCAGCTGTTCACTACCCTGATGGGCGATGCGGTTGAGCCGCGCCGCGCCTTCATCGAAGAAAATGCGCTGAAAGCCGCCAATATCGATATTTAAATGCAAGAGCAATACCGCCCGGAAGAAATTGAATCCCGTGTGCAGCAGCACTGGGATGAAAACGAAACGTTTAAAGTGACTGAGCAGGAAGGTAAAGAGAAATACTATTGCCTCTCCATGTTGCCCTATCCTTCTGGCCGCCTGCACATGGGCCACGTTCGTAACTACACCATCGGCGACGTAATCGCGCGTTATCAGCGTATGCTCGGCAAAAACGTACTACAGCCGATTGGCTGGGATGCTTTCGGCCTGCCTGCGGAAGGCGCTGCGGTAAAAAACAACACTGCACCGGCCCCGTGGACTTACGACAACATCGCCTACATGAAAAACCAGCTCAAACTGCTGGGCTTTGGCTATGACTGGAGTCGTGAACTGGCAACCTGTCAGCCAGAGTACTATCGCTGGGAACAGTGGTTCTTTACCAAACTGTATGAAAAAGGCCTGGTCTATAAAAAGACCTCTGCCGTGAACTGGTGCCCGAACGATCAGACGGTGCTGGCGAACGAGCAGGTGATCGACGGCTGCTGCTGGCGCTGCGACACCAAAGTTGAGCGTAAAGAGATCCCGCAGTGGTTTATCAAAATCACCGATTATGCGGAAGAGCTGCTGAACGATCTGGATACGCTGGAAGAGTGGCCTGAGCAGGTCAAAACCATGCAGCGTAACTGGATTGGCCGCTCTGAAGGTGTCGAAATCACCTTCGATGTGGCTGACAGCGAAGAGAAGGTCACCGTCTACACCACCCGCCCGGATACCTTTATCGGCGCAACCTATGTTGCCGTTGCCGCAGGCCATCCGCTGGCGACCCAGGCGTCGGTCAATAATCCGGCGCTGGCTGACTTTATCGCTGAGTGCCGCAATACCAAAGTGGCCGAAGCCGATATGGCGACCATGGAGAAGAAAGGCATGGCGACCGGCCTGTCTGTTGTTCATCCGCTGACCGGCGAGCTTATCCCGGTCTGGGTTGCCAACTTTGTACTGATGGAATATGGCACCGGCGCCGTGATGGCGGTTCCCGCGCACGATCAGCGCGACTGGGAGTTTGCCACTAAATATGATCTGCCGATTAAACCAGTCATCCTGAATCTGGATGGTTCCATTCCTGACGTCAGCGCCGCGGCGATGACTGACAAAGGTGCGCTGTTCAACTCAGGTGAGTTTAACGGCATGGATCACGCCACCGGTTTTAACGCTATCGCGGATTTGCTGGCGGCAAAAGGCGTAGGCGTGCGTAAAGTGAACTACCGCCTGCGCGACTGGGGTGTCTCCCGTCAGCGCTACTGGGGTGCCCCTATCCCGATGGTGACGCTGGAAGATGGCACCGTCATGCCTGCACCAGAAGACCAGCTGCCGGTGATCCTGCCGGAAGATGTGGTGATGGATGGCATTACCAGCCCAATCAAAGCGGATCCGGAGTGGGCTAAAACCACGGTAAACGGCCAGCCTGCCCTGCGTGAAACCGACACCTTTGACACCTTTATGGAGTCTTCCTGGTACTACGCGCGTTATACCTGCGCCAGCTACAAGGAAGGCATGCTGGATCCGGCAGCGGCAAACTACTGGCTGCCGGTCGATCAGTATGTAGGCGGTATTGAACACGCCATCATGCACCTGATGTATTTCCGCTTCTTCCACAAGCTGCTGCGTGACGCGGGCCTGGTGAACTCCAATGAGCCAGCCAAACGTCTGCTGTGCCAGGGCATGGTGCTGGCTGACGCCTTCTACTACCTTGGTGCCAACGGCGAGCGCAACTGGGTCTCACCAGTTGACGTTGAGGTTGAGCGTGATGAGAAAGGCCGTATTGTTAAAGCCACAGACACGCAGGGCCGCGAAGTGATCTACGCCGGCATGAGCAAAATGTCGAAGTCGAAAAACAACGGCATCGACCCACAGCTGATGGTTGAGCGTTACGGCGCGGATACCGTGCGTCTGTTTATGATGTTTGCTTCACCGGCGGATATGACGCTGGAGTGGCAGGAGTCGGGCGTTGAAGGGGCGAACCGCTTCCTGAAACGTGTCTGGAAGCTGGTCTTCGAGCATACACAGAAAGGTGCGACCGTGGCACTGGATGTGGAGAGCCTGAATGACGAGCAGAAATCACTGCGTCGCGATCTGCACAAAACCATCGCCAAAGTGGCAGATGATATTGGCCGTCGTCAGACTTTCAACACCGCCATTGCGGCGATCATGGAGCTGATGAACAAACTGGCACGCGCCCCGCAGGAAAGCGAGCAGGATCGCGCCCTGATGCAGGAAGCGCTGCTGGCCATCGTCCGTCTGCTCTATCCGTTTACCCCGCACGCCTGCTATGTTCTGTGGCAGACGCTGGGTGGTGAAGGCACTATCGATGAAGCGAGCTGGCCGGTTGCGGATGAAGCCGCTATGGTTGAAGATTCGCTGCTGGTAGTGGTTCAGGTTAACGGTAAAGTGCGCGGTAAAATCACTGTGCCAGCCGATGCAACACAGGAACAGGTTCAGGCACGCGCTGCGCAGGAGCATCTGGTAGCGAAGTATCTGGACGGCGTGACTATCCGTAAAGTCATTTATGTACCGGGCAAACTGCTTAACCTGGTCGTAGGTTAAATGGCGATTGATGAAAACAAACAGAAGGCTTTAGCTGCCGCGCTTGGCCAGATTGAGAAACAATTTGGTAAAGGCTCCATCATGCGCTTGGGTGAAGACCGCTCAATGGATGTGGAAACCATCTCTACCGGCTCGCTGTCGCTGGATATTGCATTAGGCGCAGGCGGTCTGCCAATGGGCCGTATCGTTGAGATCTACGGACCTGAGTCTTCAGGTAAAACCACGCTGACTCTGCAGGTTATCGCATCTGCACAGCGTAAAGGTAAAACCTGTGCCTTTATCGATGCCGAGCATGCGCTTGATCCGGTTTACGCCAAGAAACTGGGCGTAGACATTGATAATCTGCTCTGCTCTCAGCCCGACACCGGTGAGCAGGCGCTGGAAATCTGTGATGCGCTGGCGCGCTCTGGTGCCGTTGACGTGATCATCGTCGACTCCGTCGCGGCGCTGACGCCTAAAGCGGAAATTGAAGGTGAAATCGGTGACTCACACATGGGCCTCGCGGCACGTATGATGAGCCAGGCGATGCGTAAACTGGCGGGTAACCTGAAGCAGTCCAATACCCTGCTGATTTTCATCAACCAGATCCGTATGAAAATTGGTGTGATGTTTGGTAACCCGGAAACCACCACGGGTGGTAACGCGCTGAAGTTTTACGCCTCTGTCCGCCTTGATATCCGCCGTATCGGTGCAATCAAAGAGGGCGATAACGTGGTCGGCAGTGAGACCCGCGTTAAAGTGGTGAAAAACAAAATCGCCGCGCCATTCAAACAGGCTGAGTTCCAGATCATGTACGGCGAAGGTATCAATACCTTTGGTGAGCTGGTCGACCTGGGCGTGAAGCACAAGCTGATTGAAAAAGCGGGTGCATGGTACAGCTACAATGGCGACAAGATTGGTCAGGGTAAATCGAATGCCGGCAACTTCCTGAAAGAGAATGCTGCTGTGGCAAACGAGATTGATCTGAAGTTACGTGAGATGTTGCTCAACGGCGCGGATGAAAAACTCGCAGCTGCTGACAAAGCTGCTGAGAATGAAAACGCGGCCGAAGCGAACGAAGACTTCTAAATGGTTTACTCCTATACCGAGAAAAAACGTATTCGTAAGGATTTTGGTAAACGTCCGCAAGTACTGGACATACCTTATCTCCTTTCCATCCAGCTCGACTCGTTCCAGAAGTTTATCGAGCAAGATCCAGAAGGTCAGTACGGACTGGAAGCTGCATTCCGCTCTGTATTCCCTATTGCGAGCTACAGCGGCAACTCTGAGTTGCAGTATGTCAGCTATCGCCTGGGTGAACCTGTCTTTGACGTGAAAGAGTGTCAGATCCGTGGCGTGACCTATTCGGCACCGCTGCGCGTGAAACTGCGTCTGGTGGTCTATGAGCGCGAAGCGCCAGAAGGCACCGTAAAAGACATTAAAGAACAAGAAGTCTACATGGGCGAAATTCCGCTCATGACCGACAATGGTACCTTTGTTATCAATGGTACCGAGCGCGTTATCGTTTCTCAGCTGCACCGTAGTCCTGGCGTGTTCTTTGATAGCGATAAGGGTAAAACCCACTCATCGGGTAAAGTGCTCTACAACGCACGTATCATCCCTTACCGCGGTTCATGGCTCGACTTTGAGTTTGACCCGAAAGATAACCTGTTTGTCCGTATTGACCGTCGTCGTAAGCTGCCGGCCACTATCATCCTGCGTGCGTTGCAGTTCACTACACCTCAGATCCTCGATATCTTCTTCGAGAAAGTGGTGTTTGAAATTCGCGACAACAAGCTGCAGATGGAGCTGGTGCCTGAGCGCCTGCGCGGTGAAACTGCGACCTTCGATATTGAAGCGAACGGCACCGTCTACGTCGAAAAAGCACGCCGTATTACTGCGCGCCATATCCGTCAGCTGGAAAAAGATGGCATTCAGCACATCGAAGTTCCGGTTGAATATATCGCGGGCAAAGTGGTCGCTAAAGACTACATCGATGAGAGCACCGGTGAGCTGATCATTGCAGCGAACATGGAACTGTCACTGGATCTGCTGGCCAAACTGAGCCAGTCCGGTCACAAGCGCATCGAAACGCTGTTCACCAACGATCTGGACCACGGTCCATATATGTCCGAGACCCTGCGTGTCGACCCAACCAGCGATCGTCTGAGCGCACTGGTTGAGATCTACCGCATGATGCGTCCTGGTGAGCCGCCAACACGCGAAGCAGCAGAGAACCTGTTTGAGAACCTGTTCTTCTCTGAAGATCGTTACGATCTTTCTGCTGTGGGCCGTATGAAGTTCAACCGTTCATTGCTGCGTGATGAAATCGAAGGTTCAGGCATCCTGAGCAAAGATGACATCATCGAAGTGATGAAGAAGCTGATCGACATCCGTAACGGTAAAGGCGAAGTGGACGATATCGACCACCTCGGTAACCGTCGTATTCGTTCAGTCGGTGAAATGGCTGAGAACCAGTTCCGTGTCGGTCTGGTACGTGTTGAGCGTGCGGTTAAAGAGCGTCTGTCACTGGGCGACCTTGATACCCTGATGCCACAGGACATGATCAACGCGAAGCCGATTTCGGCCGCGGTGAAAGAGTTCTTTGGTTCCAGCCAGCTTTCTCAGTTTATGGTTCAGAACAACCCGCTGTCAGAGATTACGCACAAACGTCGTATCTCTGCTCTCGGCCCGGGTGGTTTGACGCGTGAGCGTGCCGGCTTCGAAGTGCGTGACGTACACCCAACGCACTACGGTCGTGTCTGCCCAATCGAAACCCCTGAAGGCCCGAACATCGGTCTGATCAACTCCTTGTCTGTGTATGCACAGACCAACGAGTACGGTTTCCTTGAGACGCCTTACCGCCGTGTTATCGACGGTCTGGTTTCTGACGAGATTCACTACCTCTCTGCTATCGAAGAGGGTAACTACGTTATCGCTCAGGCGAACGCCCCTCTTGATGATAACGGCGCGTTTGTTGATGACCTGGTCACCTGCCGTAGCAAAGGCGAATCAAGCCTGTTCAGCCGCGATCAGGTTGACTACATGGACGTTTCGACTCAACAGATCGTTTCTGTCGGTGCGTCACTGATCCCGTTCCTGGAACACGATGATGCTAACCGCGCCCTGATGGGTGCGAACATGCAACGTCAGGCCGTTCCGACTTTGCGTGCTGATAAGCCGCTGGTTGGTACGGGTATGGAACGTGCTGTTGCCGTTGACTCTGGTGTAACTGCCGTTGCCAAACGTGGCGGTACCGTACAGTACGTCGACGCATCACGTATCGTTATCAAAGTTAACGAAGACGAAATGCATGCTGGCGAAGCCGGTATCGACATTTATAACCTGACCAAATATACCCGTTCTAACCAGAACACCTGCATCAACCAGATGCCATGTGTTTCTCTGGGTGAGCCGGTTGAGCGCGGCGACGTGCTGGCAGATGGCCCGTCCACCGATCTGGGTGAACTGGCACTGGGCCAGAACATGCGCGTAGCGTTCATGCCGTGGAACGGTTACAACTTCGAAGACTCCATCCTGGTCTCCGAGCGTGTGGTTCAGGAAGATCGCTTTACGACTATCCACATTCAGGAACTGGCTTGCGTGTCGCGTGACACCAAACTGGGGCCGGAAGAGATTACCGCTGATATCCCGAACGTGGGTGAAGCTGCACTCTCTAAACTGGATGAGTCAGGCATCGTCTATATCGGTGCTGAAGTGACCGGTGGCGACATTCTGGTTGGTAAGGTTACGCCGAAAGGTGAAACCCAGCTGACGCCAGAAGAGAAACTGCTGCGCGCTATCTTCGGTGAAAAAGCCTCTGACGTTAAAGATTCGTCACTGCGCGTACCGAATGGCGTGTCAGGCACCGTGATCGACGTTCAGGTCTTTACCCGTGATGGCGTGGAAAAAGACAAACGTGCGCTGGAAATTGAAGAGATGCAGCTGAAGCAGGCCAAGAAAGACCTGTCTGAAGAACTGCAGATTCTGGAAGCGGGCCTGTTCAGCCGTATTCAGAACGTATTGATTTCTGGTGGCGTTGAAGCAGACAAACTGGACAAGCTGCCGCGCGAGCGCTGGCTGGAACTGGGTCTGACTGACGAAGCCAAGCAAAACCAGCTGGAGCAGCTGGCAGAGCAGTACGACGAACTGAAGCACGAGTTTGAGAAAAAACTCGAAGGTAAGCGTCGTAAAATCACCCAGGGCGATGATCTGGCACCAGGCGTGCTGAAAATCGTTAAGGTTTATCTGGCTGTTAAGCGTCAGATTCAGCCGGGTGACAAAATGGCAGGCCGTCACGGTAACAAAGGTGTTATCTCCAAGATCAACCCGATCGAAGATATGCCTTACGATGAAAACGGCACGCCGGTTGACATCGTTCTGAACCCGCTGGGCGTACCATCGCGTATGAACATCGGTCAGATTCTGGAAACCCACCTGGGTATGGCAGCGAAAGGCATCGGCGAGAAGATCAACGCCATGCTTAAAAAGCAGGAAGACGTCGCGAAACTGCGCGAATTCATCCAGCGCGCCTATGACCTGGGTAGCGATCTGCGTCAGAAAGTTGACCTGAACACCTTCTCCGATGACGAAGTATTGCGTCTGGCTGAGAACCTGAAGAAAGGTATGCCAATCGCCACTCCGGTGTTTGATGGCGCGAAAGAGAGCGAAATCAAAGAGCTGCTGCAGCTCGGCGGCTTGCCTTCTTCCGGTCAGATTACCCTGTTTGACGGCCGTACCGGTGAGCAGTTCGAACGTCAGGTAACCGTTGGCTACATGTACATGCTGAAACTCAACCACCTGGTTGATGACAAGATGCATGCGCGTTCAACCGGTTCCTACAGCCTGGTTACTCAGCAGCCGCTGGGTGGTAAGGCGCAGTTCGGTGGTCAGCGCTTTGGTGAGATGGAAGTATGGGCACTGGAAGCATACGGTGCCGCGTATACCCTGCAGGAAATGCTTACCGTTAAGTCTGATGACGTCAACGGCCGTACCAAGATGTATAAAAACATCGTTGACGGTAACCATCAGATGGAACCGGGCATGCCGGAATCCTTCAACGTACTGTTGAAAGAGATTCGCTCGCTGGGTATCAACATCGAGCTGGAAGACGAGTAAATGGCAGTTGTTAAATGTAAACCGACATCTCCGGGTCGTCGCCATGTAGTTAAAGTGGTAAACGCGGAGCTGCACAAGGGCAAACCATTTGCCCCGCTGGTAGAAAAAAACAGCAAATCCGGTGGCCGTAACAACAATGGTCGTATCACTACCCGTCATATCGGTGGTGGTCACAAGCAGGCTTATCGTATTGTTGACTTCAAACGCAACAAAGACGGTATCCCGGCAGTTGTTGAACGTCTTGAGTACGATCCGAACCGCTCTGCGAACATCGCACTGGTTCTGTACAAAGACGGCGAGCGCCGTTACATCCTGGCCCCTAAAGGCCTGAAAGCCGGCGACCAGATCCAATCTGGCGTTGATGCTGCGATTAAAGCAGGTAACACTCTGCCGATGCGTAACATCCCGGTGGGTTCAACCGTGCATAACGTAGAAATGAAACCAGGCAAAGGCGGTCAGATTGCTCGCTCAGCCGGTGCTTACGTGCAGATCGTTGCGCGTGAAGGTTCTTACGTTACCCTGCGTCTGCGTTCAGGTGAAATGCGTAAAGTCGAGTCTGACTGCCGCGCAACACTGGGCGAAGTCGGCAACGCTGAGCATATGCTGCGCGTTCTGGGTAAAGCTGGTGCAGCCCGTTGGCGTGGTGTTCGTCCTACCGTTCGTGGTACCGCGATGAACCCAGTTGATCACCCGCACGGTGGTGGTGAAGGTCGTAACTTTGGTAAGCACCCGGTAACTCCGTGGGGCGTTCAGACCAAAGGTAAGAAGACCCGTAGCAACAAGCGTACCGATAAGTTTATCGTACGTCGCCGTAGCAAATAAATGGCAACTGGAAAGATTGTCCAGATTATCGGCGCCGTTGTTGACGTCGAATTCCCTCAGGACGCGGTACCGCAAGTGTACAGCGCCCTCGAGGTTATGAATGGTGATGCGCGTCTGGTGCTGGAAGTACAGCAGCAGCTCGGCGGCGGCGTAGTACGTACCATCGCAATGGGTACGTCTGACGGCCTGAAGCGTGGTCTGAGCGTCAACGACCTGCAGAAACCGATTCAGGTACCCGTCGGTAAAGCGACCCTGGGCCGTATCATGAACGTTCTCGGCGAGCCAATCGATATGAAAGGCGAGCTGAAAGAAGAAGATGGCAGCGCAGTAGAGATCGCCTCTATTCACCGCGCAGCCCCTTCTTATGAAGATCAGTCTAACTCGCAGGAACTGCTGGAAACCGGCATCAAGGTTATCGACCTGATGTGTCCGTTTGCCAAAGGCGGTAAAGTTGGTCTGTTCGGTGGTGCGGGTGTAGGTAAAACCGTCAACATGATGGAACTGATCCGTAACATCGCGGCTGAGCACTCAGGTTACTCAGTGTTTGCCGGTGTGGGTGAGCGTACTCGTGAGGGTAACGACTTCTACCACGAAATGACTGACTCTAACGTTATCGATAAAGTTGCGCTGGTCTATGGCCAGATGAACGAGCCGCCGGGTAACCGTCTGCGCGTAGCACTGACCGGTCTGACCATGGCGGAAAAATTCCGTGATGAAGGCCGCGACGTTCTGCTGTTCATCGATAACATCTACCGTTATACCCTGGCCGGTACAGAAGTTTCTGCACTGCTGGGTCGTATGCCATCTGCGGTAGGTTACCAGCCAACGCTGGCAGAAGAGATGGGTGTGTTGCAGGAGCGTATTACCTCCACCAAGACCGGTTCAATCACCTCCGTACAGGCCGTTTACGTCCCTGCGGATGACCTGACTGACCCGTCACCAGCAACCACCTTTGCGCACTTAGACTCAACGGTAACGCTGAGCCGTCAGATCGCCTCTCTGGGTATCTACCCGGCCGTTGACCCGCTGGACTCTACCAGCCGTCAGCTGGATCCGCTGGTTGTCGGTCAGGAGCACTATGATGTTGCACGTGGCGTTCAGTCACTGCTGCAGCGTTATCAGGAACTGAAAGACATCATCGCCATCCTCGGTATGGATGAGCTGTCTGAAGAAGACAAACTGCTGGTGGCACGTGCGCGTAAGATTCAGCGCTTCCTGTCTCAGCCGTTCTTCGTTGCAGAAGTATTCACCGGTTCACCGGGCAAATACGTGACGCTGAAAGACACTATCCGTGGCTTTAAAGGCATCATGGAAGGTGAGTTTGACCACCTGCCAGAGCAGGCCTTCTACATGGTTGGCGCCATCGAAGAAGCCGTGGAAAAAGCGAAGAAACTGTAA
>Klebsiella_pneumoniae_Kp52.145
[truncated: 1,005,923 more chars]
