# Supplementary material for: Molecular validation of clinical Pantoea isolates identified by MALDI-TOF
Source: PLoS One. 2019 Nov 4;14(11):e0224731. doi: 10.1371/journal.pone.0224731 (PMC6827907; doi:10.1371/journal.pone.0224731)
Supplement: S2 Dataset — (TXT) [file pone.0224731.s002.txt]

>SP04013
ATGGCAGCTAAAGACGTAAAATTCGGTAATGACGCACGCGTAAAAATGCTGCGTGGCGTGAACGTACTGGCAGATGCAGTAAAAGTTACCCTGGGCCCGAAAGGCCGTAACGTGGTTCTGGATAAATCTTTTGGTGCACCGACCATCACTAAAGATGGTGTTTCTGTGGCACGTGAAATCGAGCTGGAAGACAAGTTCGAGAACATGGGCGCGCAGATGGTGAAAGAAGTGGCCTCTAAAGCGAACGACGCTGCAGGCGACGGTACCACCACTGCAACCGTACTGGCTCAGTCTATCATCACCGAAGGCCTGAAAGCGGTCGCAGCGGGTATGAACCCGATGGATCTGAAGCGCGGTATCGACCAGGCGGTTATCGCTGCAGTTGAGAAACTGAAAGCGCTGTCTGTGCCTTGCTCAGACTCTAAAGCCATTGCGCAGGTGGGTACCATCTCTGCTAACTCCGATGAAACTGTAGGCCAGCTGATTGCTCAGGCGATGGAAAAAGTCGGTAAAGAAGGCGTGATCACCGTTGAAGAAGGCACCGGCCTGCAGGATGAGCTGGATGTGGTTGAAGGTATGCAGTTTGATCGCGGCTACCTCTCTCCTTACTTCATCAACAAGCCAGAAACCGGTGCGATTGAACTGGAATCTCCGTTCATCCTGCTGGCTGACAAGAAAATTTCTAACATCCGTGAAATGCTGCCAGTGCTGGAAGCCGTTGCGAAAGCAGGCAAACCACTGCTGATCATCGCGGAAGATGTTGAAGGCGAAGCGCTGGCAACGCTGGTGGTTAACACCATGCGTGGCATCGTGAAAGTGGCTGCTGTGAAAGCACCAGGCTTCGGCGACCGTCGTAAAGCGATGCTGCAGGATATCGCTATCCTGACCGGTGGTACCGTGATCTCTGAAGAAATCGGTATGGAGCTGGAAAAAGCGGCTCTGGAAGATCTGGGCCAGGCTAAACGCGTTGTGATCAACAAAGACACCACCACCATCATCGACGGTGTGGGTGAAGAAGCGACAATCCAGGGCCGTGTCACCCAGATTCGTCAGCAGATCGAAGAAGCAACCTCTGACTACGACAAAGAAAAACTGCAGGAGCGCGTAGCGAAACTGGCAGGCGGCGTAGCCGTTCTGAAAGTAGGCGCAGCAACTGAAGTTGAAATGAAAGAGAAGAAAGCCCGCGTTGAAGATGCGCTGCACGCAACCCGTGCTGCTGTAGAAGAAGGCGTGGTTGCAGGTGGTGGTGTGGCGCTGGTTCGCGTTGCAGCACAGCTGGCGGATCTGCGTGGTCAGAACGAAGATCAGAACGTCGGTATCAAAGTTGCGCTGCGCGCGATGGAATCTCCACTGCGTCAGATCGTGTCTAACGCCGGTGAAGAGCCATCTGTTGTTGCTAACAACGTGAAAGCGGGCGACGGTAACTACGGTTACAACGCGCAGACTGAAGAGTATGGCAACATGATCGACTTCGGTATCCTGGACCCAACCAAAGTGACCCGTTCTGCTCTGCAGTACGCGGCCTCAGTTGCAGGTCTGATGATCACCACCGAATGTATGGTCACTGACATGCCTAAAGGCGACGCACCTGATTTAGGCGGCGGCGCTGGCGGTATGGGTGGCATGGGCGGTATGGGCGGCATGATGTAA
>Pantoea_SL1_M5
ATGGCAGCTAAAGACGTAAAATTCGGTAATGACGCACGCGTAAAAATGCTGCGTGGCGTGAACGTACTGGCAGATGCAGTAAAAGTTACCCTGGGTCCTAAAGGCCGTAACGTAGTCCTGGATAAATCTTTTGGTGCACCGACCATCACTAAAGATGGTGTTTCTGTGGCACGTGAAATCGAGCTGGAAGACAAGTTCGAGAACATGGGCGCGCAGATGGTGAAAGAAGTTGCCTCTAAAGCGAACGACGCTGCGGGCGACGGTACCACCACTGCAACCGTACTGGCACAGTCTATCATCACCGAAGGCCTGAAAGCGGTCGCAGCGGGTATGAACCCGATGGACCTGAAGCGCGGTATTGACCAGGCTGTTATCGCTGCGGTTGAGAAACTGAAAGCGCTGTCTGTTCCTTGCTCTGACTCTAAAGCGATTGCGCAGGTAGGTACTATCTCTGCTAACTCCGATGAAACCGTGGGCCAGTTGATTGCTCAGGCGATGGAGAAAGTGGGTAAAGAAGGCGTGATCACCGTTGAAGAAGGCACCGGCCTGCAGGATGAGCTGGATGTGGTTGAAGGTATGCAGTTTGATCGCGGCTACCTGTCACCTTACTTCATCAACAAGCCAGAAACCGGTGCGATTGAACTGGAATCTCCGTTCATCCTGCTGGCTGACAAGAAAATCTCTAACATCCGTGAAATGCTGCCAGTGCTGGAAGCCGTTGCGAAAGCCGGCAAACCACTGCTGATCATCGCGGAAGATGTTGAAGGCGAAGCGCTGGCAACACTGGTGGTTAACACCATGCGCGGCATCGTGAAAGTGGCTGCGGTTAAAGCACCAGGCTTCGGCGACCGTCGTAAAGCTATGCTGCAGGATATCGCTATCCTGACCGGTGGTACCGTAATCTCTGAAGAGATCGGTATGGAACTGGAGAAAGCGGCTCTGGAAGATCTGGGCCAGGCAAAACGCGTTGTGATCAACAAAGACACCACCACCATCATCGACGGTGTGGGTGAAGAAGCGACAATTCAGGGCCGTGTAACCCAGATTCGTCAGCAGATCGAAGAAGCAACGTCTGACTACGACAAAGAAAAACTGCAGGAACGCGTAGCGAAACTGGCAGGCGGCGTAGCCGTTCTGAAAGTAGGCGCAGCAACTGAAGTTGAAATGAAAGAGAAGAAAGCCCGCGTTGAAGATGCGCTGCACGCAACCCGTGCTGCTGTAGAAGAAGGTGTGGTTGCTGGTGGTGGTGTGGCGCTGGTTCGCGTGGCAGCACAGCTGGTTGATCTGCGTGGTCAGAACGAAGATCAGAACGTCGGTATCAAAGTTGCGCTGCGCGCGATGGAATCTCCACTGCGTCAGATCGTTTCTAACGCCGGTGAAGAGCCATCTGTTGTCGCTAACAACGTGAAAGCGGGCGACGGTAACTACGGTTACAACGCGCAGACTGAAGAGTACGGCAACATGATCGACTTCGGTATCCTGGACCCAACCAAAGTGACCCGTTCTGCTCTGCAGTACGCGGCCTCTGTTGCGGGTCTGATGATCACAACCGAATGTATGGTCACTGACCTGCCAAAAGGTGACGCACCTGATTTAGGCGGCGGCGCTGGCGGTATGGGTGGCATGGGCGGTATGGGCGGCATGATGTAA
>DC432
ATGGCAGCTAAAGACGTAAAATTCGGTAATGACGCACGCGTAAAAATGCTGCGTGGCGTGAACGTACTGGCAGATGCAGTAAAAGTTACCCTGGGTCCTAAAGGCCGTAACGTAGTCCTGGATAAATCTTTTGGTGCACCGACCATCACTAAAGATGGTGTTTCTGTTGCACGTGAAATCGAGCTGGAAGACAAGTTCGAGAACATGGGCGCGCAGATGGTGAAAGAAGTTGCCTCTAAAGCGAACGACGCTGCGGGCGACGGTACCACCACTGCAACCGTACTGGCACAGTCTATCATCACCGAAGGCCTGAAAGCGGTCGCAGCGGGTATGAACCCGATGGACCTGAAGCGCGGTATTGACCAGGCTGTTATCGCTGCGGTTGAGAAACTGAAAGCGCTGTCTGTTCCTTGCTCTGACTCTAAAGCGATTGCGCAGGTAGGTACTATCTCTGCTAACTCCGATGAAACCGTGGGCCAGTTGATTGCTCAGGCGATGGAGAAAGTGGGTAAAGAAGGCGTGATCACCGTTGAAGAAGGCACCGGCCTGCAGGATGAGCTGGATGTGGTTGAAGGTATGCAGTTTGATCGCGGCTACCTGTCACCTTACTTCATCAACAAGCCAGAAACGGGTGCGATTGAACTGGAATCTCCGTTCATCCTGCTGGCTGACAAGAAAATCTCTAACATCCGTGAAATGCTGCCAGTGCTGGAAGCCGTTGCGAAAGCCGGCAAACCACTGCTGATCATCGCGGAAGATGTTGAAGGCGAAGCGCTGGCAACACTGGTGGTTAACACCATGCGCGGCATCGTGAAAGTGGCTGCGGTTAAAGCACCAGGCTTCGGCGACCGTCGTAAAGCTATGCTGCAGGATATCGCTATCCTGACCGGTGGTACCGTAATCTCTGAAGAGATCGGTATGGAACTGGAGAAAGCGGCTCTGGAAGATCTGGGCCAGGCAAAACGCGTTGTGATCAACAAAGACACCACCACCATCATCGACGGTGTGGGTGAAGAAGCGACAATTCAGGGCCGTGTAACCCAGATTCGTCAGCAGATCGAAGAAGCAACGTCTGACTACGACAAAGAAAAACTGCAGGAGCGCGTAGCGAAACTGGCAGGCGGCGTAGCCGTTCTGAAAGTAGGCGCAGCAACTGAAGTTGAAATGAAAGAGAAGAAAGCCCGCGTTGAAGATGCGCTGCACGCAACCCGTGCTGCCGTTGAAGAAGGTGTGGTTGCTGGTGGTGGTGTGGCGCTGGTTCGCGTGGCAGCACAGCTGGTTGATCTGCGCGGTCAGAACGAAGATCAGAACGTCGGTATCAAAGTTGCGCTGCGCGCGATGGAATCTCCACTGCGTCAGATCGTTTCTAACGCCGGTGAAGAGCCATCTGTTGTCGCTAACAACGTGAAAGCGGGCGACGGTAACTACGGTTACAACGCGCAGACTGAAGAGTACGGCAACATGATCGACTTCGGTATCCTGGATCCAACCAAAGTGACCCGTTCTGCTCTGCAGTACGCGGCCTCTGTTGCGGGTCTGATGATCACAACCGAATGTATGGTCACTGACCTGCCAAAAGGTGACGCACCTGATTTAGGCGGCGGCGCTGGCGGTATGGGTGGCATGGGCGGTATGGGCGGCATGATGTAA
>Pantoea_ananatis_BD442
ATGGCAGCTAAAGACGTAAAATTCGGTAATGACGCACGCGTAAAAATGTTGCGTGGCGTGAACGTACTGGCAGATGCAGTAAAAGTTACCCTGGGCCCGAAAGGCCGTAACGTGGTTCTGGATAAATCTTTTGGTGCACCGACCATCACTAAAGATGGTGTTTCTGTTGCGCGTGAAATCGAGCTGGAAGACAAGTTCGAAAACATGGGCGCACAGATGGTGAAAGAAGTTGCCTCTAAAGCGAACGACGCGGCAGGCGACGGTACCACCACGGCAACCGTGCTGGCGCAGTCCATCATCACCGAAGGCCTGAAAGCCGTTGCAGCGGGCATGAACCCGATGGATCTGAAGCGCGGTATCGACCAGGCGGTCATCGCTGCGGTTGAAGAGCTGAAAAAACTGTCTGTTCCTTGCTCAGACTCTAAAGCTATCGCTCAGGTAGGGACTATCTCTGCTAACTCTGATGAAACCGTCGGTACCCTGATCGCTCAGGCGATGGAAAAAGTGGGCAAAGAAGGCGTCATCACCGTTGAAGAAGGCACCGGCCTGCAGGACGAGCTGGACGTGGTTGAAGGTATGCAGTTCGACCGTGGCTACCTGTCTCCGTACTTCATCAACAAGCCAGAAACAGGTGCCGTTGAGCTGGAAACCCCGTTCATCCTGCTGGCTGACAAGAAGATTTCTAACATCCGTGAAATGCTGCCAGTGCTGGAAGCCGTTGCGAAAGCAGGCAAACCACTGCTGATCATCGCGGAAGACGTAGAAGGCGAAGCGCTGGCGACGCTGGTGGTGAACACCATGCGCGGCATCGTGAAAGTGGCTGCGGTTAAAGCACCGGGCTTCGGCGACCGCCGTAAAGCCATGCTGCAGGATATCGCTATCCTGACCGGCGGTACCGTGATCTCTGAAGAGATCGGTATGGAGCTGGAAAAAGCAGCACTGGAAGATCTGGGCCAGGCGAAGCGTGTCGTGATCAACAAAGACACCACCACCATCATCGATGGCGTGGGTGAAGAAACCACTATTCAGGGTCGTGTCACTCAGATTCGTCAGCAGATTGAAGAAGCCACCTCTGACTACGACAAAGAAAAACTGCAGGAGCGCGTAGCGAAACTGGCAGGCGGCGTTGCCGTTCTGAAAGTGGGCGCAGCAACTGAAGTTGAAATGAAAGAGAAAAAAGCACGCGTTGAAGATGCCCTGCACGCAACCCGTGCTGCGGTTGAAGAAGGCGTGGTTGCAGGTGGTGGTGTGGCGCTGGTTCGCGTTGCAGCACAGCTGACCGAACTGCGTGGTCAGAACGAAGACCAGAACGTGGGTATCAAAGTTGCGCTGCGCGCAATGGAATCTCCACTGCGTCAGATCGTTTCTAACGCCGGCGAAGAGCCTTCTGTTGTGGCGAACAACGTGAAAGCAGGCGACGGTAACTACGGTTACAACGCGCAGACTGAAGAATACGGCAACATGATCGACTTCGGTATTCTGGACCCAACCAAAGTGACCCGTTCTGCTCTGCAGTACGCGGCATCGGTTGCTGGCCTGATGATCACCACCGAATGTATGGTCACTGACCTGCCGAAAGGCGATGCGCCAGACTTAGGTGCAGGCGCTGGCGGTATGGGTGGCATGGGCGGTATGGGCGGCATGATGTAA
>299r
ATGGCAGCTAAAGACGTAAAATTCGGTAATGACGCACGCGTAAAAATGCTGCGTGGCGTGAACGTACTGGCAGATGCAGTAAAAGTTACCCTGGGCCCGAAAGGCCGTAACGTGGTTCTGGATAAATCTTTTGGTGCACCGACCATCACTAAAGATGGTGTTTCTGTGGCACGTGAAATCGAGCTGGAAGACAAGTTCGAGAACATGGGCGCGCAGATGGTGAAAGAAGTGGCCTCTAAAGCGAACGACGCTGCAGGCGACGGTACCACCACTGCAACCGTACTGGCTCAGTCTATCATCACCGAAGGCCTGAAAGCGGTCGCAGCGGGTATGAACCCGATGGATCTGAAGCGCGGTATCGACCAGGCGGTTATCGCTGCAGTTGAGAAACTGAAAGCGCTGTCTGTGCCTTGCTCAGACTCTAAAGCCATTGCGCAGGTGGGTACGATCTCTGCTAACTCCGATGAAACCGTAGGCCAGCTGATTGCTCAGGCGATGGAAAAAGTCGGTAAAGAAGGCGTGATCACCGTTGAAGAAGGCACCGGCCTGCAGGATGAGCTGGATGTGGTTGAAGGTATGCAGTTTGATCGCGGCTACCTCTCTCCTTACTTCATCAACAAGCCAGAAACCGGTGCGATTGAACTGGAATCTCCGTTCATCCTGCTGGCTGACAAGAAAATTTCTAACATCCGTGAAATGCTGCCAGTGCTGGAAGCCGTTGCGAAAGCAGGCAAACCACTGCTGATCATCGCGGAAGATGTTGAAGGCGAAGCGCTGGCAACGCTGGTGGTTAACACCATGCGTGGCATCGTGAAAGTGGCTGCTGTGAAAGCACCAGGCTTCGGCGACCGTCGTAAAGCGATGCTGCAGGATATCGCTATTCTGACCGGTGGTACCGTGATCTCTGAAGAAATCGGTATGGAGCTGGAAAAAGCGGCTCTGGAAGATCTGGGCCAGGCTAAACGCGTTGTGATCAACAAAGACACCACCACCATCATCGACGGTGTGGGTGAAGAAGCGACAATCCAGGGCCGTGTCACCCAGATTCGTCAGCAGATCGAAGAAGCAACCTCTGACTACGACAAAGAAAAACTGCAGGAGCGCGTAGCGAAACTGGCAGGCGGCGTAGCCGTTCTGAAAGTAGGCGCAGCAACTGAAGTTGAAATGAAAGAGAAGAAAGCCCGCGTTGAAGATGCGCTGCACGCAACCCGTGCTGCTGTAGAAGAAGGCGTGGTTGCAGGTGGTGGTGTGGCGCTGGTTCGCGTTGCAGCACAGCTGGCGGATCTGCGTGGTCAGAACGAAGATCAGAACGTCGGTATCAAAGTTGCGCTGCGCGCGATGGAATCTCCACTGCGTCAGATCGTGTCTAACGCCGGTGAAGAGCCATCTGTTGTTGCTAACAACGTGAAAGCGGGCGACGGTAACTACGGTTACAACGCGCAGACTGAAGAGTATGGCAACATGATCGACTTCGGTATCCTGGACCCAACCAAAGTGACCCGTTCTGCTCTGCAGTATGCGGCCTCAGTTGCAGGTCTGATGATCACCACCGAATGTATGGTCACTGACCTGCCTAAAGGCGACGCACCTGATTTAGGCGGCGGCGCTGGCGGTATGGGTGGCATGGGCGGTATGGGCGGCATGATGTAA
>BRT175
ATGGCAGCTAAAGACGTAAAATTCGGTAATGACGCACGCGTAAAAATGTTGCGTGGCGTGAACGTACTGGCAGATGCAGTAAAAGTTACCCTGGGCCCGAAAGGCCGTAACGTGGTTCTGGATAAATCTTTTGGTGCACCGACCATCACTAAAGATGGTGTTTCTGTTGCGCGTGAAATCGAGCTGGAAGACAAGTTCGAAAACATGGGCGCACAGATGGTGAAAGAAGTTGCCTCTAAAGCGAACGACGCGGCAGGCGACGGTACCACCACGGCAACCGTGCTGGCGCAGTCCATCATCACCGAAGGCCTGAAAGCCGTTGCAGCGGGCATGAACCCGATGGATCTGAAGCGCGGTATCGACCAGGCGGTCATCGCTGCGGTTGAAGAGCTGAAAAAACTGTCTGTTCCTTGCTCAGACTCTAAAGCTATCGCTCAGGTAGGGACTATCTCTGCTAACTCTGATGAAACCGTCGGTACCCTGATCGCTCAGGCGATGGAAAAAGTGGGCAAAGAAGGCGTCATCACCGTTGAAGAAGGCACCGGCCTGCAGGACGAGCTGGACGTGGTTGAAGGTATGCAGTTCGACCGTGGCTACCTGTCTCCGTACTTCATCAACAAGCCAGAAACAGGTGCTGTTGAGCTGGAAACCCCATTCATCCTGCTGGCTGACAAGAAGATTTCTAACATCCGTGAAATGCTGCCAGTGCTGGAAGCCGTTGCGAAAGCAGGCAAACCACTGCTGATCATCGCGGAAGACGTAGAAGGCGAAGCGCTGGCGACGCTGGTGGTGAACACCATGCGCGGCATCGTGAAAGTGGCTGCGGTTAAAGCACCGGGCTTCGGCGACCGCCGTAAAGCCATGCTGCAGGATATCGCTATCCTGACCGGCGGTACCGTGATCTCTGAAGAGATCGGTATGGAGCTGGAAAAAGCAGCACTGGAAGATCTGGGCCAGGCGAAGCGTGTCGTGATCAACAAAGACACCACCACCATCATCGATGGCGTGGGTGAAGAAACCACTATTCAGGGTCGTGTCACTCAGATTCGTCAGCAGATTGAAGAAGCCACCTCTGACTACGACAAAGAAAAACTGCAGGAGCGCGTAGCGAAACTGGCAGGCGGCGTTGCCGTTCTGAAAGTGGGCGCAGCAACTGAAGTTGAAATGAAAGAGAAAAAAGCACGCGTTGAAGATGCCCTGCACGCAACCCGTGCTGCGGTTGAAGAAGGCGTGGTTGCAGGTGGTGGTGTGGCGCTGGTTCGCGTTGCAGCACAGCTGACCGAACTGCGTGGTCAGAACGAAGACCAGAACGTGGGTATCAAAGTTGCGCTGCGCGCAATGGAATCTCCACTGCGTCAGATCGTTTCTAACGCCGGCGAAGAGCCTTCTGTTGTGGCGAACAACGTGAAAGCAGGCGACGGTAACTACGGTTACAACGCGCAGACTGAAGAATACGGCAACATGATCGACTTCGGTATTCTGGACCCAACCAAAGTGACCCGTTCTGCTCTGCAGTACGCGGCATCGGTTGCTGGCCTGATGATCACCACCGAATGTATGGTCACTGACCTGCCGAAAGGCGATGCGCCAGACTTAGGTGCAGGCGCTGGCGGTATGGGTGGCATGGGCGGTATGGGCGGCATGATGTAA
>Cronobacter_sakazakii_ATCC_BAA-894
ATGGCAGCTAAAGACGTAAAATTCGGTAACGACGCTCGTGTGAAAATGCTCCGCGGCGTAAACGTACTGGCAGACGCAGTGAAAGTCACCCTGGGCCCGAAAGGCCGCAACGTGGTGCTGGATAAATCTTTCGGTGCGCCGACCATCACCAAAGACGGCGTGTCCGTAGCACGTGAAATCGAACTGGAAGACAAGTTCGAAAACATGGGCGCGCAGATGGTGAAAGAAGTGGCCTCCAAAGCGAACGACGCGGCAGGCGACGGTACCACCACTGCAACCGTACTGGCGCAGGCTATCATCACCGAAGGCCTGAAAGCTGTTGCGGCAGGCATGAACCCGATGGATCTGAAACGCGGTATCGATAAAGCGGTTGTTGCCGCTGTTGAAGAGCTGAAAGCGCTCTCCGTACCGTGCTCTGACTCTAAAGCTATCGCTCAGGTCGGCACCATCTCCGCTAACTCCGATGAAACCGTAGGTAAACTGATTGCCGAAGCGATGGAGAAAGTGGGTAAAGAAGGCGTTATCACCGTTGAAGAAGGCACCGGTCTGCAGGACGAGCTGGATGTGGTTGAAGGTATGCAGTTCGACCGCGGCTACCTGTCTCCGTACTTCATCAACAAGCCGGAAACTGGCGCTGTTGAGCTGGAAAGCCCGTTCATCCTGCTGGCTGACAAAAAAATCTCCAACATCCGCGAAATGCTGCCGGTTCTCGAAGCCGTGGCTAAAGCAGGCAAACCGCTGCTGATCATCGCTGAAGATGTTGAAGGCGAAGCACTGGCGACCCTGGTCGTGAACACCATGCGCGGCATCGTGAAAGTGGCTGCGGTGAAAGCACCGGGCTTCGGCGACCGTCGTAAAGCTATGCTGCAGGATATCGCAATCCTGACTGGCGGTACCGTTATCTCTGAAGAGATCGGTATGGAGCTGGAAAAAGCGACCCTGGAAGATCTGGGTCAGGCGAAACGCGTTGTTATCAACAAAGACACCACCACCATCATCGATGGCGTGGGCGACGAATCCGCAATCCAGGGCCGTGTTGGTCAGATCCGTCAGCAGATCGAAGAAGCGACCTCTGACTACGACCGTGAAAAACTGCAGGAGCGCGTAGCTAAACTGGCTGGCGGCGTTGCGGTTATCAAGGTTGGCGCTGCGACCGAAGTGGAAATGAAAGAGAAGAAAGCCCGCGTTGAAGACGCCCTGCACGCAACCCGTGCTGCGGTGGAAGAAGGCGTGGTTGCTGGTGGCGGTGTAGCGCTGGTGCGTGTTGCTGCGAAACTGACCGAACTGACTGGCCAGAACGAAGACCAGAACGTGGGTATCAAAGTTGCGCTGCGCGCAATGGAAGCTCCGCTGCGTCAGATCGTGTCCAACGCCGGTGAAGAGCCGTCTGTTGTCGCGAACAACGTGAAAGCTGGCGACGGTAACTACGGTTACAACGCGGCGACCGAAGAATACGGCAACATGATCGACATGGGTATCCTGGATCCGACCAAAGTGACCCGTTCTGCACTGCAGTACGCGTCTTCTGTGGCTGGCCTGATGATCACCACCGAGTGCATGGTTACCGATCTGCCGAAAGAAGATAAAGCCGACTTAGGCGCTGCAGGTATGGGCGGCATGGGCGGCATGGGCGGTATGATGTAA
>B024858
ATGGCAGCTAAAGACGTAAAATTCGGTAATGACGCACGCGTAAAAATGCTGCGTGGCGTGAACGTACTGGCAGATGCAGTAAAAGTTACCTTGGGCCCAAAAGGCCGTAACGTGGTTCTGGATAAATCTTTTGGTGCACCGACCATCACTAAAGATGGTGTTTCTGTGGCACGTGAAATCGAACTGGAAGACAAGTTCGAGAACATGGGCGCGCAGATGGTGAAAGAAGTTGCCTCTAAAGCGAATGACGCTGCGGGCGACGGTACCACCACTGCTACCGTACTGGCGCAGTCTATCATCACTGAAGGCCTGAAAGCCGTTGCCGCGGGTATGAACCCGATGGACCTGAAGCGCGGTATCGACCAGGCAGTTATCGCTGCGGTTGAGAAACTGAAAGCGCTGTCTGTACCGTGCTCAGACTCTAAAGCGATTGCGCAGGTAGGTACCATCTCTGCTAACTCCGATGAAACCGTGGGCCAGCTGATTGCTCAGGCGATGGAGAAAGTCGGTAAAGAAGGCGTGATCACCGTTGAAGAAGGCACCGGCCTGCAGGACGAGCTGGATGTGGTAGAAGGTATGCAGTTCGATCGCGGTTACCTGTCACCTTACTTCATCAACAAACCAGAAACCGGTGCGATTGAACTGGAATCTCCGTTCATCCTGCTGGCTGACAAGAAAATTTCTAACATCCGTGAAATGCTGCCAGTGCTGGAAGCCGTGGCGAAAGCCGGCAAACCACTGCTGATCATCGCGGAAGACGTAGAAGGCGAAGCGCTGGCTACCCTGGTGGTTAACACCATGCGCGGCATCGTGAAAGTAGCTGCGGTTAAAGCACCAGGCTTCGGCGACCGTCGTAAAGCCATGCTGCAGGATATCGCTATCCTGACCGGTGGTACTGTGATTTCTGAAGAGATCGGCATGGAGCTGGAAAAAGCAGCTCTGGAAGATCTGGGTCAGGCAAAACGCGTTGTGATCAACAAAGACACCACCACCATCATCGACGGTGTGGGTGAAGAAGCGACGATTCAGGGTCGTGTTACCCAGATTCGTCAGCAGATCGAAGAAGCCACTTCTGACTACGACAAAGAAAAATTGCAGGAGCGTGTCGCTAAACTGGCAGGCGGCGTTGCCGTTCTGAAAGTGGGCGCAGCAACTGAAGTTGAAATGAAAGAGAAGAAAGCCCGCGTTGAAGATGCCCTGCATGCAACCCGTGCTGCGGTAGAAGAAGGTGTGGTTGCTGGTGGTGGTGTGGCGCTGGTTCGCGTTGCAGCTCAGCTGGCCGATCTGCGTGGTCAGAACGAAGATCAGAACGTCGGTATCAAAGTTGCGCTGCGCGCAATGGAATCTCCACTGCGTCAGATCGTTTCTAACGCCGGTGAAGAACCATCAGTGGTCGCTAACAACGTGAAAGCGGGCGACGGTAACTACGGTTACAACGCGCAGACTGAAGAGTACGGCAACATGATCGACTTCGGTATCCTGGACCCAACCAAAGTGACCCGTTCTGCTCTGCAGTACGCGGCTTCTGTTGCGGGTCTGATGATCACCACCGAATGTATGGTCACTGACCTGCCAAAAGGCGACGCACCTGATTTAGGCGGCGGCGCTGGCGGTATGGGTGGCATGGGCGGTATGGGCGGCATGATGTAA
>Pantoea_ananatis_B1-9
ATGGCAGCTAAAGACGTAAAATTCGGTAATGACGCACGCGTAAAAATGTTGCGTGGCGTGAACGTACTGGCAGATGCAGTAAAAGTTACCCTGGGCCCGAAAGGCCGTAACGTGGTTCTGGATAAATCTTTTGGTGCACCGACCATCACTAAAGATGGTGTTTCTGTTGCGCGTGAAATCGAGCTGGAAGACAAGTTCGAAAACATGGGCGCACAGATGGTGAAAGAAGTTGCCTCTAAAGCGAACGACGCGGCAGGCGACGGTACCACCACGGCAACCGTGCTGGCGCAGTCCATCATCACCGAAGGCCTGAAAGCCGTTGCAGCGGGCATGAACCCGATGGATCTGAAGCGCGGTATCGACCAGGCGGTCATCGCTGCGGTTGAAGAGCTGAAAAAACTGTCTGTTCCTTGCTCAGACTCTAAAGCTATCGCTCAGGTAGGGACTATCTCTGCTAACTCTGATGAAACCGTCGGTACCCTGATCGCTCAGGCGATGGAAAAAGTGGGCAAAGAAGGCGTCATCACCGTTGAAGAAGGCACCGGCCTGCAGGACGAGCTGGACGTGGTTGAAGGTATGCAGTTCGACCGTGGCTACCTGTCTCCGTACTTCATCAACAAGCCAGAAACAGGTGCTGTTGAGCTGGAAACCCCATTCATCCTGCTGGCTGACAAGAAGATTTCTAACATCCGTGAAATGCTGCCAGTGCTGGAAGCCGTTGCGAAAGCAGGCAAACCACTGCTGATCATCGCGGAAGACGTAGAAGGCGAAGCGCTGGCGACGCTGGTGGTGAACACCATGCGCGGCATCGTGAAAGTGGCTGCGGTTAAAGCACCGGGCTTCGGCGACCGCCGTAAAGCCATGCTGCAGGATATCGCTATCCTGACCGGCGGTACCGTGATCTCTGAAGAGATCGGTATGGAGCTGGAAAAAGCAGCACTGGAAGATCTGGGCCAGGCGAAGCGTGTCGTGATCAATAAAGACACCACCACCATCATTGATGGCGTGGGTGAAGAAACCACTATTCAGGGTCGTGTCACTCAGATTCGTCAGCAGATTGAAGAAGCCACCTCTGACTACGACAAAGAAAAACTGCAGGAGCGCGTAGCGAAACTGGCAGGCGGCGTTGCCGTTCTGAAAGTGGGCGCAGCAACTGAAGTTGAAATGAAAGAGAAAAAAGCTCGCGTTGAAGATGCCCTGCACGCAACCCGTGCTGCGGTTGAAGAAGGCGTGGTTGCAGGTGGTGGTGTGGCGCTGGTTCGCGTTGCAGCACAGCTGACAGAACTGCGTGGTCAGAACGAAGACCAGAACGTGGGTATCAAAGTTGCGCTGCGCGCAATGGAATCTCCACTGCGTCAGATCGTTTCTAACGCCGGCGAAGAGCCTTCTGTTGTGGCGAACAACGTGAAAGCAGGCGACGGTAACTACGGTTACAACGCGCAGACTGAAGAATACGGCAACATGATCGACTTCGGTATTCTGGACCCAACCAAAGTGACCCGTTCTGCTCTGCAGTACGCGGCATCGGTTGCTGGCCTGATGATCACCACCGAATGTATGGTCACTGACCTGCCGAAAGGCGATGCGCCAGACTTAGGTGCAGGCGCTGGCGGTATGGGTGGCATGGGCGGTATGGGCGGCATGATGTAA
>Pantoea_Sc1
ATGGCAGCTAAAGACGTAAAATTCGGTAATGACGCTCGCGTAAAAATGCTGCGTGGCGTGAACGTACTGGCAGATGCAGTAAAAGTTACCCTGGGCCCGAAAGGCCGTAACGTGGTTCTGGATAAATCTTTTGGTGCACCGACCATCACTAAAGATGGCGTGTCCGTTGCGCGTGAAATCGAACTGGAAGACAAGTTCGAGAACATGGGCGCGCAGATGGTGAAAGAAGTGGCCTCTAAAGCGAACGACGCTGCAGGCGACGGCACCACCACCGCGACCGTACTGGCGCAGGCTATCATCACCGAAGGTCTGAAAGCCGTCGCCGCGGGTATGAACCCGATGGACCTGAAGCGCGGTATCGACCAGGCCGTTGTGTCTGCCGTTGAGAAACTGAAAGCGCTGTCTGTACCTTGCTCAGACTCTAAAGCGATTGCGCAGGTAGGTACTATCTCTGCTAACTCCGATGAAACCGTGGGCCAGCTGATTGCTCAGGCGATGGAGAAAGTGGGTAAAGAAGGCGTGATCACCGTTGAAGAAGGCACCGGCCTGCAGGACGAGCTGGATGTGGTTGAAGGTATGCAGTTTGATCGCGGCTACCTGTCACCGTACTTCATCAACAAGCCAGAAACTGGTGCGGTTGAACTGGAATCGCCGTTCATCCTGCTGGCTGACAAGAAAATCTCTAACATCCGTGAAATGCTGCCCGTGCTGGAAGCCGTTGCGAAAGCCGGTAAACCTCTGCTGATCATCGCGGAAGATGTTGAAGGCGAAGCTCTGGCAACGCTGGTGGTCAACACCATGCGCGGCATCGTGAAAGTGGCTGCGGTTAAAGCACCAGGCTTCGGCGACCGTCGTAAAGCCATGCTGCAGGATATCGCTATCCTGACCGGCGGTACCGTCATCTCTGAAGAGATCGGTATGGAGCTGGAAAAAGCTGCGCTGGAAGATCTGGGTCAGGCAAAACGTGTTGTGATCAACAAAGACACCACCACCATCATCGACGGTGTGGGTGAAGAGACCACCATTCAGGGCCGTGTTACCCAGATTCGTCAGCAGATCGAAGAAGCGACCTCTGACTACGACAAAGAAAAACTGCAGGAGCGCGTCGCGAAACTGGCAGGCGGCGTAGCCGTTCTGAAAGTGGGCGCAGCCACTGAAGTTGAAATGAAAGAGAAGAAAGCGCGCGTTGAAGATGCACTGCACGCAACCCGTGCTGCTGTCGAAGAAGGCGTGGTTGCAGGTGGTGGTGTGGCGCTGGTTCGCGTTGCAGCACAGCTGTCAGAGCTGCGTGGTCAGAACGAAGACCAGAACGTCGGTATCAAAGTTGCGCTGCGCGCGATGGAAGCACCACTGCGTCAGATCGTCTCTAACGCCGGTGAAGAGCCTTCTGTTGTGGCGAACAACGTGAAAGCGGGCGACGGTAACTACGGTTACAACGCGCAGACTGAAGAGTACGGCAACATGATCGACTTCGGTATCCTGGACCCAACTAAAGTGACCCGTTCTGCGCTGCAGTACGCGGCCTCTGTTGCGGGTCTGATGATCACTACCGAGTGCATGGTTACTGACCTGCCAAAAGGCGACGCACCTGATTTAGGCGCTGGCGCTGGCGGTATGGGTGGCATGGGCGGTATGGGCGGCATGATGTAA
>Pantoea_aB
ATGGCAGCTAAAGACGTAAAATTCGGTAATGACGCACGCGTAAAAATGCTGCGTGGCGTGAACGTACTGGCAGATGCAGTAAAAGTTACCCTGGGCCCGAAAGGCCGTAACGTGGTTCTGGATAAATCTTTTGGTGCACCGACCATCACTAAAGATGGTGTTTCTGTGGCACGTGAAATCGAGCTGGAAGACAAGTTCGAGAACATGGGCGCGCAGATGGTGAAAGAAGTGGCCTCTAAAGCGAACGACGCTGCAGGCGACGGCACCACCACTGCAACCGTACTGGCTCAGTCTATCATCACCGAAGGCCTGAAAGCGGTCGCAGCGGGTATGAACCCGATGGATCTGAAGCGCGGTATCGACCAGGCGGTTATCGCTGCAGTTGAGAAACTGAAAGCGCTGTCTGTGCCTTGCTCAGACTCTAAAGCCATTGCGCAGGTGGGTACCATTTCTGCTAACTCCGATGAAACTGTAGGCCAGCTGATTGCTCAGGCGATGGAAAAAGTCGGTAAAGAAGGCGTGATCACCGTTGAAGAAGGCACCGGCCTGCAGGATGAGCTGGATGTGGTTGAAGGTATGCAGTTTGATCGCGGCTACCTCTCTCCTTACTTCATCAACAAGCCAGAAACCGGTGCGATTGAACTGGAATCTCCGTTCATCCTGCTGGCTGACAAGAAAATTTCTAACATCCGTGAAATGCTGCCAGTGCTGGAAGCCGTTGCGAAAGCAGGCAAACCACTGCTGATCATCGCGGAAGATGTTGAAGGCGAAGCGCTGGCAACGCTGGTGGTTAACACCATGCGTGGCATCGTGAAAGTGGCTGCTGTGAAAGCACCAGGCTTCGGCGACCGTCGTAAAGCGATGCTGCAGGATATCGCTATCCTGACCGGTGGTACCGTGATCTCTGAAGAAATCGGTATGGAGCTGGAAAAAGCGGCTCTGGAAGATCTGGGCCAGGCTAAACGCGTTGTGATCAACAAAGACACCACCACCATCATCGACGGTGTGGGTGAAGAAGCGACAATCCAGGGCCGTGTCACCCAGATTCGTCAGCAGATCGAAGAAGCAACCTCTGACTACGACAAAGAAAAACTGCAGGAGCGCGTAGCGAAACTGGCAGGCGGCGTAGCCGTTCTGAAAGTAGGCGCAGCAACTGAAGTTGAAATGAAAGAGAAGAAAGCCCGCGTTGAAGATGCGCTGCACGCAACCCGTGCTGCTGTAGAAGAAGGCGTGGTTGCAGGTGGTGGTGTGGCGCTGGTTCGCGTTGCAGCACAGCTGGCGGATCTGCGTGGTCAGAACGAAGATCAGAACGTCGGTATCAAAGTTGCGCTGCGCGCGATGGAATCTCCACTGCGTCAGATCGTGTCTAACGCCGGTGAAGAGCCATCTGTTGTTGCTAACAACGTGAAAGCGGGCGACGGTAACTACGGTTACAACGCGCAGACTGAAGAGTATGGCAACATGATCGACTTCGGTATCCTGGACCCAACCAAAGTGACCCGTTCTGCTCTGCAGTACGCGGCCTCAGTTGCAGGTCTGATGATCACCACCGAATGTATGGTCACTGACATGCCTAAAGGCGACGCACCTGATTTAGGCGGCGGCGCTGGCGGTATGGGTGGCATGGGCGGTATGGGCGGCATGATGTAA
>Pantoea_vagans_MP7
ATGGCAGCTAAAGACGTAAAATTCGGTAATGACGCTCGCGTAAAAATGCTGCGTGGCGTGAACGTACTGGCAGATGCAGTAAAAGTTACCCTGGGCCCGAAAGGCCGTAACGTGGTTCTGGATAAATCTTTTGGTGCACCGACCATCACTAAAGATGGTGTTTCTGTGGCACGTGAAATCGAACTGGAAGACAAGTTCGAGAACATGGGCGCGCAGATGGTGAAAGAAGTGGCCTCTAAAGCGAACGACGCGGCGGGCGACGGTACCACCACGGCAACCGTACTGGCACAGTCTATCATCACCGAAGGCCTGAAAGCGGTCGCAGCGGGTATGAACCCGATGGATCTGAAGCGCGGTATCGACCAGGCCGTGATCGCGGCGGTTGAGAAACTGAAAGCGCTGTCTGTGCCTTGCTCAGACTCTAAAGCGATTGCGCAGGTTGGTACTATCTCTGCTAACTCCGATGAAACCGTAGGCCAGCTGATTGCTCAGGCAATGGAAAAAGTCGGTAAAGAAGGCGTGATCACCGTTGAAGAAGGCACCGGCCTGCAGGACGAGCTGGATGTGGTAGAAGGTATGCAGTTCGATCGTGGCTACCTCTCTCCTTACTTCATCAACAAGCCAGAAACTGGCGCGATTGAACTGGAATCTCCGTTCATCCTGCTGGCTGACAAGAAAATTTCTAACATCCGTGAAATGCTGCCAGTGCTGGAAGCCGTTGCGAAAGCAGGCAAACCACTGCTGATCATCGCAGAAGATGTTGAAGGCGAAGCGCTGGCAACACTGGTGGTTAACACCATGCGCGGCATCGTGAAAGTGGCTGCGGTTAAAGCACCAGGCTTCGGTGACCGTCGTAAAGCTATGCTGCAGGATATCGCTATCCTGACCGGCGGTACCGTGATCTCAGAAGAGATTGGTATGGAGCTGGAAAAAGCGGCGCTGGAAGATCTGGGTCAGGCTAAACGCGTTGTGATCAACAAAGACACCACCACCATCATCGACGGTGTGGGTGAAGAGGCGACAATCCAGGGCCGTGTAACCCAGATTCGTCAGCAGATCGAAGAAGCAACCTCTGACTACGACAAAGAAAAACTGCAGGAGCGCGTAGCGAAACTGGCAGGCGGCGTGGCCGTTCTGAAAGTAGGCGCAGCAACTGAAGTTGAAATGAAAGAGAAGAAAGCCCGCGTTGAAGATGCGCTGCACGCAACCCGTGCTGCTGTCGAAGAAGGCGTGGTTGCGGGTGGTGGTGTGGCGCTGGTTCGCGTTGCCGCACAGCTGGCCGATCTGCGTGGTCAGAACGAAGATCAGAACGTCGGTATCAAAGTTGCGCTGCGCGCAATGGAATCGCCACTGCGTCAGATCGTCTCTAACGCCGGTGAAGAGCCATCTGTTGTTGCTAACAATGTGAAAGCGGGCGACGGTAACTACGGTTACAACGCGCAGACTGAAGAGTACGGCAACATGATCGACTTCGGTATCCTGGACCCAACCAAAGTGACCCGTTCTGCTCTGCAGTACGCGGCCTCTGTTGCTGGTCTGATGATCACCACCGAATGTATGGTCACTGACCTGCCAAAAGGCGACGCACCTGATTTAGGCGGCGGCGCTGGCGGTATGGGTGGCATGGGCGGTATGGGCGGCATGATGTAA
>Pantoea_ananatis_PA13
ATGGCAGCTAAAGACGTAAAATTCGGTAATGACGCACGCGTAAAAATGTTGCGTGGCGTGAACGTACTGGCAGATGCAGTAAAAGTTACCCTGGGCCCGAAAGGCCGTAACGTGGTTCTGGATAAATCTTTTGGTGCACCGACCATCACTAAAGATGGTGTTTCTGTTGCGCGTGAAATCGAGCTGGAAGACAAGTTCGAAAACATGGGCGCACAGATGGTGAAAGAAGTTGCCTCTAAAGCGAACGACGCAGCAGGCGACGGTACCACCACGGCAACCGTGCTGGCGCAGTCCATCATCACCGAAGGCCTGAAAGCCGTTGCAGCGGGCATGAACCCGATGGATCTGAAGCGCGGTATCGACCAGGCGGTCATCGCTGCGGTTGAAGAACTGAAAAAACTGTCTGTTCCTTGCTCAGACTCCAAAGCTATCGCTCAGGTAGGGACTATCTCTGCTAACTCTGATGAAACCGTCGGTACCCTGATCGCTCAGGCGATGGAAAAAGTGGGCAAAGAAGGCGTCATCACCGTTGAAGAAGGCACCGGCCTGCAGGACGAGCTGGACGTGGTTGAAGGTATGCAGTTCGACCGTGGCTACCTGTCTCCGTACTTCATCAACAAGCCAGAAACAGGTGCCGTTGAGCTGGAAACCCCGTTCATCCTGCTGGCTGACAAGAAGATTTCTAACATCCGTGAAATGCTGCCAGTGCTGGAAGCCGTTGCGAAAGCAGGCAAACCACTGCTGATCATCGCGGAAGACGTAGAAGGCGAAGCGCTGGCAACGCTGGTGGTGAACACCATGCGCGGCATCGTGAAAGTGGCTGCGGTTAAAGCACCGGGCTTCGGCGACCGCCGTAAAGCCATGCTGCAGGATATCGCTATCCTGACCGGCGGTACCGTGATCTCTGAAGAGATCGGTATGGAGCTGGAAAAAGCAGCACTGGAAGATCTGGGCCAGGCGAAGCGTGTCGTGATCAACAAAGACACCACCACCATCATCGATGGCGTGGGTGAAGAAACCACTATTCAGGGTCGTGTCACTCAGATTCGTCAGCAGATTGAAGAAGCCACCTCTGACTACGACAAAGAAAAACTGCAGGAGCGCGTAGCGAAACTGGCAGGCGGCGTTGCCGTTCTGAAAGTGGGCGCAGCAACTGAAGTTGAAATGAAAGAGAAAAAAGCACGCGTTGAAGATGCCCTGCACGCAACCCGTGCTGCGGTTGAAGAAGGCGTGGTTGCAGGTGGTGGTGTGGCGCTGGTTCGCGTTGCAGCACAGCTGACCGAACTGCGTGGTCAGAACGAAGACCAGAACGTGGGTATCAAAGTTGCGCTGCGCGCAATGGAATCTCCACTGCGTCAGATCGTTTCTAACGCCGGCGAAGAGCCTTCTGTTGTGGCGAACAACGTGAAAGCAGGCGACGGTAACTACGGTTACAACGCGCAGACTGAAGAATACGGCAACATGATCGACTTCGGTATTCTGGACCCAACCAAAGTGACCCGTTCTGCTCTGCAGTACGCGGCATCGGTTGCTGGCCTGATGATCACCACCGAATGTATGGTCACTGACCTGCCGAAAGGCGATGCGCCAGACTTAGGTGCAGGCGCTGGCGGTATGGGTGGCATGGGCGGTATGGGCGGCATGATGTAA
>Pantoea_A4
ATGGCAGCTAAAGACGTAAAATTCGGTAATGACGCACGCGTAAAAATGCTGCGTGGCGTTAACGTACTGGCAGATGCAGTAAAAGTTACCCTGGGCCCGAAAGGCCGTAACGTGGTTCTGGATAAATCTTTTGGTGCACCGACCATCACCAAAGATGGCGTTTCTGTAGCACGTGAAATCGAGCTGGAAGACAAGTTCGAAAACATGGGTGCTCAGATGGTGAAAGAAGTTGCCTCTAAAGCAAACGACGCTGCGGGTGACGGTACTACTACTGCTACCGTACTGGCACAGGCTATCGTAAACGAAGGCCTGAAAGCTGTTGCTGCTGGCATGAACCCAATGGACCTGAAGCGCGGCATCGACAAAGCAGTTGTCGCTGCTGTTGAAGAGCTGAAAGCGCTGTCTGTTCCTTGCCAGGATACCAAAGCGATTGCTCAGGTTGGTACCATCTCTGCTAACTCTGATGAGTCAGTCGGTACCCTGATTGCTAAAGCGATGGATAAAGTAGGCAAAGAAGGTGTTATCACCGTTGAAGAAGGCACCGGCCTGCAAGACGAGCTGGACGTCGTTGAAGGTATGCAGTTCGACCGTGGCTACCTGTCTCCTTACTTCATCAACAAGCCAGAAACCGGCGCAATCGAACTGGATGCACCGTTTATCCTGTTGGCTGACAAGAAGATCTCTAACATCCGTGAACTGCTGCCAGTACTGGAAGCGGTTGCGAAAGCCGGTAAACCTCTGCTGATCATCGCTGAAGATGTTGAAGGCGAAGCACTGGCAACGCTGGTCGTTAACACCATGCGCGGTATCGTGAAAGTGGCTGCTGTTAAAGCACCTGGCTTCGGCGACCGTCGTAAAGCAATGCTGCAGGATATCGCAATCCTGACCGGCGGTACCGTAATCTCTGAAGAGATCGGTATGGAGCTGGAAAAAGCAACCCTGGAAGATCTGGGTCAGGCTAAGCGTGTTGTGATCAACAAAGATACTTCTACCATCATCGATGGTGTGGGCGATCAGGGTGCAATCTCTGGCCGTGTTACTCAGATCCGTCAGCAGATCGAAGAAGCAACTTCTGATTACGACAAAGAAAAACTGCAGGAGCGCGTAGCGAAACTGGCAGGCGGCGTAGCCGTTCTGAAAGTGGGTGCAGCCACTGAAGTTGAAATGAAAGAGAAGAAAGCACGCGTTGAAGATGCCCTGCACGCTACCCGTGCTGCGGTAGAAGAAGGCGTGGTTGCTGGTGGTGGTGTTGCACTGGTTCGCGTTGCAGCTAAGATCGCTGCTTCTGGCCTGAAAGGTCAGAACGAAGATCAGAACGTGGGTATCAAAGTTGCGCTGCGCGCAATGGAAGCTCCACTGCGTCAGATCGTTTCTAACGCCGGTGAAGAGCCATCTGTTGTTGCTAACAACGTGAAAGCAGGCGACGGCAACTACGGTTACAACGCTCAGACTGAAGAATACGGCAACATGATCGACTTCGGTATCCTGGACCCAACCAAAGTAACCCGTTCTGCGCTGCAGTACGCGTCTTCTGTTGCTGGTCTGATGATCACCACCGAAGCGATGGTAACTGACCTGCCAAAAAGCGATGCTCCTGATTTAGGTGCTGGCGCTGGCGGCATGGGTGGTATGGGCGGAATGGGCGGCATGATGTAA
>B011489
ATGGCAGCTAAAGACGTAAAATTCGGTAATGACGCACGCGTAAAAATGCTGCGTGGCGTGAACGTACTGGCAGATGCAGTAAAAGTTACCCTGGGCCCGAAAGGCCGTAACGTGGTTCTGGATAAATCTTTTGGTGCACCGACCATCACTAAAGATGGTGTTTCTGTGGCACGTGAAATCGAGCTGGAAGACAAGTTCGAGAACATGGGCGCGCAGATGGTGAAAGAAGTGGCCTCTAAAGCGAACGACGCTGCAGGCGACGGCACCACCACTGCAACCGTACTGGCTCAGTCTATCATCACCGAAGGCCTGAAAGCGGTCGCAGCGGGTATGAACCCGATGGATCTGAAGCGCGGTATCGACCAGGCGGTTATCGCTGCAGTTGAGAAACTGAAAGCGCTGTCTGTGCCTTGCTCAGACTCTAAAGCCATTGCGCAGGTGGGTACCATCTCTGCTAACTCCGATGAAACTGTAGGCCAGCTGATTGCTCAGGCGATGGAAAAAGTCGGTAAAGAAGGCGTGATCACCGTTGAAGAAGGCACCGGCCTGCAGGATGAGCTGGATGTGGTTGAAGGTATGCAGTTTGATCGCGGCTACCTCTCTCCTTACTTCATCAACAAGCCAGAAACCGGTGCGATTGAACTGGAATCTCCGTTCATCCTGCTGGCTGACAAGAAAATTTCTAACATCCGTGAAATGCTGCCAGTGCTGGAAGCCGTTGCGAAAGCAGGCAAACCACTGCTGATCATCGCGGAAGATGTTGAAGGCGAAGCGCTGGCAACGCTGGTGGTTAACACCATGCGTGGCATCGTGAAAGTGGCTGCTGTGAAAGCACCAGGCTTCGGCGACCGTCGTAAAGCGATGCTGCAGGATATTGCTATCCTGACCGGTGGTACCGTGATCTCTGAAGAAATCGGTATGGAGCTGGAAAAAGCGGCTCTGGAAGATCTGGGCCAGGCTAAACGCGTTGTGATCAACAAAGACACCACCACCATCATCGACGGTGTGGGTGAAGAAGCGACAATCCAGGGCCGTGTCACCCAGATTCGTCAGCAGATCGAAGAAGCAACCTCTGACTACGACAAAGAAAAACTGCAGGAGCGCGTAGCGAAACTGGCAGGCGGCGTAGCCGTTCTGAAAGTAGGCGCAGCAACTGAAGTTGAAATGAAAGAGAAGAAAGCCCGCGTTGAAGATGCGCTGCACGCAACCCGTGCTGCTGTAGAAGAAGGCGTGGTTGCAGGTGGTGGTGTGGCGCTGGTTCGCGTTGCAGCACAGCTGGCGGATCTGCGTGGTCAGAACGAAGATCAGAACGTCGGTATCAAAGTTGCGCTGCGCGCGATGGAATCTCCACTGCGTCAGATCGTGTCTAACGCCGGTGAAGAGCCATCTGTTGTTGCTAACAACGTGAAAGCGGGCGACGGTAACTACGGTTACAACGCGCAGACTGAAGAGTATGGCAACATGATCGACTTCGGTATCCTGGACCCAACCAAAGTGACCCGTTCTGCTCTGCAGTACGCGGCCTCAGTTGCAGGTCTGATGATCACCACCGAATGTATGGTCACTGACATGCCTAAAGGCGACGCACCTGATTTAGGCGGCGGCGCTGGCGGTATGGGTGGCATGGGCGGTATGGGCGGCATGATGTAA
>Pantoea_ananatis_PA4
ATGGCAGCTAAAGACGTAAAATTCGGTAATGACGCACGCGTAAAAATGTTGCGTGGCGTGAACGTACTGGCAGATGCAGTAAAAGTTACCCTGGGCCCGAAAGGCCGTAACGTGGTTCTGGATAAATCTTTTGGTGCACCGACCATCACTAAAGATGGTGTTTCTGTTGCGCGTGAAATCGAGCTGGAAGACAAGTTCGAAAACATGGGCGCACAGATGGTGAAAGAAGTTGCCTCTAAAGCGAACGACGCGGCAGGCGACGGTACCACCACGGCAACCGTGCTGGCGCAGTCCATCATCACCGAAGGCCTGAAAGCCGTTGCAGCGGGCATGAACCCGATGGATCTGAAGCGCGGTATCGACCAGGCGGTCATCGCTGCGGTTGAAGAGCTGAAAAAACTGTCTGTTCCTTGCTCAGACTCTAAAGCTATCGCTCAGGTAGGGACTATCTCTGCTAACTCTGATGAAACCGTCGGTACCCTGATCGCTCAGGCGATGGAAAAAGTGGGCAAAGAAGGCGTCATCACCGTTGAAGAAGGCACCGGCCTGCAGGACGAGCTGGACGTGGTTGAAGGTATGCAGTTCGACCGTGGCTACCTGTCTCCGTACTTCATCAACAAGCCAGAAACAGGTGCCGTTGAGCTGGAAACCCCGTTCATCCTGCTGGCTGACAAGAAGATTTCTAACATCCGTGAAATGCTGCCAGTGCTGGAAGCCGTTGCGAAAGCAGGCAAACCACTGCTGATCATCGCGGAAGACGTAGAAGGCGAAGCGCTGGCGACGCTGGTGGTGAACACCATGCGCGGCATCGTGAAAGTGGCTGCGGTTAAAGCACCGGGCTTCGGCGACCGCCGTAAAGCCATGCTGCAGGATATCGCTATCCTGACCGGCGGTACCGTGATCTCTGAAGAGATCGGTATGGAGCTGGAAAAAGCAGCACTGGAAGATCTGGGCCAGGCGAAGCGTGTCGTGATCAACAAAGACACCACCACCATCATCGATGGCGTGGGTGAAGAAACCACTATTCAGGGTCGTGTCACTCAGATTCGTCAGCAGATTGAAGAAGCCACCTCTGACTACGACAAAGAAAAACTGCAGGAGCGCGTAGCGAAACTGGCAGGCGGCGTTGCCGTTCTGAAAGTGGGCGCAGCAACTGAAGTTGAAATGAAAGAGAAAAAAGCACGCGTTGAAGATGCCCTGCACGCAACCCGTGCTGCGGTTGAAGAAGGCGTGGTTGCAGGTGGTGGTGTGGCGCTGGTTCGCGTTGCAGCACAGCTGACCGAACTGCGTGGTCAGAACGAAGACCAGAACGTGGGTATCAAAGTTGCGCTGCGCGCAATGGAATCTCCACTGCGTCAGATCGTTTCTAACGCCGGCGAAGAGCCTTCTGTTGTGGCGAACAACGTGAAAGCAGGCGACGGTAACTACGGTTACAACGCGCAGACTGAAGAATACGGCAACATGATCGACTTCGGTATTCTGGACCCAACCAAAGTGACCCGTTCTGCTCTGCAGTACGCGGCATCGGTTGCTGGCCTGATGATCACCACCGAATGTATGGTCACTGACCTGCCGAAAGGTGATGCGCCAGACTTAGGTGCAGGCGCTGGCGGTATGGGTGGCATGGGCGGTATGGGCGGCATGATGTAA
>B016381
ATGGCAGCTAAAGACGTAAAATTCGGTAATGACGCACGCGTAAAAATGCTGCGTGGCGTGAACGTACTGGCAGATGCAGTAAAAGTTACCCTGGGCCCAAAAGGCCGTAACGTGGTTCTGGATAAATCTTTTGGTGCACCGACCATCACTAAAGATGGTGTTTCTGTGGCACGTGAAATCGAACTGGAAGACAAGTTCGAGAACATGGGCGCGCAGATGGTGAAAGAAGTTGCCTCTAAAGCGAACGACGCTGCGGGCGACGGTACCACCACTGCTACCGTACTGGCGCAGTCTATCATCACCGAAGGCCTGAAAGCCGTTGCCGCGGGTATGAACCCGATGGACCTGAAGCGCGGTATCGACCAGGCAGTTATCGCTGCGGTTGAGAAACTGAAAGCGCTGTCTGTACCGTGCTCAGACTCTAAAGCGATTGCGCAGGTAGGTACCATCTCTGCTAACTCCGATGAAACCGTGGGCCAGCTGATTGCTCAGGCGATGGAGAAAGTCGGTAAAGAAGGCGTGATCACCGTTGAAGAAGGCACCGGCCTGCAGGACGAGCTGGATGTGGTAGAAGGTATGCAGTTCGATCGCGGTTACCTGTCACCTTACTTCATCAACAAACCAGAAACCGGTGCGATTGAACTGGAATCTCCGTTCATCCTGCTGGCTGACAAGAAAATTTCTAACATCCGTGAAATGCTGCCAGTGCTGGAAGCCGTGGCAAAAGCCGGCAAACCACTGCTGATCATCGCGGAAGACGTAGAAGGCGAAGCGCTGGCTACCCTGGTGGTTAACACCATGCGCGGCATCGTGAAAGTAGCTGCGGTTAAAGCACCAGGCTTCGGCGACCGTCGTAAAGCCATGCTGCAGGATATCGCTATCCTGACCGGTGGTACTGTGATTTCTGAAGAGATCGGCATGGAGCTGGAAAAAGCAGCTCTGGAAGATCTGGGTCAGGCAAAACGCGTTGTGATCAACAAAGACACCACCACCATCATCGACGGTGTGGGTGAAGAAGCGACGATTCAGGGTCGTGTTACCCAGATTCGTCAGCAGATCGAAGAAGCCACTTCTGACTACGACAAAGAAAAACTGCAGGAGCGTGTCGCTAAACTGGCAGGCGGCGTTGCCGTTCTGAAAGTGGGCGCAGCAACTGAAGTTGAAATGAAAGAGAAGAAAGCCCGCGTTGAAGATGCCCTGCATGCAACCCGTGCTGCGGTAGAAGAAGGTGTGGTTGCTGGTGGTGGTGTGGCGCTGGTTCGCGTTGCAGCCCAGCTGGCCGATCTGCGTGGTCAGAACGAAGATCAGAACGTCGGTATCAAAGTTGCGCTGCGCGCAATGGAATCTCCACTGCGTCAGATCGTTTCTAACGCCGGTGAAGAACCATCAGTGGTCGCTAACAACGTGAAAGCGGGCGACGGTAACTACGGTTACAACGCGCAGACTGAAGAGTACGGCAACATGATCGACTTCGGTATCCTGGACCCAACCAAAGTGACCCGTTCTGCTCTGCAGTACGCGGCTTCTGTTGCGGGTCTGATGATCACCACCGAATGTATGGTCACTGACCTGCCAAAAGGCGACGCACCTGATTTAGGCGGCGGCGCTGGCGGTATGGGTGGCATGGGCGGTATGGGCGGCATGATGTAA
>Pantoea_agglomerans_IG1
ATGGCAGCTAAAGACGTAAAATTCGGTAATGACGCACGCGTAAAAATGCTGCGTGGCGTGAACGTACTGGCAGATGCAGTAAAAGTTACCCTGGGTCCTAAAGGCCGTAACGTAGTCCTGGATAAATCTTTTGGTGCACCGACCATCACTAAAGATGGTGTTTCTGTTGCACGTGAAATCGAGCTGGAAGACAAGTTCGAGAACATGGGCGCGCAGATGGTGAAAGAAGTTGCCTCTAAAGCGAACGACGCTGCGGGCGACGGTACCACCACTGCAACCGTACTGGCACAGTCTATCATCACCGAAGGCCTGAAAGCGGTCGCAGCGGGTATGAACCCGATGGACCTGAAGCGCGGTATTGACCAGGCTGTTATCGCTGCGGTTGAGAAACTGAAAGCGCTGTCTGTTCCTTGCTCTGACTCTAAAGCGATTGCGCAGGTAGGTACTATCTCTGCTAACTCCGATGAAACCGTGGGCCAGTTGATTGCTCAGGCGATGGAGAAAGTGGGTAAAGAAGGCGTGATCACCGTTGAAGAAGGCACCGGCCTGCAGGATGAGCTGGATGTGGTTGAAGGTATGCAGTTTGATCGCGGCTACCTGTCACCTTACTTCATCAACAAGCCAGAAACCGGTGCGATTGAACTGGAATCTCCGTTCATCCTGCTGGCTGACAAGAAAATCTCTAACATCCGTGAAATGCTGCCAGTGCTGGAAGCCGTTGCGAAAGCCGGCAAACCACTGCTGATCATCGCGGAAGATGTTGAAGGCGAAGCGCTGGCAACACTGGTGGTTAACACCATGCGCGGCATCGTGAAAGTGGCTGCGGTTAAAGCACCAGGCTTCGGCGACCGTCGTAAAGCTATGCTGCAGGATATCGCTATCCTGACCGGTGGTACCGTAATCTCTGAAGAGATCGGTATGGAACTGGAGAAAGCGGCTCTGGAAGATCTGGGCCAGGCAAAACGCGTTGTGATCAACAAAGACACCACCACCATCATCGACGGTGTGGGTGAAGAAGCGACAATTCAGGGCCGTGTAACCCAGATTCGTCAGCAGATCGAAGAAGCAACGTCTGACTACGACAAAGAAAAACTGCAGGAGCGCGTAGCGAAACTGGCAGGCGGCGTAGCCGTTCTGAAAGTAGGCGCAGCAACTGAAGTTGAAATGAAAGAGAAGAAAGCCCGCGTTGAAGATGCGCTGCACGCAACCCGTGCTGCCGTTGAAGAAGGTGTGGTTGCTGGTGGTGGTGTGGCGCTGGTTCGCGTGGCAGCACAGCTGGTTGATCTGCGTGGTCAGAACGAAGATCAGAACGTCGGTATCAAAGTTGCGCTGCGCGCGATGGAATCTCCACTGCGTCAGATCGTTTCTAACGCCGGTGAAGAGCCATCTGTAGTCGCTAACAACGTGAAAGCGGGCGACGGTAACTACGGTTACAACGCGCAGACTGAAGAGTACGGCAACATGATCGACTTCGGTATCCTGGACCCAACCAAAGTGACCCGTTCTGCTCTGCAGTACGCGGCCTCTGTTGCGGGTCTGATGATCACAACCGAATGTATGGTCACTGACCTGCCAAAAGGCGACGCACCTGATTTAGGCGGCGGCGCTGGCGGTATGGGTGGCATGGGCGGTATGGGCGGCATGATGTAA
>VB8951-A
ATGGCAGCTAAAGACGTAAAATTCGGTAATGACGCTCGCGTAAAAATGCTGCGCGGCGTGAACGTACTGGCAGATGCAGTAAAAGTTACCCTGGGCCCGAAAGGCCGTAACGTGGTTCTGGATAAATCTTTTGGTGCACCGACCATCACTAAAGATGGCGTGTCCGTAGCGCGTGAGATCGAACTGGAAGACAAGTTCGAAAACATGGGCGCGCAGATGGTGAAAGAAGTTGCCTCTAAAGCGAACGACGCAGCAGGCGACGGTACCACCACCGCAACCGTACTGGCTCAGTCAATCATCACCGAAGGCCTGAAAGCTGTGGCTGCGGGTATGAACCCGATGGATCTGAAGCGCGGTATCGACCAGGCCGTTATCGCGGCGGTTGAGCAGCTGAAAGCGCTGTCCGTTCCTTGCTCAGACTCTAAAGCTATCGCCCAGGTCGGCACCATTTCCGCTAACTCCGATGAGAGCGTCGGTACCCTGATCGCCCAGGCGATGGAAAAAGTGGGTAAAGAAGGCGTTATCACCGTTGAAGAAGGCACCGGTCTGCAGGACGAGCTGGACGTAGTTGAAGGTATGCAGTTTGACCGCGGCTACCTCTCTCCGTACTTCATCAACAAGCCGGAAACCGGCGCAGTTGAACTGGAATCGCCGTTCATCCTGCTGGCTGACAAGAAAATCTCCAACATCCGCGAAATGCTGCCGGTGCTGGAAGCCGTGGCTAAAGCAGGCAAACCGCTGCTGATCGTTGCTGAAGACGTTGAAGGCGAAGCGCTGGCGACGCTGGTGGTTAACACCATGCGCGGCATCGTAAAAGTCGCTGCGGTGAAAGCGCCGGGCTTCGGCGATCGTCGTAAAGCAATGCTGCAGGATATCGCTATCCTGACTGGCGGTACCGTTATCTCTGAAGAGATCGGTATGGAGCTGGAAAAAGCGGCGCTGGAAGATCTGGGCCAGGCAAAACGCGTTGTGATCAACAAAGACACCACCACCATCATCGACGGTGTGGGTGAAGAGGCGACGATTCAGGGCCGCGTAACCCAGATTCGTCAGCAGATCGAAGAAGCGACCTCTGACTACGACAAAGAAAAACTGCAGGAGCGCGTAGCGAAACTGGCAGGCGGCGTGGCCGTTCTGAAAGTAGGCGCAGCAACTGAAGTTGAAATGAAAGAGAAGAAAGCCCGCGTTGAAGATGCCCTGCACGCGACCCGTGCTGCGGTAGAAGAAGGCGTGGTAGCGGGCGGCGGCGTAGCGCTGGTTCGCGTTGCAGCACAGCTGGCCGATCTGCGTGGTCAGAACGAAGATCAGAACGTCGGTATTAAAGTTGCGCTGCGCGCAATGGAAGCGCCGCTGCGTCAGATCGTTTCTAACGCCGGCGAAGAGCCGTCTGTTGTCGCTAACAACGTGAAAGCGGGCGACGGCAACTACGGTTACAACGCGCAGACTGAAGAATACGGCAACATGATCGACTTCGGTATCCTGGACCCAACCAAAGTGACCCGTTCTGCGCTGCAGTACGCGGCCTCTGTTGCTGGTCTGATGATCACCACCGAGTGCATGGTGACCGACCTGCCGAAAGGCGACGCGCCTGATTTAGGTGCTGGCGCTGGCGGCATGGGCGGCATGGGCGGAATGGGCGGCATGATGTAA
>15320
ATGGCAGCTAAAGACGTAAAATTCGGTAATGACGCACGCGTAAAAATGTTGCGTGGCGTGAACGTACTGGCAGATGCAGTAAAAGTTACCCTGGGCCCGAAAGGCCGTAACGTGGTTCTGGATAAATCTTTTGGTGCACCGACCATCACTAAAGATGGTGTTTCTGTTGCGCGTGAAATCGAGCTGGAAGACAAGTTCGAAAACATGGGCGCACAGATGGTGAAAGAAGTTGCCTCTAAAGCGAACGACGCGGCAGGCGACGGTACCACCACGGCAACCGTGCTGGCGCAGTCCATCATCACCGAAGGCCTGAAAGCCGTTGCAGCGGGCATGAACCCGATGGATCTGAAGCGCGGTATCGACCAGGCGGTCATCGCTGCGGTTGAAGAGCTGAAAAAACTGTCTGTTCCTTGCTCAGATTCTAAAGCTATCGCTCAGGTAGGGACTATCTCTGCTAACTCTGATGAAACCGTCGGTACCCTGATCGCTCAGGCGATGGAAAAAGTGGGCAAAGAAGGCGTCATCACCGTTGAAGAAGGCACCGGCCTGCAGGACGAGCTGGACGTGGTTGAAGGTATGCAGTTCGACCGTGGCTACCTGTCTCCGTACTTCATCAACAAGCCAGAAACAGGTGCCGTTGAGCTGGAAACCCCGTTCATCCTGCTGGCTGACAAGAAGATTTCTAACATCCGTGAAATGCTGCCAGTGCTGGAAGCCGTTGCGAAAGCAGGCAAACCACTGCTGATCATCGCGGAAGACGTAGAAGGCGAAGCGCTGGCGACGCTGGTGGTGAACACCATGCGCGGCATCGTGAAAGTGGCTGCGGTTAAAGCACCGGGCTTCGGCGACCGCCGTAAAGCCATGCTGCAGGATATCGCTATCCTGACCGGCGGTACCGTGATCTCTGAAGAGATCGGTATGGAGCTGGAAAAAGCAGCACTGGAAGATCTGGGCCAGGCGAAGCGTGTCGTGATCAACAAAGACACCACCACCATCATCGATGGCGTGGGTGAAGAAACCACTATTCAGGGTCGTGTCACTCAGATTCGTCAGCAGATTGAAGAAGCCACCTCTGACTACGACAAAGAAAAACTGCAGGAGCGCGTAGCGAAACTGGCAGGCGGCGTTGCCGTTCTGAAAGTGGGCGCAGCAACTGAAGTTGAAATGAAAGAGAAAAAAGCACGCGTTGAAGATGCCCTGCACGCAACCCGTGCTGCGGTTGAAGAAGGCGTGGTTGCAGGTGGTGGTGTGGCGCTGGTTCGCGTTGCAGCACAGCTGACCGAACTGCGTGGTCAGAACGAAGACCAGAACGTGGGTATCAAAGTTGCGCTGCGCGCAATGGAATCTCCACTGCGTCAGATCGTTTCTAACGCCGGCGAAGAGCCTTCTGTTGTGGCGAACAACGTGAAAGCAGGCGACGGTAACTACGGTTACAACGCGCAGACTGAAGAATACGGCAACATGATCGACTTCGGTATTCTGGACCCAACCAAAGTGACCCGTTCTGCTCTGCAGTACGCGGCATCGGTTGCTGGCCTGATGATCACCACCGAATGTATGGTCACTGACCTGCCGAAAGGCGATGCGCCAGACTTAGGTGCAGGCGCTGGCGGTATGGGTGGCATGGGCGGTATGGGCGGCATGATGTAA
>SP03372
ATGGCAGCTAAAGACGTAAAATTCGGTAATGACGCACGCGTAAAAATGCTGCGTGGCGTGAACGTACTGGCAGATGCAGTAAAAGTTACCCTGGGCCCGAAAGGCCGTAACGTGGTTCTGGATAAATCTTTTGGTGCACCGACCATCACTAAAGATGGTGTTTCTGTGGCACGTGAAATCGAGCTGGAAGACAAGTTCGAGAACATGGGCGCGCAGATGGTGAAAGAAGTGGCCTCTAAAGCGAACGACGCTGCAGGCGACGGTACCACCACTGCAACCGTACTGGCTCAGTCTATCATCACCGAAGGCCTGAAAGCGGTCGCAGCGGGTATGAACCCGATGGATCTGAAGCGCGGTATCGACCAGGCGGTTATCGCTGCAGTTGAGAAACTGAAAGCGCTGTCTGTGCCTTGCTCAGACTCTAAAGCCATTGCGCAGGTGGGTACGATCTCTGCTAACTCCGATGAAACCGTAGGCCAGCTGATTGCTCAGGCGATGGAAAAAGTCGGTAAAGAAGGCGTGATCACCGTTGAAGAAGGCACCGGCCTGCAGGATGAGCTGGATGTGGTTGAAGGTATGCAGTTTGATCGCGGCTACCTCTCTCCTTACTTCATCAACAAGCCAGAAACCGGTGCGATTGAACTGGAATCTCCGTTCATCCTGCTGGCTGACAAGAAAATTTCTAACATCCGTGAAATGCTGCCAGTGCTGGAAGCCGTTGCGAAAGCAGGCAAACCACTGCTGATCATCGCGGAAGATGTTGAAGGCGAAGCGCTGGCAACGCTGGTGGTTAACACCATGCGTGGCATCGTGAAAGTGGCTGCTGTGAAAGCACCAGGCTTCGGCGACCGTCGTAAAGCGATGCTGCAGGATATCGCTATCCTGACCGGTGGTACCGTGATCTCTGAAGAAATCGGTATGGAGCTGGAAAAAGCGGCTCTGGAAGATCTGGGCCAGGCTAAACGCGTTGTGATCAACAAAGACACCACCACCATCATCGACGGTGTGGGTGAAGAAGCGACAATCCAGGGCCGTGTCACCCAGATTCGTCAGCAGATCGAAGAAGCAACCTCTGACTACGACAAAGAAAAACTGCAGGAGCGCGTAGCGAAACTGGCAGGCGGCGTAGCCGTTCTGAAAGTAGGCGCAGCAACTGAAGTTGAAATGAAAGAGAAGAAAGCCCGCGTTGAAGATGCGCTGCACGCAACCCGTGCTGCTGTAGAAGAAGGCGTGGTTGCAGGTGGTGGTGTGGCGCTGGTTCGCGTTGCAGCACAGCTGGCGGATCTGCGTGGTCAGAACGAAGATCAGAACGTCGGTATCAAAGTTGCGCTGCGCGCGATGGAATCTCCACTGCGTCAGATCGTGTCTAACGCCGGTGAAGAGCCATCTGTTGTTGCTAACAACGTGAAAGCGGGCGACGGTAACTACGGTTACAACGCGCAGACTGAAGAGTATGGCAACATGATCGACTTCGGTATCCTGGACCCAACCAAAGTGACCCGTTCTGCTCTGCAGTACGCGGCCTCAGTTGCAGGTCTGATGATCACCACCGAATGTATGGTCACTGACCTGCCTAAAGGCGACGCACCTGATTTAGGCGGCGGCGCTGGCGGTATGGGTGGCATGGGCGGTATGGGCGGCATGATGTAA
>X44686
ATGGCAGCTAAAGACGTAAAATTCGGTAATGACGCTCGCGTAAAAATGCTGCGCGGCGTGAACGTACTGGCAGATGCAGTAAAAGTTACCCTGGGCCCGAAAGGCCGTAACGTGGTTCTGGATAAATCTTTTGGTGCACCGACCATCACTAAAGATGGCGTGTCCGTAGCGCGTGAGATCGAACTGGAAGACAAGTTCGAAAACATGGGCGCGCAGATGGTGAAAGAAGTTGCCTCTAAAGCGAACGACGCAGCAGGCGACGGTACCACCACCGCAACCGTACTGGCTCAGTCAATCATCACCGAAGGCCTGAAAGCTGTGGCTGCGGGTATGAACCCGATGGATCTGAAGCGCGGTATCGACCAGGCCGTTATCGCGGCGGTTGAGCAGCTGAAAGCGCTGTCCGTTCCTTGCTCAGACTCTAAAGCTATCGCCCAGGTCGGCACCATTTCCGCTAACTCCGATGAGAGCGTCGGTACCCTGATCGCCCAGGCGATGGAAAAAGTGGGTAAAGAAGGCGTTATCACCGTTGAAGAAGGCACCGGTCTGCAGGACGAGCTGGACGTAGTTGAAGGTATGCAGTTTGACCGCGGCTACCTCTCTCCGTACTTCATCAACAAGCCGGAAACCGGCGCAGTTGAACTGGAATCGCCGTTCATCCTGCTGGCTGACAAGAAAATCTCCAACATCCGCGAAATGCTGCCGGTGCTGGAAGCCGTGGCTAAAGCAGGCAAACCGCTGCTGATCGTTGCTGAAGACGTTGAAGGCGAAGCGCTGGCGACGCTGGTGGTCAACACCATGCGCGGCATCGTAAAAGTCGCTGCGGTGAAAGCGCCGGGCTTTGGCGATCGTCGTAAAGCAATGCTGCAGGATATCGCTATCCTGACTGGCGGTACCGTTATCTCTGAAGAGATCGGTATGGAGCTGGAAAAAGCGGCGCTGGAAGATCTGGGCCAGGCAAAACGCGTTGTGATCAACAAAGACACCACCACCATCATCGACGGTGTGGGTGAAGAGGCGACGATTCAGGGCCGCGTAACCCAGATTCGTCAGCAGATCGAAGAAGCGACCTCTGACTACGACAAAGAAAAACTGCAGGAGCGCGTAGCGAAACTGGCAGGCGGCGTGGCCGTTCTGAAAGTAGGCGCAGCAACTGAAGTTGAAATGAAAGAGAAGAAAGCCCGCGTTGAAGATGCCCTGCACGCGACCCGTGCTGCGGTAGAAGAAGGCGTGGTAGCGGGCGGCGGCGTAGCGCTGGTTCGCGTTGCAGCACAGCTGGCCGATCTGCGTGGTCAGAACGAAGATCAGAACGTCGGTATTAAAGTTGCGCTGCGCGCAATGGAAGCGCCGCTGCGTCAGATCGTTTCTAACGCCGGCGAAGAGCCGTCTGTTGTCGCTAACAACGTGAAAGCGGGCGACGGCAACTACGGTTACAACGCGCAGACTGAAGAATACGGCAACATGATCGACTTCGGTATCCTGGACCCAACCAAAGTGACCCGTTCTGCGCTGCAGTACGCGGCCTCTGTTGCTGGTCTGATGATCACCACCGAGTGCATGGTGACCGACCTGCCGAAAGGCGACGCGCCTGATTTAGGTGCTGGCGCTGGCGGCATGGGCGGCATGGGCGGAATGGGCGGCATGATGTAA
>Pantoea_GM01
ATGGCAGCTAAAGACGTAAAATTCGGTAATGACGCACGCGTGAAAATGCTGCGTGGCGTAAACGTACTGGCAGATGCAGTAAAAGTTACCCTGGGCCCGAAAGGCCGTAACGTGGTTCTGGATAAATCTTTTGGTGCACCGACCATCACTAAAGATGGTGTTTCTGTTGCGCGTGAAATCGAGCTGGAAGATAAGTTCGAAAACATGGGCGCACAGATGGTGAAAGAAGTGGCCTCTAAAGCGAACGACGCAGCAGGCGACGGCACCACCACTGCAACCGTACTGGCTCAGGCAATCATCACTGAAGGCCTGAAAGCCGTTGCAGCGGGCATGAACCCGATGGATCTGAAGCGCGGTATCGATAAAGCCGTTATCGCTGCTGTTGAAGAGTTGAAAACCCTGTCTGTGCCTTGCCAGGATTCACGCGCAATTGCCCAGGTGGGTACCATCTCTGCTAACTCTGACGAAACCGTCGGCACCCTGATTGCTGATGCAATGGACAAAGTGGGCAAAGAAGGCGTTATCACCGTTGAAGAAGGCACCGGCTTGCAAGACGAGCTGGACGTGGTTGAAGGTATGCAGTTCGACCGTGGCTACCTGTCGCCGTACTTCATCAACAAGCCAGAAACTGGCGCAGTTGAGCTGGAAACCCCGTTCATCCTGCTGGCTGACAAGAAGATCTCTAACATCCGCGAAATGCTGCCTGTGCTGGAAGCCGTTGCTAAAGCCGGTAAGCCGCTGCTGATCGTTGCAGAAGACGTGGAAGGTGAAGCGCTGGCAACGCTGGTGGTTAACACCATGCGCGGTATCGTGAAAGTGGCTGCGGTTAAAGCGCCGGGCTTCGGCGACCGTCGTAAAGCGATGCTGCAGGATATTGCTATCCTGACCGGCGGTACCGTTATCTCTGAAGAGATCGGTATGGAGCTGGAGAAAGCGACGCTGGAAGATCTGGGTCAGGCAAAACGCGTTGTGATCAACAAAGACACCACCACCATCATCGATGGCGTGGGCGATCAAGGTGCTATCTCTGGCCGCGTAACGCAGATTCGTCAGCAGATCGAAGAAGCGACCTCTGATTACGACAAAGAGAAACTGCAGGAGCGCGTAGCGAAACTGGCAGGCGGCGTTGCCGTACTGAAAGTGGGCGCAGCAACTGAAGTTGAAATGAAAGAGAAGAAAGCACGCGTTGAAGATGCCCTGCACGCGACCCGTGCTGCGGTTGAAGAAGGTGTGGTTGCGGGTGGTGGTGTGGCGCTGGTTCGCGTTGCAGCGAAAATCGCCGCATCTGGCCTGAAAGGCGATAACGAAGACCAGAACGTGGGTATCAAAGTTGCGCTGCGCGCAATGGAAGCGCCACTGCGTCAGATCGTGTCTAACGCCGGCGAAGAGCCATCTGTCGTGGCCAACAACGTGAAAGCGGGTGACGGTAACTACGGTTACAACGCGCAGACCGAAGAGTACGGCAACATGATCGACTTCGGTATCCTGGATCCAACCAAAGTGACGCGTTCTGCACTGCAATACGCTTCATCTGTGGCTGGCCTGATGATCACCACCGAAGCAATGGTCACTGACCTGCCAAAAAGCGACGCACCTGATTTAGGCGGCGCTGGCGGTATGGGTGGCATGGGCGGAATGGGCGGCATGATGTAA
>Yersinia_pestis_1045
ATGGCAGCTAAAGACGTAAAATTCGGTAACGACGCTCGCATTAAAATGCTACGCGGCGTAAACATCCTTGCTGATGCAGTGAAAGTGACTCTGGGCCCTAAAGGCCGTAACGTAGTTCTGGATAAGTCTTTCGGTTCTCCAACGATCACTAAAGACGGTGTTTCTGTTGCACGTGAAATCGAACTGGAAGACAAGTTCGAGAACATGGGCGCACAGATGGTTAAAGAAGTTGCCTCTAAAGCAAATGATGCTGCGGGTGACGGTACCACGACTGCAACAGTATTGGCTCAATCCATCATCACTGAAGGCCTGAAAGCAGTTGCCGCAGGCATGAACCCAATGGATCTGAAGCGCGGCATCGACAAAGCCGTTATCGCAGCGGTAGAAGAGCTGAAAAAACTGTCTGTACCTTGCTCTGATTCCAAAGCGATTGCTCAGGTCGGTACCATCTCTGCAAACTCCGACTCAACCGTTGGCGAACTGATCGCTCAAGCGATGGAAAAAGTCGGTAAAGAAGGCGTTATCACCGTTGAAGAAGGTTCAGGCCTGCAAGACGAGTTGGACGTTGTAGAAGGTATGCAGTTCGATCGCGGCTACCTGTCTCCTTACTTCATCAATAAACCAGAAACTGGCTCTATTGAACTTGAAAGCCCATTCATTCTGTTGGCTGACAAGAAAATCTCTAACATCCGTGAAATGCTGCCAGTTCTGGAAGCCGTAGCGAAAGCCGGCAAGCCACTGCTGATCATTGCAGAAGACGTTGAAGGCGAAGCCCTGGCGACTCTGGTAGTGAACACCATGCGCGGTATCGTTAAAGTTGCAGCGGTTAAAGCACCTGGCTTCGGCGACCGTCGTAAAGCGATGCTGCAAGACATCGCGACCCTGACTGCGGGTACTGTTATCTCTGAAGAGATCGGTCTGGAACTGGAAAAAACTACTCTGGAAGATCTGGGTCAGGCGAAACGTGTTGTTATCAACAAAGACACCACCATCATTATTGATGGCGTAGGCGATGAAGCGGCAATCCAAGGCCGTGTGGCTCAGATTCGTCAGCAGATTGAAGATGCCACTTCTGACTACGACAAAGAAAAACTGCAAGAGCGTGTTGCTAAACTGGCTGGCGGCGTTGCCGTTATCAAAGTGGGCGCCGCAACTGAAGTTGAAATGAAAGAGAAGAAAGCACGCGTTGAAGATGCTCTGCATGCAACTCGTGCCGCAGTAGAAGAAGGCGTCGTAGCGGGTGGTGGTGTTGCACTGATTCGTGCAGCTCACGCTATCGCTGGCCTGAAAGGCGATAACGAAGACCAGAACGTGGGTATTAAAGTGGCTCTGCGTGCGATGGAATCTCCACTGCGTCAGATCGTGGTTAACGCGGGTGAAGAAGCCTCTGTTATCGCGAACAAAGTTAAAGCGGGTGAAGGTAGCTTCGGTTACAACGCTTATACTGAAGAATACGGCGACATGATCGCGATGGGTATCTTGGATCCAACTAAAGTGACGCGTTCTGCTCTGCAGTACGCAGCCTCTATTGCTGGTCTGATGATTACCACCGAGTGCATGGTTACTGACCTGCCACGTGATGACAAAGGTGCTGATATGGGCGCTGGCGGCATGGGTGGTATGGGTGGTATGGGCGGCATGATGTAA
>Pantoea_At-9b
ATGGCAGCTAAAGACGTAAAATTCGGTAATGACGCACGCGTAAAAATGTTGCGTGGCGTGAACGTACTGGCAGATGCAGTAAAAGTTACCCTGGGCCCGAAAGGCCGTAACGTGGTTCTGGATAAATCTTTTGGTGCACCGACCATCACTAAAGATGGTGTTTCTGTGGCACGTGAAATCGAACTGGAAGACAAGTTCGAAAACATGGGTGCGCAGATGGTGAAAGAAGTGGCCTCTAAAGCGAATGACGCAGCAGGCGACGGCACCACCACTGCAACCGTACTGGCACAGGCTATCGTTAACGAAGGTCTGAAAGCTGTTGCGGCTGGCATGAACCCGATGGACCTGAAGCGCGGTATCGACAAAGCCGTTATCGCTGCGGTTGAGCAGCTGAAAGCGCTGTCAGTTCCGTGCTCTGACTCTAAAGCCATTGCTCAGGTTGGTACCATTTCTGCCAACTCCGATGAAAGCGTCGGCACCCTGATCGCTCAGGCGATGGAAAAAGTGGGTAAAGAAGGCGTGATCACCGTTGAAGAAGGTACCGGCCTGCAAGACGAGCTGGACGTGGTTGAAGGTATGCAGTTCGACCGTGGTTACCTCTCTCCGTACTTCATCAACAAGCCAGAAACCGGTGCTGTTGAACTGGAAAGCCCGTTCATTCTGCTGGCTGACAAGAAAATCTCTAACATCCGCGAAATGCTGCCGGTGCTGGAAGCCGTTGCCAAAGCTGGCAAACCGCTGCTGATCATCGCTGAAGACGTGGAAGGCGAAGCGCTGGCTACGCTGGTGGTTAACACCATGCGCGGTATCGTGAAAGTGGCTGCGGTGAAAGCACCGGGCTTCGGCGACCGTCGTAAAGCCATGCTGCAGGATATCGCTATCCTGACTGGCGGTACTGTTATCTCTGAAGAGATCGGTATGGAGCTGGAAAAAGCGGCACTGGAAGACCTCGGCCAGGCAAAACGCGTCGTGATCAACAAAGACACCACTACCATCATCGACGGTGTGGGCGACGAAGGCGCTATCTCTGGTCGCGTGACTCAGATTCGTCAGCAGATCGAAGAAGCAACTTCTGATTACGACAAAGAAAAACTGCAGGAGCGCGTAGCGAAACTGGCAGGCGGCGTGGCCGTACTGAAAGTGGGCGCAGCAACTGAAGTTGAAATGAAAGAGAAGAAAGCCCGCGTTGAAGATGCCCTGCACGCAACCCGTGCTGCGGTAGAAGAAGGTGTGGTTGCTGGTGGTGGCGTGGCGCTGGTACGCGTTGCGGCTAAACTGACTGAGCTGAAAGGCCAGAACGAAGATCAGAACGTGGGTATCAAAGTTGCGCTGCGCGCGATGGAAGCTCCGCTGCGTCAGATCGTATCTAACGCCGGTGAAGAGCCGTCTGTGGTTGCTAACAACGTGAAAGCGGGCGACGGTAACTACGGTTACAACGCGCAGACTGAAGAATACGGCAACATGATCGACTTCGGTATCCTGGACCCGACCAAAGTGACCCGTTCTGCTCTGCAGTACGCGGCTTCTGTGGCTGGCCTGATGATCACCACCGAATGTATGGTCACTGACCTGCCGAAAGGCGACGCGCCTGATTTAGGTGCTGGCGCTGGCGGCATGGGTGGCATGGGCGGTATGGGCGGCATGATGTAA
>Erwinia_tasmaniensis_ET1-99
ATGGCAGCTAAAGACGTAAAATTCGGTAATGACGCGCGCGTAAAAATGCTGCGCGGTGTGAACGTACTGGCCGATGCGGTAAAAGTGACCCTGGGCCCGAAAGGCCGTAACGTGGTTCTGGATAAATCTTTTGGTGCACCGACCATTACTAAAGACGGTGTTTCCGTCGCGCGTGAAATCGAACTGGAAGACAAGTTTGAAAACATGGGCGCACAGATGGTGAAAGAAGTTGCTTCTAAAGCCAATGATGCAGCGGGTGACGGCACCACTACCGCCACCGTACTGGCTCAGTCTATCGTTAATGAAGGCCTGAAAGCCGTTGCTGCGGGCATGAACCCAATGGACCTGAAACGCGGCATCGACAAAGCGGTTATCGCTGCGGTTGAAGAGCTGAAAAAACTGTCCGTTCCTTGCTCTGACTCTAAAGCTATCGCTCAGGTTGGGACTATCTCTGCCAACTCCGATGAGACCGTGGGCGAACTGATTGCTCTGGCGATGGAAAAAGTGGGCAAAGAAGGCGTGATCACCGTTGAAGAAGGCACCGGCCTGCAGGACGAGCTGGACGTGGTTGAAGGTATGCAGTTCGATCGCGGCTACCTGTCTCCTTACTTCATCAACAAGCCAGAGACTGGTGCGGTAGAGCTGGAATCTCCGTTTATCCTGCTGGCTGATAAAAAAATCTCCAACATCCGCGAACTGCTGCCGGTGCTGGAAGCGGTTGCTAAAGCCGGTAAACCACTGCTGATCGTGGCGGAAGATGTTGAAGGCGAAGCGCTGGCGACCCTGGTTGTGAACACCATGCGTGGCATCGTGAAAGTGGCTGCGGTTAAAGCACCTGGCTTCGGCGACCGTCGTAAAGCGATGCTGCAGGATATCGCGGTGCTGACCGGTGGTACCGTGATCTCTGAAGAGATCGGTATGGAGCTGGAAAAAGCAGGTCTGGAAGATATGGGTCAGGCTAAACGTGTTGTAATCAGCAAAGACACCACTACCATCATCGACGGTACTGGCGAAGAAGTGGCTATTTCTGGCCGTGTGACCCAGATCCGTCAGCAGATCGAAGATGCGACCTCTGATTATGACCGTGAAAAACTGCAGGAGCGCGTGGCGAAACTGGCAGGCGGCGTAGCCGTACTGAAAGTGGGCGCAGCAACTGAAGTTGAAATGAAAGAGAAGAAAGCACGCGTTGAAGATGCCCTGCACGCGACCCGTGCTGCGGTTGAAGAAGGTGTGGTTGCGGGTGGTGGCGTGGCGCTGGTACGCGTTGCGGCCATGCTGACCGAGCTGCGCGGTCAGAACGAAGATCAGAACGTGGGTATCAAAGTGGCCCTGCGTGCGATGGAATCTCCACTGCGTCAGATCGTTTCTAACGCCGGTGAAGAGCCATCTGTCGTGACCAACGCCGTTAAAGCGGGTGAAGGTAACTACGGTTATAACGCACAGACCGAAGAGTACGGCAACATGATCGATTTCGGTATCCTCGACCCAACTAAGGTGACCCGTTCTGCTCTGCAGTACGCGGCCTCTGTTGCTGGCCTGATGATCACCACCGAATGTATGGTGACCGACCTGCCTAAAGGCGATGCGCCTGACTTAGGTGCTGGCGGCGGCATGGGTGGTATGGGCGGCATGGGCGGAATGATGTAA
>SP04022
ATGGCAGCTAAAGACGTAAAATTCGGTAATGACGCACGCGTAAAAATGCTGCGTGGCGTGAACGTACTGGCAGATGCAGTTAAAGTTACCTTGGGTCCTAAAGGCCGTAACGTAGTCCTGGATAAATCTTTTGGTGCACCGACTATCACTAAAGATGGTGTTTCTGTCGCACGTGAAATCGAACTGGAAGACAAGTTCGAGAACATGGGCGCGCAGATGGTGAAAGAAGTTGCTTCTAAAGCGAACGACGCTGCGGGCGACGGTACCACCACTGCAACCGTACTGGCACAGTCTATCATCACCGAAGGCCTGAAAGCGGTTGCAGCGGGTATGAACCCGATGGACCTGAAGCGCGGTATTGACCAGGCGGTTATCGCTGCGGTTGAGAAACTGAAAGCGCTGTCTGTTCCTTGCTCTGACTCCAAAGCGATTGCGCAGGTAGGTACTATCTCTGCTAACTCCGATGAAACCGTGGGCCAGCTGATTGCTCAGGCGATGGAGAAAGTGGGTAAAGAAGGCGTGATCACCGTTGAAGAAGGCACCGGCCTGCAGGATGAGCTGGATGTGGTTGAAGGTATGCAGTTTGATCGCGGCTACCTGTCACCTTACTTCATCAACAAGCCAGAAACCGGTGCGATTGAACTGGAATCTCCGTTCATCCTGCTGGCTGACAAGAAAATCTCTAACATCCGTGAAATGCTGCCAGTGCTGGAAGCCGTTGCGAAAGCCGGCAAACCACTGCTGATCATCGCGGAAGATGTTGAAGGCGAAGCGCTGGCAACACTGGTGGTTAACACCATGCGCGGCATCGTGAAAGTGGCTGCGGTTAAAGCACCAGGCTTCGGCGATCGTCGTAAAGCTATGCTGCAGGATATCGCTATCCTGACCGGTGGTACCGTAATCTCTGAAGAGATCGGTATGGAACTGGAGAAAGCGGCTCTGGAAGATCTGGGCCAGGCAAAACGCGTTGTGATCAACAAAGACACCACCACCATCATCGACGGTGTGGGTGAAGAGGCGACAATTCAGGGCCGTGTAACCCAGATTCGTCAGCAGATCGAAGAAGCAACCTCTGACTACGACAAAGAAAAACTGCAGGAGCGCGTAGCGAAACTGGCAGGCGGCGTAGCCGTTCTGAAAGTAGGCGCAGCAACTGAAGTTGAAATGAAAGAGAAGAAAGCCCGCGTTGAAGATGCGCTGCACGCAACCCGTGCTGCTGTAGAAGAAGGTGTGGTTGCTGGTGGTGGTGTAGCGCTGGTTCGCGTGGCAGCACAGCTGGTTGATCTGCGTGGTCAGAACGAAGATCAGAACGTCGGTATCAAAGTTGCGCTGCGCGCGATGGAATCTCCACTGCGTCAGATCGTTTCTAACGCCGGTGAAGAGCCATCTGTTGTTGCTAACAACGTGAAAGCGGGCGACGGTAACTACGGTTACAACGCGCAGACTGAAGAGTACGGCAACATGATCGACTTCGGTATCCTGGACCCAACCAAAGTGACCCGTTCTGCTCTGCAGTACGCGGCCTCTGTTGCGGGTCTGATGATCACGACCGAATGTATGGTCACTGACCTGCCAAAAGGCGACGCACCTGATTTAGGCGGCGGCGCTGGCGGTATGGGTGGCATGGGCGGTATGGGCGGCATGATGTAA
>Klebsiella_pneumoniae_Kp52.145
ATGGCAGCAAAAGACGTAAAATTCGGTAACGACGCTCGTGTAAAAATGCTGCGCGGCGTAAACGTACTGGCAGATGCAGTTAAAGTGACCCTGGGCCCGAAAGGCCGTAACGTGGTTCTGGACAAATCCTTCGGCGCGCCGACCATCACCAAAGATGGTGTTTCCGTTGCACGTGAAATCGAACTGGAAGACAAGTTCGAAAACATGGGCGCGCAGATGGTGAAAGAAGTTGCCTCTAAAGCGAACGACGCGGCAGGCGACGGTACCACCACCGCAACCGTACTCGCTCAGGCTATCGTGAACGAAGGCCTGAAAGCTGTTGCAGCAGGCATGAACCCGATGGATCTGAAACGCGGTATCGACAAAGCGGTACTGGCTGCAGTAGAAGAGCTGAAAGCGCTGTCCGTTCCGTGCTCTGACTCCAAAGCTATCGCTCAGGTAGGTACCATCTCCGCTAACTCCGACGAAACCGTCGGTAAACTGATCGCGGAAGCGATGGATAAAGTTGGTAAAGAAGGCGTGATCACCGTTGAAGACGGTACCGGTCTGGAAGACGAACTGGACGTAGTTGAAGGTATGCAGTTCGACCGCGGCTACCTGTCTCCGTACTTCATCAACAAGCCGGACACCGGTGCCGTTGAGCTGGAAAGCCCGTTCATCCTGCTGGCTGACAAAAAAATCTCCAACATCCGCGAAATGCTGCCGGTTCTGGAAGCCGTAGCGAAAGCTGGCAAACCGCTGGTCATCATCGCTGAAGACGTTGAAGGCGAAGCGCTGGCGACCCTGGTGGTTAACACCATGCGCGGCATCGTTAAAGTGGCTGCGGTGAAAGCACCGGGCTTCGGCGACCGTCGTAAAGCTATGCTGCAGGACATCGCTACTCTGACTGGCGGTACCGTTATCTCTGAAGAGATCGGTATGGAGCTGGAAAAAGCGACTCTGGAAGACCTGGGCCAGGCGAAACGCGTGGTTATCAACAAAGACACCACCACCATCATCGATGGCGTTGGCGAAGAATCCGCAATCCAGGGCCGCGTAGCTCAGATCCGTAAGCAGATCGAAGAAGCGACCTCCGACTACGATCGTGAAAAACTGCAGGAACGTGTCGCTAAACTGGCTGGCGGCGTGGCAGTAATCAAAGTCGGTGCGGCTACCGAAGTTGAAATGAAAGAGAAAAAAGCACGCGTCGACGACGCCCTGCACGCAACCCGTGCTGCGGTTGAAGAAGGCGTGGTGGCTGGCGGCGGCGTAGCGCTGGTTCGCGTTGCGGCGAAACTCGCTGGCCTGACCGGTCAGAACGAAGATCAGAACGTCGGTATCAAAGTTGCGCTGCGCGCAATGGAAGCGCCGCTGCGTCAGATCGTTTCCAACGCCGGTGAAGAGCCGTCTGTTGTGGCAAACAACGTGAAAGCAGGCGACGGTAACTACGGTTACAACGCAGCAACTGAAGAATACGGCAACATGATCGACTTCGGTATCCTGGACCCAACCAAAGTCACCCGTTCTGCACTGCAGTACGCGGCTTCCGTGGCTGGCCTGATGATTACCACCGAGTGCATGGTGACCGACCTGCCGAAAGGCGACGCGCCTGACTTAGGTGCTGCTGGCGGCATGGGCGGCATGGGCGGTATGGGCGGCATGATGTAA
>Pantoea_ananatis_LMG5342
ATGGCAGCTAAAGACGTAAAATTCGGTAATGACGCACGCGTAAAAATGTTGCGTGGCGTGAACGTACTGGCAGATGCAGTAAAAGTTACCCTGGGCCCGAAAGGCCGTAACGTGGTTCTGGATAAATCTTTTGGTGCACCGACCATCACTAAAGATGGTGTTTCTGTTGCGCGTGAAATCGAGCTGGAAGACAAGTTCGAAAACATGGGCGCACAGATGGTGAAAGAAGTTGCCTCTAAAGCGAACGACGCGGCAGGCGACGGTACCACCACGGCAACCGTGCTGGCGCAGTCCATCATCACCGAAGGCCTGAAAGCCGTTGCAGCGGGCATGAACCCGATGGATCTGAAGCGCGGTATCGACCAGGCGGTCATCGCTGCGGTTGAAGAGCTGAAAAAACTGTCTGTTCCTTGCTCAGATTCCAAAGCTATCGCTCAGGTAGGGACTATCTCTGCTAACTCTGATGAAACCGTCGGTACCCTGATCGCTCAGGCGATGGAAAAAGTGGGCAAAGAAGGCGTCATCACCGTTGAAGAAGGCACCGGCCTGCAGGACGAGCTGGACGTGGTTGAAGGTATGCAGTTCGACCGTGGCTACCTGTCTCCGTACTTCATCAACAAGCCAGAAACAGGTGCCGTTGAGCTGGAAACCCCTTTCATCCTGCTGGCTGACAAGAAGATTTCTAACATCCGTGAAATGCTGCCAGTGCTGGAAGCCGTTGCGAAAGCAGGCAAACCACTGCTGATCATCGCGGAAGACGTAGAAGGCGAAGCGCTGGCGACGCTGGTGGTGAACACCATGCGCGGCATCGTGAAAGTGGCTGCGGTTAAAGCACCGGGCTTCGGCGACCGCCGTAAAGCCATGCTGCAGGATATCGCTATCCTGACCGGCGGTACCGTGATCTCTGAAGAGATCGGTATGGAGCTGGAAAAAGCAGCACTGGAAGATCTGGGCCAGGCGAAGCGTGTCGTGATCAATAAAGACACCACCACCATCATCGATGGCGTGGGTGAAGAAACCACTATTCAGGGTCGTGTCACTCAGATTCGTCAGCAGATTGAAGAAGCCACCTCTGACTACGACAAAGAAAAACTGCAGGAGCGCGTAGCGAAACTGGCAGGCGGCGTTGCCGTTCTGAAAGTGGGCGCAGCAACTGAAGTTGAAATGAAAGAGAAAAAAGCTCGCGTTGAAGATGCCCTGCACGCAACCCGTGCTGCGGTCGAAGAAGGCGTGGTTGCAGGTGGTGGTGTGGCGCTGGTTCGCGTTGCAGCACAGCTGACAGAACTGCGTGGTCAGAACGAAGACCAGAACGTGGGTATCAAAGTTGCGCTGCGCGCAATGGAATCACCACTGCGTCAGATCGTTTCTAACGCCGGCGAAGAGCCTTCTGTTGTGGCGAACAACGTGAAAGCAGGCGACGGTAACTACGGTTACAACGCGCAGACTGAAGAATACGGCAACATGATCGACTTCGGTATTCTGGACCCAACCAAAGTGACCCGTTCTGCTCTGCAGTACGCGGCATCGGTTGCTGGCCTGATGATCACCACCGAATGTATGGTCACTGACCTGCCGAAAGGCGATGCGCCAGACTTAGGTGCAGGCGCTGGCGGTATGGGTGGCATGGGCGGTATGGGCGGCATGATGTAA
>Pantoea_vagans_C9-1
ATGGCAGCTAAAGACGTAAAATTCGGTAATGACGCTCGCGTAAAAATGCTGCGTGGCGTGAACGTACTGGCAGATGCAGTAAAAGTTACCCTGGGCCCGAAAGGCCGTAACGTGGTTCTGGATAAATCTTTTGGTGCACCGACCATCACTAAAGATGGTGTTTCTGTGGCACGTGAAATCGAGCTGGAAGACAAGTTCGAGAACATGGGCGCGCAGATGGTGAAAGAAGTGGCCTCTAAAGCGAACGACGCTGCGGGCGACGGTACCACCACGGCAACCGTACTGGCACAGTCAATCATCACCGAAGGCCTGAAAGCGGTCGCAGCGGGTATGAACCCGATGGACCTGAAGCGCGGTATCGACCAGGCCGTTATCGCTGCAGTTGAGAAACTGAAAGCGCTGTCTGTGCCTTGCTCAGACTCTAAAGCGATTGCACAGGTTGGTACTATCTCTGCTAACTCCGATGAAACCGTAGGCCAGCTGATTGCTCAGGCGATGGAAAAAGTCGGTAAAGAAGGCGTGATCACCGTTGAAGAAGGCACCGGCCTGCAGGACGAGCTGGATGTGGTTGAAGGTATGCAGTTCGATCGTGGCTACCTCTCTCCTTACTTCATCAACAAGCCAGAAACTGGCGCGATTGAACTGGAATCTCCGTTCATCCTGCTGGCTGACAAGAAAATTTCTAACATCCGTGAAATGCTGCCAGTGCTGGAAGCTGTTGCGAAAGCAGGCAAACCATTGCTGATCATCGCGGAAGATGTTGAAGGCGAAGCGCTGGCAACACTGGTGGTTAACACCATGCGCGGCATCGTGAAAGTGGCTGCGGTTAAAGCACCAGGCTTCGGCGACCGTCGTAAAGCTATGCTGCAGGATATCGCTATCCTGACCGGTGGTACTGTGATCTCTGAAGAGATCGGTATGGAGCTGGAAAAAGCGGCGCTGGAAGATCTGGGCCAGGCTAAACGCGTTGTGATCAACAAAGACACCACCACCATCATCGACGGTGTGGGTGAAGAGGCGACAATCCAGGGCCGTGTGACCCAGATTCGTCAGCAGATCGAAGAAGCAACCTCTGATTACGACAAAGAAAAACTGCAGGAGCGCGTAGCGAAACTGGCAGGCGGCGTAGCCGTTCTGAAAGTAGGCGCAGCAACTGAAGTTGAAATGAAAGAGAAGAAAGCCCGCGTTGAAGATGCGCTGCACGCAACCCGTGCTGCTGTCGAAGAAGGCGTGGTTGCAGGTGGTGGTGTGGCGCTGGTTCGCGTTGCCGCACAGCTGGCCGATCTGCGTGGTCAGAACGAAGACCAGAACGTGGGTATCAAAGTTGCGCTGCGCGCAATGGAATCTCCACTGCGTCAGATCGTCTCTAACGCCGGTGAAGAGCCATCCGTTGTTGCTAACAACGTGAAAGCGGGCGACGGTAACTACGGTTACAACGCGCAGACTGAAGAGTACGGCAACATGATCGACTTCGGTATCCTGGACCCAACCAAAGTGACCCGTTCTGCTCTGCAGTACGCGGCCTCTGTTGCGGGTCTGATGATCACCACCGAATGTATGGTCACTGACCTGCCAAAAGGCGATGCACCTGATTTAGGCGGCGGCGCTGGCGGTATGGGTGGCATGGGCGGTATGGGCGGCATGATGTAA
>Pantoea_agglomerans_DAPP-PG734
ATGGCAGCTAAAGACGTAAAATTCGGTAATGACGCACGCGTAAAAATGCTGCGTGGCGTGAACGTACTGGCAGACGCAGTAAAAGTTACCCTGGGTCCTAAAGGCCGTAACGTAGTTCTGGATAAATCTTTTGGTGCACCGACCATCACTAAAGATGGTGTTTCTGTCGCACGTGAAATCGAGCTGGAAGACAAGTTCGAGAACATGGGCGCGCAGATGGTGAAAGAAGTTGCCTCTAAAGCGAACGACGCTGCGGGTGACGGTACCACCACTGCAACCGTACTGGCACAGTCTATCATCACCGAAGGCCTGAAAGCGGTCGCAGCGGGTATGAACCCGATGGACCTGAAGCGCGGTATTGACCAGGCTGTTATCGCTGCGGTTGAGAAACTGAAAGCGCTGTCTGTTCCTTGCTCTGACTCTAAAGCGATTGCGCAGGTAGGTACTATCTCTGCTAACTCCGATGAAACCGTGGGCCAGCTGATTGCTCAGGCGATGGAGAAAGTGGGTAAAGAAGGCGTGATCACTGTTGAAGAAGGCACCGGCCTGCAGGATGAGCTGGATGTGGTTGAAGGTATGCAGTTTGATCGCGGCTACCTGTCACCTTACTTCATCAACAAGCCAGAAACCGGTGCGATTGAACTGGAATCTCCGTTCATCCTGCTGGCTGACAAGAAAATCTCTAACATCCGTGAAATGCTGCCAGTGCTGGAAGCCGTTGCGAAAGCCGGTAAACCACTGCTGATCATCGCGGAAGATGTTGAAGGCGAAGCGCTGGCAACACTGGTGGTTAACACCATGCGCGGCATCGTGAAAGTGGCTGCGGTTAAAGCACCAGGCTTCGGCGACCGTCGTAAAGCTATGCTGCAGGATATCGCTATCCTGACCGGTGGTACCGTAATCTCTGAAGAGATCGGTATGGAGCTGGAGAAAGCGGCTCTGGAAGATCTGGGCCAGGCAAAACGCGTTGTGATCAACAAAGATACCACCACCATCATCGACGGTGTGGGTGAAGAGGCGACAATTCAGGGCCGTGTAACCCAGATTCGTCAGCAGATCGAAGAAGCAACCTCTGACTACGACAAAGAAAAACTGCAGGAGCGCGTAGCGAAACTGGCAGGCGGCGTAGCCGTTCTGAAAGTAGGCGCAGCAACTGAAGTTGAAATGAAAGAGAAGAAAGCCCGCGTTGAAGATGCGCTGCACGCAACCCGTGCTGCTGTAGAAGAAGGTGTGGTTGCTGGTGGTGGTGTGGCGCTGGTTCGCGTGGCAGCACAGCTGGTTGATCTGCGTGGTCAGAACGAAGATCAGAACGTCGGTATCAAAGTTGCGCTGCGCGCGATGGAATCTCCACTGCGTCAGATCGTTTCTAACGCCGGTGAAGAGCCATCTGTTGTCGCTAACAACGTGAAAGCGGGCGACGGTAACTACGGTTACAACGCGCAGACTGAAGAGTACGGCAACATGATCGACTTCGGTATCCTGGACCCAACCAAAGTGACCCGTTCTGCTCTGCAGTACGCGGCCTCTGTTGCGGGTCTGATGATCACAACCGAATGTATGGTCACTGACCTGCCAAAAGGCGACGCACCTGATTTAGGCGGCGGCGCTGGCGGTATGGGTGGCATGGGCGGTATGGGCGGCATGATGTAA
>SP00101
ATGGCAGCTAAAGACGTAAAATTCGGTAATGACGCACGCGTAAAAATGCTGCGTGGCGTGAACGTACTGGCAGACGCAGTAAAAGTTACCCTGGGTCCTAAAGGCCGTAACGTAGTTCTGGATAAATCTTTTGGTGCACCGACCATCACTAAAGATGGTGTTTCTGTCGCACGTGAAATCGAGCTGGAAGACAAGTTCGAGAACATGGGCGCGCAGATGGTGAAAGAAGTTGCCTCTAAAGCGAACGACGCTGCGGGTGACGGTACCACCACTGCAACCGTACTGGCGCAGTCTATCATCACCGAAGGCCTGAAAGCGGTCGCAGCGGGTATGAACCCGATGGACCTGAAGCGCGGTATTGACCAGGCTGTTATCGCTGCGGTTGAGAAACTGAAAGCGCTGTCTGTTCCTTGCTCAGACTCTAAAGCGATTGCGCAGGTAGGTACTATCTCTGCTAACTCCGATGAAACCGTGGGCCAGCTGATTGCTCAGGCGATGGAGAAAGTGGGTAAAGAAGGCGTGATCACCGTTGAAGAAGGCACCGGCCTGCAGGATGAGCTGGATGTGGTTGAAGGTATGCAGTTTGATCGCGGCTACCTGTCACCTTACTTCATCAACAAGCCAGAAACCGGTGCGATTGAACTGGAATCTCCGTTCATCCTGCTGGCTGACAAGAAAATCTCTAACATCCGTGAAATGCTGCCAGTGCTGGAAGCCGTTGCGAAAGCCGGTAAACCACTGCTGATCATCGCGGAAGATGTTGAAGGCGAAGCGCTGGCAACACTGGTGGTTAACACCATGCGCGGCATCGTGAAAGTGGCTGCGGTTAAAGCACCAGGCTTCGGCGACCGTCGTAAAGCTATGCTGCAGGATATCGCTATCCTGACCGGTGGTACCGTAATCTCTGAAGAGATCGGTATGGAGCTGGAGAAAGCGGCTCTGGAAGATCTGGGCCAGGCAAAACGCGTTGTGATCAACAAAGATACCACCACCATCATCGACGGTGTGGGTGAAGAGGCGACAATTCAGGGCCGTGTAACCCAGATTCGTCAGCAGATCGAAGAAGCAACTTCTGACTACGACAAAGAAAAACTGCAGGAGCGCGTAGCGAAACTGGCAGGCGGCGTAGCCGTTCTGAAAGTAGGCGCAGCAACTGAAGTTGAAATGAAAGAGAAGAAAGCCCGCGTTGAAGATGCGCTGCACGCAACCCGTGCTGCTGTAGAAGAAGGTGTGGTTGCTGGTGGTGGTGTGGCGCTGGTTCGCGTGGCAGCACAGCTGGTTGATCTGCGTGGTCAGAACGAAGATCAGAACGTCGGTATCAAAGTTGCGCTGCGCGCGATGGAATCTCCACTGCGTCAGATCGTTTCTAACGCCGGTGAAGAGCCATCTGTTGTCGCTAACAACGTGAAAGCGGGCGACGGTAACTACGGTTACAACGCGCAGACTGAAGAGTACGGCAACATGATCGACTTCGGTATCCTGGACCCAACCAAAGTGACCCGTTCTGCTCTGCAGTACGCGGCCTCTGTTGCGGGTCTGATGATCACAACCGAATGTATGGTCACTGACCTGCCAAAAGGCGACGCACCTGATTTAGGCGGCGGCGCTGGCGGTATGGGTGGCATGGGCGGTATGGGCGGCATGATGTAA
>Erwinia_billingiae_Eb661
ATGGCAGCTAAAGACGTAAAATTCGGTAATGACGCACGCGTAAAAATGCTGCGTGGCGTTAACGTACTGGCAGATGCAGTAAAAGTTACCCTGGGCCCGAAAGGCCGTAACGTGGTTCTGGATAAATCTTTTGGTGCACCGACCATCACTAAAGATGGCGTATCTGTCGCACGTGAAATCGAACTGGAAGACAAGTTCGAAAACATGGGTGCTCAGATGGTGAAAGAAGTGGCCTCTAAAGCGAACGACGCTGCAGGCGACGGTACCACCACCGCAACCGTTCTGGCTCAGTCTATCGTTAACGAAGGTCTGAAAGCCGTTGCTGCGGGCATGAACCCAATGGATCTGAAGCGCGGAATCGACAAAGCGGTTATCCACGCTGTTGAAGAATTGAAAAAACTGTCTGTGCCTTGCTCTGATTCTAAAGCGATTGCTCAGGTGGGTACCATCTCTGCTAACTCCGATGAAACCGTGGGCGAACTGATTGCTCAGGCGATGGAAAAAGTCGGCAAAGAAGGCGTGATCACCGTTGAAGAAGGCACCGGCCTGCAGGACGAGCTGGACGTGGTTGAAGGTATGCAGTTTGACCGTGGCTACCTGTCCCCGTACTTCATCAACAAGCCAGAAACTGGCGCAGTAGAACTGGAAACTCCATTCATCCTGCTGGCTGACAAAAAAATCTCCAACATCCGTGAAATGCTGCCAGTTCTGGAAGCCGTGGCGAAAGCCGGCAAACCACTGCTGATCGTTGCTGAAGATGTTGAAGGCGAAGCGCTGGCTACGCTGGTGGTTAACACCATGCGCGGTATCGTGAAAGTTGCTGCGGTTAAAGCACCTGGTTTCGGCGACCGTCGTAAAGCTATGCTGCAGGACATCGCTGTGCTGACTGGCGGTACCGTCATCTCTGAAGAGATCGGTATGGAGCTGGAAAAAGCGACGCTGGAAGATCTGGGTCAGGCAAAACGCGTTGTGATCAGCAAAGACACCACCATCATCATCGATGGCGTTGGCGAAGAAGCAACTATCTCTGGGCGTGTTTCTCAGATCCGTCAGCAGATTGAAGAAGCGACCTCTGATTACGATCGTGAAAAACTGCAGGAGCGCGTAGCGAAACTGGCAGGCGGCGTTGCCGTTCTGAAAGTGGGCGCAGCCACTGAAGTTGAAATGAAAGAGAAGAAAGCGCGCGTTGAAGATGCCCTGCACGCGACCCGTGCTGCGGTTGAAGAAGGCGTGGTTGCAGGTGGTGGTGTTGCGCTGGTTCGCGTGGCGTCTAAACTGGGCGATCTGCGTGGCCAGAACGAAGACCAGAACGTGGGTATCAAAGTTGCGCTGCGCGCAATGGAATCTCCACTGCGTCAGATCGTTTCTAACGCCGGTGAAGAGCCTTCAGTTGTCACCAACAAAGTGAAAGCGGGCGAAGGTAACTACGGTTACAACGCACAGACTGAAGAATACGGCGACATGATCGACTTCGGTATCCTGGACCCAACTAAAGTGACCCGTTCTGCGCTGCAGTACGCGGCCTCTGTTGCCGGTCTGATGATCACCACCGAGTGCATGATCACCGACCTGCCGAAAGGCGACACCCCTGACTTAGGCGGTGGCGGTATGGGTGGTATGGGCGGCATGGGCGGCATGATGTAA
>Erwinia_amylovora_CFBP1430
ATGGCAGCTAAAGACGTAAAATTCGGTAATGACGCTCGCGTAAAAATGCTGCGCGGTGTCAACGTACTGGCAGATGCAGTAAAAGTGACCCTTGGCCCGAAAGGTCGTAACGTGGTGCTGGATAAATCCTTCGGTTCACCCACCATTACTAAAGATGGTGTTTCCGTAGCGCGTGAAATCGAACTGGAAGACAAGTTCGAAAACATGGGCGCACAGATGGTGAAAGAAGTCGCTTCTAAAGCCAACGATGCTGCCGGTGACGGCACCACCACCGCGACCGTACTGGCTCAGTCCATCGTTAACGAAGGCCTGAAAGCCGTTGCTGCTGGTATGAACCCAATGGACCTGAAGCGCGGTATCGACAAAGCAGTCATCGCTGCGGTTGAAGAGCTGAAAAAACTGTCTGTGCCTTGCTCTGACTCTAAAGCTATCGCTCAGGTAGGTACCATCTCTGCGAACTCCGACGAAACCGTGGGCGAACTGATTGCTCAGGCGATGGAAAAAGTGGGCAAAGAAGGTGTGATCACCGTTGAAGAAGGTACCGGCCTGCAGGACGAGCTGGACGTGGTTGAAGGTATGCAGTTCGACCGTGGCTACCTGTCGCCTTACTTCATCAACAAGCCAGAAACCGGTGCCGTAGAGCTGGAATCCCCGTTCATCCTGCTGGCTGATAAAAAAATCTCCAACATCCGTGAATTGCTGCCAGTACTGGAAGCGGTTGCTAAAGCCGGTAAACCACTGCTGATTATTGCGGAAGATGTGGAAGGCGAAGCGCTGGCTACTCTGGTGGTGAACACCATGCGTGGCATCGTGAAAGTGGCTGCGGTTAAGGCACCGGGCTTCGGCGATCGTCGTAAAGCCATGCTGCAGGATATCGCCGTGCTGACCGGTGGTACCGTGATCTCTGAAGAAATCGGTATGGAGTTGGAAAAAGCGGCTCTGGAAGATATGGGCCAGGCAAAACGCGTTGTTATCAATAAAGACACCACCACCATTATTGATGGCACCGGTGAAGAAGTGGCTATCTCTGGCCGCGTAACTCAGATCCGCCAGCAGATCGAAGAAGCGACTTCTGATTACGACCGTGAAAAACTGCAGGAGCGCGTAGCGAAACTGGCGGGCGGCGTAGCCGTACTGAAAGTGGGCGCAGCAACTGAAGTTGAAATGAAAGAGAAAAAAGCACGCGTTGAAGATGCCCTGCACGCAACCCGTGCTGCGGTTGAAGAAGGCGTGGTTGCTGGTGGTGGCGTGGCGCTGGTTCGCGTTGCGGCAGTGCTCGCTGACCTTCGTGGTCAGAACGAAGACCAGAACGTGGGTATCAAAGTTGCGCTACGCGCAATGGAGTCTCCACTGCGTCAGATCGTCTCTAACGCCGGTGAAGAGCCATCTGTAGTGACTAACGCCGTAAAAGCAGGCGAAGGTAACTACGGTTACAACGCGCAGACCGAAGAGTATGGCAACATGATCGACTTCGGTATCCTTGACCCGACTAAAGTGACCCGTTCTGCTCTGCAGTACGCGGCCTCTGTTGCTGGCCTGATGATCACTACCGAATGCATGGTGACCGACCTGCCTAAAGGCGATGCACCTGACTTAGGTGCTGGCGGCGGCATGGGTGGAATGGGCGGCATGGGCGGCATGATGTAA
>SP02021
ATGGCAGCTAAAGACGTAAAATTCGGTAATGACGCACGCGTAAAAATGCTGCGTGGCGTGAACGTACTGGCAGATGCAGTAAAAGTTACCCTGGGCCCGAAAGGCCGTAACGTGGTTCTGGATAAATCTTTTGGTGCACCGACCATCACTAAAGATGGTGTTTCTGTGGCACGTGAAATCGAGCTGGAAGACAAGTTCGAGAACATGGGCGCGCAGATGGTGAAAGAAGTGGCCTCTAAAGCGAACGACGCTGCAGGCGACGGTACCACCACTGCAACCGTACTGGCTCAGTCTATCATCACCGAAGGCCTGAAAGCGGTCGCAGCGGGTATGAACCCGATGGATCTGAAGCGCGGTATCGACCAGGCGGTTATCGCTGCAGTTGAGAAACTGAAAGCGCTGTCTGTGCCTTGCTCAGACTCTAAAGCGATTGCGCAGGTGGGTACGATCTCTGCTAACTCCGATGAAACCGTTGGCCAGCTGATTGCTCAGGCGATGGAAAAAGTCGGTAAAGAAGGCGTGATCACCGTTGAAGAAGGCACCGGCCTGCAGGATGAGCTGGATGTGGTTGAAGGTATGCAGTTTGATCGTGGCTACCTCTCTCCTTACTTCATCAACAAGCCAGAAACCGGTGCGATTGAACTGGAATCTCCGTTCATCCTGCTGGCTGACAAGAAAATTTCTAACATCCGTGAAATGCTGCCAGTGCTGGAAGCCGTTGCGAAAGCAGGCAAACCACTGCTGATCATCGCGGAAGATGTTGAAGGCGAAGCGCTGGCAACGCTGGTGGTTAACACCATGCGTGGCATCGTGAAAGTGGCTGCTGTGAAAGCACCAGGCTTCGGCGACCGTCGTAAAGCGATGCTGCAGGATATCGCTATCCTGACCGGTGGTACCGTGATCTCTGAAGAGATCGGTATGGAACTGGAAAAAGCGGCTCTGGAAGATCTGGGCCAGGCTAAACGCGTTGTGATCAACAAAGACACCACCACCATCATCGACGGTGTGGGTGAAGAAGCGACAATCCAGGGCCGTGTCACCCAGATTCGTCAGCAGATCGAAGAAGCAACCTCTGACTACGACAAAGAAAAACTGCAGGAGCGCGTAGCGAAACTGGCAGGCGGCGTAGCCGTTCTGAAAGTAGGCGCAGCAACTGAAGTTGAAATGAAAGAGAAGAAAGCCCGCGTTGAAGATGCGCTGCACGCAACCCGTGCTGCTGTAGAAGAAGGCGTGGTTGCAGGTGGTGGTGTGGCGCTGGTTCGCGTTGCAGCACAGCTGGCGGATCTGCGTGGTCAGAACGAAGATCAGAACGTCGGTATCAAAGTTGCGCTGCGCGCGATGGAATCTCCACTGCGTCAGATCGTGTCTAACGCCGGTGAAGAGCCATCTGTTGTTGCTAACAACGTGAAAGCGGGCGACGGTAACTACGGTTACAACGCGCAGACTGAAGAGTACGGCAACATGATCGACTTCGGTATTCTGGACCCAACCAAAGTGACCCGTTCTGCTCTGCAGTACGCGGCCTCGGTTGCAGGTCTGATGATCACCACCGAATGTATGGTCACTGACATGCCTAAAGGCGACGCACCTGATTTAGGCGGCGGCGCTGGCGGTATGGGTGGCATGGGCGGTATGGGCGGCATGATGTAA
>Pantoea_eucrina_Russ
ATGGCAGCTAAAGACGTAAAATTCGGTAATGACGCACGCGTAAAAATGCTGCGTGGCGTGAACGTACTGGCAGATGCAGTAAAAGTTACCCTGGGCCCGAAAGGCCGTAACGTGGTTCTGGATAAATCTTTTGGTGCACCGACCATCACTAAAGATGGTGTGTCTGTTGCGCGTGAAATCGAGCTGGAAGACAAGTTCGAAAACATGGGCGCACAGATGGTGAAAGAAGTCGCCTCTAAAGCAAATGATGCAGCAGGCGACGGCACCACCACCGCAACCGTACTGGCACAGTCTATCGTTAACGAAGGCCTGAAAGCCGTTGCGGCCGGCATGAACCCGATGGATCTGAAGCGCGGTATCGACAAAGCCGTTATCGCTGCTGTTGAGCAGCTGAAAGCGCTGTCTGTACCTTGCCAGGACACCCGCGCAATCGCGCAGGTAGGTACCATTTCTGCTAACTCCGATGAGAGCGTCGGCACCCTGATCGCCCAGGCGATGGAAAAAGTGGGTAAAGAAGGCGTAATCACCGTTGAAGAAGGCACCGGCCTGCAGGACGAGCTGGACGTGGTTGAAGGTATGCAGTTCGATCGCGGCTACCTCTCTCCTTACTTCATCAACAAGCCAGAAACCGGCGCAGTTGAGCTGGAAAGCCCGTTCATTCTGCTGGCTGACAAAAAAATCTCCAACATCCGTGAAATGCTGCCAGTACTGGAAGCCGTTGCAAAAGCGGGCAAACCACTGCTGATCATCGCGGAAGATGTGGAAGGTGAAGCACTGGCAACGCTGGTGGTGAACACCATGCGCGGTATCGTGAAAGTGGCTGCGGTTAAAGCACCAGGCTTTGGCGACCGTCGTAAAGCGATGCTGCAGGATATCGCTATCCTGACCGGCGGTACCGTGATCTCTGAAGAGATCGGTATGGAGCTGGAGAAATCCACGCTGGAAGATCTGGGTCAGGCGAAGCGTGTCGTGATCAACAAAGATACCACCACCATCATCGATGGCGTGGGCGATCAGGGTGCTATCTCTGGCCGCGTATCGCAGATCCGTCAGCAGATCGAAGAAGCGACCTCTGATTACGATAAAGAGAAGCTGCAGGAGCGCGTAGCGAAACTGGCAGGCGGCGTAGCCGTACTGAAAGTAGGCGCCGCAACTGAAGTGGAAATGAAAGAGAAGAAAGCCCGCGTTGAAGATGCCCTGCACGCCACCCGTGCTGCGGTAGAAGAAGGCGTGGTAGCAGGCGGCGGCGTCGCGCTGGTACGCGTTGCTGCTCAGCTGACCGATCTGCGTGGTCAGAACGAAGATCAAAACGTGGGTATCAAAGTTGCGCTGCGCGCAATGGAATCTCCACTGCGTCAGATCGTGTCCAACGCCGGTGAAGAGCCTTCTGTTGTAGCAAACAACGTGAAAGCAGGCGACGGTAATTACGGTTACAACGCGCAGACCGAAGAGTACGGCAACATGATCGACTTCGGTATCCTGGACCCGACCAAAGTAACCCGTTCTGCGCTGCAGTACGCGGCCTCTGTGGCAGGTCTGATGATCACCACCGAGTGCATGGTTACCGATCTGCCTAAAGGCGACGCACCTGATTTAGGCGCGGGCGCAGGCGGTATGGGTGGCATGGGCGGTATGGGCGGCATGATGTAA
>Pantoea_ananatis_R100
ATGGCAGCTAAAGACGTAAAATTCGGTAATGACGCACGCGTAAAAATGTTGCGTGGCGTGAACGTACTGGCAGATGCAGTAAAAGTTACCCTGGGCCCGAAAGGCCGTAACGTGGTTCTGGATAAATCTTTTGGTGCACCGACCATCACTAAAGATGGTGTTTCTGTTGCGCGTGAAATCGAGCTGGAAGACAAGTTCGAAAACATGGGCGCACAGATGGTGAAAGAAGTTGCCTCTAAAGCGAACGACGCGGCAGGCGACGGTACCACCACGGCAACCGTGCTGGCGCAGTCCATCATCACCGAAGGCCTGAAAGCCGTTGCAGCGGGCATGAACCCGATGGATCTGAAGCGCGGTATCGACCAGGCGGTCATCGCTGCGGTTGAAGAGCTGAAAAAACTGTCTGTTCCTTGCTCAGACTCTAAAGCTATCGCTCAGGTAGGGACTATCTCTGCTAACTCTGATGAAACCGTCGGTACCCTGATCGCTCAGGCGATGGAAAAAGTGGGCAAAGAAGGCGTCATCACCGTTGAAGAAGGCACCGGCCTGCAGGACGAGCTGGACGTGGTTGAAGGTATGCAGTTCGACCGTGGCTACCTGTCTCCGTACTTCATCAACAAGCCAGAAACAGGTGCCGTTGAGCTGGAAACCCCGTTCATCCTGCTGGCTGACAAGAAGATTTCTAACATCCGTGAAATGCTGCCAGTGCTGGAAGCCGTTGCGAAAGCAGGCAAACCACTGCTGATCATCGCGGAAGACGTAGAAGGCGAAGCGCTGGCGACGCTGGTGGTGAACACCATGCGCGGCATCGTGAAAGTGGCTGCGGTTAAAGCACCGGGCTTCGGCGACCGCCGTAAAGCCATGCTGCAGGATATCGCTATCCTGACCGGCGGTACCGTGATCTCTGAAGAGATCGGTATGGAGCTGGAAAAAGCAGCACTGGAAGATCTGGGCCAGGCGAAGCGTGTCGTGATCAACAAAGACACCACCACCATCATCGATGGCGTGGGTGAAGAAACCACTATTCAGGGTCGTGTCACTCAGATTCGTCAGCAGATTGAAGAAGCCACCTCTGACTACGACAAAGAAAAACTGCAGGAGCGCGTAGCGAAACTGGCAGGCGGCGTTGCCGTTCTGAAAGTGGGCGCAGCAACTGAAGTTGAAATGAAAGAGAAAAAAGCTCGCGTTGAAGATGCCCTGCACGCAACCCGTGCTGCGGTTGAAGAAGGCGTGGTTGCAGGTGGTGGTGTGGCGCTGGTTCGCGTTGCAGCACAGCTGACAGAACTGCGTGGTCAGAACGAAGACCAGAACGTGGGTATCAAAGTTGCGCTGCGCGCAATGGAATCACCACTGCGTCAGATCGTTTCTAACGCCGGCGAAGAGCCTTCTGTTGTGGCGAACAACGTGAAAGCAGGCGACGGTAACTACGGTTACAACGCGCAGACTGAAGAATACGGCAACATGATCGACTTCGGTATTCTGGACCCAACCAAAGTGACCCGTTCTGCTCTGCAGTACGCGGCATCGGTTGCTGGCCTGATGATCACCACCGAATGTATGGTCACTGACCTGCCGAAAGGCGATGCGCCAGACTTAGGTGCAGGCGCTGGCGGTATGGGTGGCATGGGCGGTATGGGCGGCATGATGTAA
>Pantoea_stewartii_m073a
ATGGCAGCTAAAGACGTAAAATTCGGTAATGACGCACGCGTAAAAATGTTGCGTGGCGTAAACGTACTGGCAGATGCAGTAAAAGTTACCCTGGGTCCTAAAGGCCGTAACGTAGTTCTGGATAAATCTTTTGGTGCACCGACCATCACGAAAGATGGCGTTTCTGTTGCGCGTGAAATCGAGCTGGAAGACAAGTTCGAAAACATGGGTGCGCAGATGGTGAAAGAAGTTGCCTCTAAAGCCAACGATGCGGCGGGCGACGGTACCACCACGGCAACCGTACTGGCGCAGTCCATCATCACCGAAGGCCTGAAGGCCGTTGCGGCGGGCATGAACCCGATGGATCTGAAGCGCGGTATCGACCAGGCGGTTGTTGCTGCAGTTGAAGAACTGAAAAAACTGTCTGTGCCTTGCTCAGACTCTAAAGCGATTGCGCAGGTGGGTACCATCTCTGCAAACTCTGATGAAACCGTCGGTACCCTGATCGCGCAGGCGATGGAAAAAGTGGGTAAAGAAGGTGTTATCACCGTTGAAGAAGGCACCGGTCTGCAAGACGAGCTGGACGTGGTTGAAGGTATGCAGTTCGACCGCGGTTACCTGTCTCCGTACTTCATCAACAAGCCAGAAACAGGCGCAGTAGAACTGGAATCCCCGTTCATCCTGCTGGCTGACAAGAAAATTTCTAACATTCGCGAAATGCTGCCAGTGCTGGAAGCCGTTGCGAAAGCAGGCAAACCGCTGCTGATCATCGCGGAAGACGTAGAGGGCGAAGCGCTGGCTACCCTGGTGGTGAACACCATGCGTGGTATCGTGAAAGTGGCTGCGGTTAAAGCACCTGGCTTCGGCGATCGTCGTAAAGCGATGCTGCAGGATATCGCTATCCTGACTGGCGGTACCGTTATCTCTGAAGAGATCGGTATGGAGCTGGAAAAAGCTGCGCTGGAAGATCTGGGTCAGGCGAAGCGTGTGGTTATCAATAAAGACACCACCACTATCATCGATGGCGTGGGTGAAGAAAGTACCATCCAGGGCCGCGTTACCCAGATTCGTCAGCAGATCGAAGAAGCGACCTCTGACTACGACAAAGAAAAACTGCAGGAGCGTGTGGCTAAACTGGCAGGCGGCGTAGCCGTACTGAAAGTAGGCGCAGCGACTGAAGTTGAAATGAAAGAGAAGAAAGCGCGCGTTGAAGATGCCCTGCACGCAACCCGTGCTGCGGTTGAGGAAGGCGTGGTTGCTGGTGGTGGTGTGGCGCTGGTTCGTGTGGCAGCACAGCTGTCAGAACTGCGTGGCCAGAACGAAGACCAGAACGTGGGTATCAAAGTTGCGCTGCGCGCAATGGAAGCTCCGCTGCGTCAAATCGTTTCTAACGCCGGTGAAGAGCCTTCTGTTGTTGCCAACAACGTGAAAGCGGGCGACGGTAACTACGGTTACAACGCGCAGACTGAAGAATACGGCAACATGATCGACTTCGGTATTCTGGACCCAACCAAAGTGACCCGTTCTGCACTGCAGTACGCGGCGTCGGTTGCTGGCCTGATGATCACCACCGAATGTATGGTCACTGACCTGCCGAAAAGCGATGCGCCAGATTTAGGTGCAGGCGCTGGCGGTATGGGTGGCATGGGCGGAATGGGCGGCATGATGTAA
>Pantoea_ananatis_LMG20103
ATGGCAGCTAAAGACGTAAAATTCGGTAATGACGCACGCGTAAAAATGTTGCGTGGCGTGAACGTACTGGCAGATGCAGTAAAAGTTACCCTGGGCCCGAAAGGCCGTAACGTGGTTCTGGATAAATCTTTTGGTGCACCGACCATCACTAAAGATGGTGTTTCTGTTGCGCGTGAAATCGAGCTGGAAGACAAGTTCGAAAACATGGGCGCACAGATGGTGAAAGAAGTTGCCTCTAAAGCGAACGACGCGGCAGGCGACGGTACCACCACGGCAACCGTGCTGGCGCAGTCCATCATCACCGAAGGCCTGAAAGCCGTTGCAGCGGGCATGAACCCGATGGATCTGAAGCGCGGTATCGACCAGGCGGTCATCGCTGCGGTTGAAGAGCTGAAAAAACTGTCTGTTCCTTGCTCAGACTCTAAAGCTATCGCTCAGGTAGGGACTATCTCTGCTAACTCTGATGAAACCGTCGGTACCCTGATCGCTCAGGCGATGGAAAAAGTGGGCAAAGAAGGCGTCATCACCGTTGAAGAAGGCACCGGCCTGCAGGACGAGCTGGACGTGGTTGAAGGTATGCAGTTCGACCGTGGCTACCTGTCTCCGTACTTCATCAACAAGCCAGAAACAGGTGCTGTTGAGCTGGAAACCCCATTCATCCTGCTGGCTGACAAGAAGATTTCTAACATCCGTGAAATGCTGCCAGTGCTGGAAGCCGTTGCGAAAGCAGGCAAACCACTGCTGATCATCGCGGAAGACGTAGAAGGCGAAGCGCTGGCGACGCTGGTGGTGAACACCATGCGCGGCATCGTGAAAGTGGCTGCGGTTAAAGCACCGGGCTTCGGCGACCGCCGTAAAGCCATGCTGCAGGATATCGCTATCCTGACCGGCGGTACCGTGATCTCTGAAGAGATCGGTATGGAGCTGGAAAAAGCAGCACTGGAAGATCTGGGCCAGGCGAAGCGTGTCGTGATCAACAAAGACACCACCACCATCATCGATGGCGTGGGTGAAGAAACCACTATTCAGGGTCGTGTCACTCAGATTCGTCAGCAGATTGAAGAAGCCACCTCTGACTACGACAAAGAAAAACTGCAGGAGCGCGTAGCGAAACTGGCAGGCGGCGTTGCCGTTCTGAAAGTGGGCGCAGCAACTGAAGTTGAAATGAAAGAGAAAAAAGCACGCGTTGAAGATGCCCTGCACGCAACCCGTGCTGCGGTTGAAGAAGGCGTGGTTGCAGGTGGTGGTGTGGCGCTGGTTCGCGTTGCAGCACAGCTGACCGAACTGCGTGGTCAGAACGAAGACCAGAACGTGGGTATCAAAGTTGCGCTGCGCGCAATGGAATCTCCACTGCGTCAGATCGTTTCTAACGCCGGCGAAGAGCCTTCTGTTGTGGCGAACAACGTGAAAGCAGGCGACGGTAACTACGGTTACAACGCGCAGACTGAAGAATACGGCAACATGATCGACTTCGGTATTCTGGACCCAACCAAAGTGACCCGTTCTGCTCTGCAGTACGCGGCATCGGTTGCTGGCCTGATGATCACCACCGAATGTATGGTCACTGACCTGCCGAAAGGCGATGCGCCAGACTTAGGTGCAGGCGCTGGCGGTATGGGTGGCATGGGCGGTATGGGCGGCATGATGTAA
>Pectobacterium_carotovorum_PC1
ATGGCAGCTAAAGACGTAAAATTCGGTAATGACGCTCGCGTAAAAATGCTGCGCGGCGTAAATGTACTGGCTGATGCAGTGAAGGTTACCCTGGGCCCGAAAGGCCGTAATGTCGTGTTGGATAAATCCTTCGGTGCACCGACCATTACTAAAGACGGCGTATCTGTTGCGCGTGAAATCGAGCTGGAAGACAAGTTTGAGAACATGGGCGCGCAGATGGTGAAAGAAGTTGCCTCTAAAGCGAATGACGCAGCAGGCGACGGCACCACGACCGCAACCGTATTGGCGCAGGCTATCATCACTGAAGGCCTGAAAGCTGTTGCAGCGGGCATGAACCCGATGGATCTGAAGCGCGGTATCGATAAAGCCGTTATCGCCGCTGTTGAAGAGCTGAAAGCACTGTCTGTACCGTGCTCTGACTCTAAAGCTATTGCTCAGGTTGGTACCATCTCTGCTAACTCCGACGAAACCGTAGGCAAAATGATTGCTGAAGCGATGGACAAAGTCGGTAAAGAAGGCGTGATCACCGTTGAAGAAGGTACCGGTCTGCAAGACGAGCTGGACGTGGTTGAAGGTATGCAGTTCGACCGTGGCTACCTGTCTCCGTACTTCATCAACAAGCCAGAAACCGGTGCTGTAGAGCTGGAAAGCCCATTCATCCTGCTGGCTGATAAAAAAATCTCCAACATCCGCGAAATGCTGCCAGTACTGGAAGCCGTCGCGAAAGCCGGCAAACCGCTGGTTATCGTTGCTGAAGATGTTGAAGGCGAAGCACTGGCAACGCTGGTGGTTAACACCATGCGCGGCATCGTGAAAGTGGCTGCGGTGAAAGCACCGGGCTTCGGCGACCGTCGTAAAGCGATGCTGCAAGATATCGCGACGCTGACTGGCGGTACCGTTATCTCTGAAGAGATCGGTCTGGAGCTGGAAAAAGCGACGCTGGAAGATCTGGGTCAGGCAAAACGCGTTGTGATCAACAAAGACACTACCACCATCATCGATGGTACCGGTGAAGAAGCTGCGATCCAGGGCCGTGTTGCTCAGATCCGTCAGCAGGTTGAAGAAGCGACGTCTGATTACGACCGTGAAAAACTGCAAGAGCGTGTGGCTAAACTGGCTGGCGGTGTAGCCGTTATCAAAGTTGGCGCAGCAACTGAAGTTGAAATGAAAGAGAAGAAAGCACGCGTTGAAGATGCTCTGGCTGCGACTCGCGCCGCGGTAGAAGAAGGCGTGGTTGCTGGTGGTGGTGTGGCGCTGGTTCGCGTTGCCGCTAAACTGGCTTCTCTGACTGCTCAGAACGAAGACCAGAACGTGGGTATCAAAGTTGCGCTGCGCGCGATGGAAGCGCCACTGCGTCAGATCGTTTCCAACGCTGGTGAAGAGCCATCTGTAGTTGCGAACACCGTTAAAGCGGGCGAAGGTAACTACGGTTACAACGCAGCAACGGAAGAATACGGCAACATGATCGACTTCGGTATCCTGGATCCAACCAAAGTTACCCGTTCTGCGCTGCAATACGCCGCTTCCGTTGCGGGTCTGATGATCACCACTGAATGTATGGTAACCGACCTGCCGAAAAGCGATGCGCCTGACTTAGGTGCTGCTGGCGGTATGGGCGGCATGGGTGGTATGGGCGGCATGATGTAA
>Pantoea_YR343
ATGGCAGCTAAAGACGTAAAATTCGGTAATGACGCACGCGTGAAAATGCTGCGTGGCGTAAACGTACTGGCAGATGCAGTAAAAGTTACCCTGGGCCCGAAAGGCCGTAACGTGGTTCTGGATAAATCTTTTGGTGCACCGACCATCACTAAAGATGGTGTTTCTGTTGCGCGTGAAATCGAGCTGGAAGACAAGTTCGAGAACATGGGTGCACAGATGGTGAAAGAAGTTGCCTCTAAAGCGAACGACGCAGCAGGCGACGGCACCACCACCGCAACCGTTCTGGCTCAGGCGATCATCACCGAAGGCCTGAAAGCTGTGGCTGCGGGCATGAACCCGATGGATCTGAAGCGCGGTATCGACAAAGCAGTTATCGCTGCCGTTGAAGAACTGAAAGCGCTGTCTGTACCTTGCCAGGATTCACGCGCTATCGCACAGGTTGGCACCATCTCTGCTAACTCCGACGAAACCGTGGGTACTTTGATCGCTGACGCGATGGACAAAGTGGGCAAAGAAGGCGTTATCACCGTTGAAGAAGGCACCGGCCTGCAAGACGAGCTGGACGTGGTTGAAGGTATGCAGTTTGATCGCGGCTACCTGTCTCCGTACTTCATCAACAAGCCTGAAACAGGCGCAGTTGAGCTGGAAACCCCGTTCATCCTGCTGGCTGACAAGAAAATCTCTAACATCCGCGAAATGCTGCCAGTGCTGGAAGCCGTTGCTAAAGCCGGTAAGCCACTGCTGATCATTGCAGAAGACGTGGAAGGTGAAGCACTGGCAACGCTGGTGGTGAACACCATGCGCGGTATCGTGAAAGTGGCTGCGGTTAAAGCACCTGGTTTCGGCGATCGTCGTAAAGCTATGCTGCAGGATATCGCTATCCTGACCGGCGGTACCGTGATCTCTGAAGAGATCGGTATGGAGCTGGAAAAAGCTACCCTGGAAGATCTGGGTCAGGCTAAGCGCGTTGTCATCAACAAAGACACCACCACCATCATCGATGGCGTGGGCGATCAAGGCGCTATCTCTGGCCGTGTTACTCAGATTCGTCAGCAGATCGAAGAAGCGACCTCTGATTACGACAAAGAGAAACTGCAGGAGCGCGTAGCGAAACTGGCAGGCGGCGTTGCCGTTCTGAAAGTGGGCGCAGCAACTGAAGTTGAAATGAAAGAGAAGAAAGCACGCGTTGAAGATGCTCTGCACGCGACCCGTGCTGCAGTAGAAGAAGGCGTGGTTGCAGGTGGTGGTGTGGCGCTGGTTCGCGTTGCAGCGAAAATCGCCGCATCTGGCCTGAAAGGCGATAACGAAGATCAGAACGTGGGTATCAAAGTTGCGCTGCGCGCAATGGAAGCGCCACTGCGTCAGATCGTTTCTAACGCCGGCGAAGAGCCTTCAGTTGTTGCTAACAACGTGAAAGCGGGCGACGGTAACTACGGTTACAACGCGCAGACCGAAGAGTACGGCAACATGATCGACTTCGGTATCCTGGACCCAACCAAAGTGACCCGTTCTGCGCTGCAGTACGCTTCATCTGTTGCAGGCCTGATGATCACCACCGAAGCGATGGTGACCGATCTGCCTAAAAACGATGCACCTGATTTAGGTGGCGCTGGCGGTATGGGTGGCATGGGCGGAATGGGCGGCATGATGTAA
>Pantoea_agglomerans_190
ATGGCAGCTAAAGACGTAAAATTCGGTAATGACGCACGCGTAAAAATGCTGCGTGGCGTGAACGTACTGGCAGATGCAGTAAAAGTTACCCTGGGTCCTAAAGGCCGTAACGTAGTCCTGGATAAATCTTTTGGTGCACCGACCATCACTAAAGATGGTGTTTCTGTTGCACGTGAAATCGAGCTGGAAGACAAGTTCGAGAACATGGGCGCGCAGATGGTGAAAGAAGTTGCCTCTAAAGCGAACGACGCTGCGGGCGACGGTACCACCACTGCAACCGTACTGGCACAGTCTATCATCACCGAAGGCCTGAAAGCGGTCGCAGCGGGTATGAACCCGATGGACCTGAAGCGCGGTATTGACCAGGCTGTTATCGCTGCGGTTGAGAAACTGAAAGCGCTGTCTGTTCCTTGCTCTGACTCTAAAGCGATTGCGCAGGTAGGTACTATCTCTGCTAACTCCGATGAAACCGTGGGCCAGTTGATTGCTCAGGCGATGGAGAAAGTGGGTAAAGAAGGCGTGATCACCGTTGAAGAAGGCACCGGCCTGCAGGATGAGCTGGATGTGGTTGAAGGTATGCAGTTTGATCGCGGCTACCTGTCACCTTACTTCATCAACAAGCCAGAAACCGGTGCGATTGAACTGGAATCTCCGTTCATCCTGCTGGCTGACAAGAAAATCTCTAACATCCGTGAAATGCTGCCAGTGCTGGAAGCCGTTGCGAAAGCCGGCAAACCACTGCTGATCATCGCGGAAGATGTTGAAGGCGAAGCGCTGGCAACACTGGTGGTTAACACCATGCGCGGCATCGTGAAAGTGGCTGCGGTTAAAGCACCAGGCTTCGGCGACCGTCGTAAAGCTATGCTGCAGGATATCGCTATCCTGACCGGTGGTACCGTAATCTCTGAAGAGATCGGTATGGAACTGGAGAAAGCGGCTCTGGAAGATCTGGGCCAGGCAAAACGCGTTGTGATCAACAAAGACACCACCACCATCATCGACGGTGTGGGTGAAGAAGCGACAATTCAGGGCCGTGTAACCCAGATTCGTCAGCAGATCGAAGAAGCAACATCTGACTACGACAAAGAAAAACTGCAGGAGCGCGTAGCGAAACTGGCAGGCGGCGTAGCCGTTCTGAAAGTAGGCGCAGCAACTGAAGTTGAAATGAAAGAGAAGAAAGCCCGCGTTGAAGATGCGCTGCACGCAACCCGTGCTGCTGTAGAAGAAGGTGTGGTTGCTGGTGGTGGTGTGGCGCTGGTTCGCGTGGCAGCACAGCTGGTTGATCTGCGTGGTCAGAACGAAGATCAGAACGTCGGTATCAAAGTTGCGCTGCGCGCGATGGAATCTCCACTGCGTCAGATCGTTTCTAACGCCGGTGAAGAGCCATCTGTTGTCGCTAACAACGTGAAAGCGGGCGACGGTAACTACGGTTACAACGCGCAGACTGAAGAGTACGGCAACATGATCGACTTCGGTATCCTGGACCCAACCAAAGTGACCCGTTCTGCTCTGCAGTACGCGGCCTCTGTTGCGGGTCTGATGATCACGACCGAATGTATGGTCACTGACCTGCCAAAAGGCGACGCACCTGATTTAGGCGGCGGCGCTGGCGGTATGGGTGGCATGGGCGGTATGGGCGGCATGATGTAA
>Pantoea_septica_FF5
ATGGCAGCTAAAGACGTAAAATTCGGTAATGACGCTCGCGTAAAAATGCTGCGCGGCGTGAACGTACTGGCAGATGCAGTAAAAGTTACCCTGGGCCCGAAAGGCCGTAACGTGGTTCTGGATAAATCTTTTGGTGCACCGACCATCACTAAAGATGGCGTGTCCGTAGCGCGTGAGATCGAACTGGAAGACAAGTTCGAAAACATGGGCGCGCAGATGGTGAAAGAAGTTGCCTCTAAAGCGAACGACGCAGCAGGCGACGGCACCACCACTGCAACCGTACTGGCTCAGTCAATCATCACCGAAGGCCTGAAAGCTGTGGCTGCGGGCATGAACCCGATGGATCTGAAGCGCGGTATCGACCAGGCCGTTATCGCGGCGGTTGAACAGCTGAAAGCGCTGTCCGTTCCTTGCTCAGACTCTAAAGCTATCGCGCAGGTCGGCACCATTTCCGCTAACTCCGATGAGAGCGTCGGCACCCTGATCGCCCAGGCGATGGAAAAAGTGGGTAAAGAAGGCGTGATCACCGTTGAAGAAGGCACCGGTCTGCAGGACGAGCTGGACGTGGTTGAAGGTATGCAGTTTGACCGCGGCTACCTCTCTCCGTACTTCATCAACAAGCCGGAAACCGGCGCGGTTGAGCTGGAATCGCCGTTCATCCTGCTGGCTGACAAGAAAATCTCCAACATCCGCGAAATGCTGCCGGTGCTGGAAGCCGTTGCTAAAGCGGGCAAACCGCTGCTGATCGTCGCTGAAGACGTTGAAGGCGAAGCGCTGGCGACGCTGGTGGTCAACACCATGCGCGGCATCGTGAAAGTCGCTGCGGTGAAAGCGCCGGGCTTCGGCGACCGTCGTAAAGCGATGCTGCAGGATATCGCTATCCTGACTGGCGGTACCGTTATCTCTGAAGAGATCGGTATGGAGCTGGAAAAAGCGGCGCTGGAAGATCTGGGCCAGGCAAAACGCGTTGTGATCAACAAAGACACCACCACCATCATCGACGGTGTGGGTGAAGAGGCGACGATTCAGGGCCGCGTAACCCAGATTCGTCAGCAGATCGAAGAAGCGACCTCTGACTACGACAAAGAAAAACTGCAGGAGCGCGTAGCGAAACTGGCAGGCGGCGTGGCCGTTCTGAAAGTGGGCGCAGCAACTGAAGTTGAAATGAAAGAGAAGAAAGCCCGCGTTGAAGATGCCCTGCACGCAACCCGTGCTGCGGTAGAAGAAGGCGTGGTAGCTGGCGGCGGCGTAGCGCTGGTTCGCGTTGCAGCACAGCTGGCTAATCTGCGTGGTCAGAACGAAGACCAGAACGTTGGTATCAAAGTTGCGCTGCGCGCAATGGAAGCGCCGCTGCGTCAGATCGTTTCTAACGCCGGCGAAGAGCCGTCTGTTGTCGCTAACAACGTGAAAGCGGGCGACGGTAACTACGGTTACAACGCGCAGACTGAAGAATACGGCAACATGATCGACTTCGGTATCCTGGACCCAACCAAAGTGACCCGTTCTGCGCTGCAGTACGCGGCCTCTGTTGCGGGTCTGATGATCACCACCGAGTGCATGGTGACCGACCTGCCGAAAGGCGACGCGCCTGATTTAGGTGCTGGCGCTGGCGGCATGGGCGGCATGGGCGGAATGGGCGGCATGATGTAA
>Pantoea_anthophila_11-2
ATGGCAGCTAAAGACGTAAAATTCGGTAATGACGCTCGCGTAAAAATGCTGCGTGGCGTGAACGTACTGGCAGATGCAGTAAAAGTTACCCTGGGCCCGAAAGGCCGTAACGTGGTTCTGGATAAATCTTTTGGTGCACCGACCATCACTAAAGATGGCGTGTCCGTTGCGCGTGAAATCGAACTGGAAGACAAGTTCGAGAACATGGGCGCGCAGATGGTGAAAGAAGTGGCCTCTAAAGCGAACGACGCTGCAGGCGACGGCACCACCACCGCGACCGTACTGGCGCAGGCTATCATCACCGAAGGTCTGAAAGCCGTCGCCGCGGGTATGAACCCGATGGACCTGAAGCGCGGTATCGACCAGGCCGTTGTGTCTGCCGTTGAGAAACTGAAAGCGCTGTCTGTACCTTGCTCAGACTCTAAAGCGATTGCGCAGGTAGGTACTATCTCTGCTAACTCCGATGAAACCGTGGGCCAGCTGATTGCTCAGGCGATGGAGAAAGTGGGTAAAGAAGGCGTGATCACCGTTGAAGAAGGCACCGGCCTGCAGGACGAGCTGGATGTGGTTGAAGGTATGCAGTTTGATCGCGGCTACCTGTCACCGTACTTCATCAACAAGCCAGAAACCGGTGCGGTTGAACTGGAATCGCCGTTCATCCTGCTGGCTGACAAGAAAATCTCTAACATCCGTGAAATGCTGCCCGTGCTGGAAGCCGTTGCGAAAGCCGGTAAACCTCTGCTGATCATCGCGGAAGATGTTGAAGGTGAAGCCCTGGCAACGCTGGTGGTCAACACCATGCGCGGCATCGTTAAAGTGGCTGCGGTTAAAGCACCAGGCTTCGGCGACCGTCGTAAAGCCATGCTGCAGGATATCGCTATCCTGACCGGCGGTACCGTAATCTCTGAAGAGATCGGTATGGAGCTGGAAAAAGCTGCGCTGGAAGATCTGGGTCAGGCAAAACGTGTTGTGATCAACAAAGACACCACCACCATCATCGACGGTGTGGGTGAAGAGAACATCATTCAGGGCCGTGTTACCCAGATTCGTCAGCAGATCGAAGAAGCGACCTCTGACTACGACAAAGAAAAACTGCAGGAGCGCGTCGCGAAACTGGCAGGCGGCGTAGCCGTTCTGAAAGTGGGCGCAGCCACTGAAGTTGAAATGAAAGAGAAAAAAGCGCGCGTTGAAGATGCACTGCACGCAACCCGTGCTGCTGTCGAAGAAGGCGTGGTTGCAGGTGGTGGTGTGGCGCTGGTTCGCGTTGCAGCACAGCTGTCAGAGCTGCGTGGTCAGAACGAAGACCAGAACGTCGGTATCAAAGTTGCGCTGCGCGCGATGGAAGCACCACTGCGTCAGATCGTCTCTAACGCCGGTGAAGAGCCTTCTGTTGTGGCGAACAACGTGAAAGCGGGCGACGGTAACTACGGTTACAACGCGCAGACTGAAGAGTACGGCAACATGATCGACTTCGGTATCCTGGACCCAACCAAAGTGACCCGTTCTGCACTGCAGTACGCGGCCTCTGTTGCGGGTCTGATGATCACTACCGAGTGCATGGTCACTGACCTGCCAAAAGGCGACGCACCTGATTTAGGCGCAGGCGCTGGCGGTATGGGTGGCATGGGCGGTATGGGCGGCATGATGTAA
>EH318
ATGGCAGCTAAAGACGTAAAATTCGGTAATGACGCACGCGTAAAAATGCTGCGTGGCGTGAACGTACTGGCAGATGCAGTAAAAGTTACCCTGGGTCCTAAAGGCCGTAACGTAGTCCTGGATAAATCTTTTGGTGCACCGACCATCACTAAAGATGGTGTTTCTGTGGCACGTGAAATCGAGCTGGAAGACAAGTTCGAGAACATGGGCGCGCAGATGGTGAAAGAAGTTGCCTCTAAAGCGAACGACGCTGCGGGCGACGGTACCACCACTGCAACCGTACTGGCACAGTCTATCATCACCGAAGGCCTGAAAGCGGTCGCAGCGGGTATGAACCCGATGGACCTGAAGCGCGGTATTGACCAGGCTGTTATCGCTGCGGTTGAGAAACTGAAAGCGCTGTCTGTTCCTTGCTCTGACTCTAAAGCGATTGCGCAGGTAGGTACTATCTCTGCTAACTCCGATGAAACCGTGGGCCAGTTGATTGCTCAGGCGATGGAGAAAGTGGGTAAAGAAGGCGTGATCACCGTTGAAGAAGGCACCGGCCTGCAGGATGAGCTGGATGTGGTTGAAGGTATGCAGTTTGATCGCGGCTACCTGTCACCTTACTTCATCAACAAGCCAGAAACCGGTGCGATTGAACTGGAATCTCCGTTCATCCTGCTGGCTGACAAGAAAATCTCTAACATCCGTGAAATGCTGCCAGTGCTGGAAGCCGTTGCGAAAGCCGGCAAACCACTGCTGATCATCGCGGAAGATGTTGAAGGCGAAGCGCTGGCAACACTGGTGGTTAACACCATGCGCGGCATCGTGAAAGTGGCTGCGGTTAAAGCACCAGGCTTCGGCGACCGTCGTAAAGCTATGCTGCAGGATATCGCTATCCTGACCGGTGGTACCGTAATCTCTGAAGAGATCGGTATGGAACTGGAGAAAGCGGCTCTGGAAGATCTGGGCCAGGCAAAACGCGTTGTGATCAACAAAGACACCACCACCATCATCGACGGTGTGGGTGAAGAAGCGACAATTCAGGGCCGTGTAACCCAGATTCGTCAGCAGATCGAAGAAGCAACGTCTGACTACGACAAAGAAAAACTGCAGGAACGCGTAGCGAAACTGGCAGGCGGCGTAGCCGTTCTGAAAGTAGGCGCAGCAACTGAAGTTGAAATGAAAGAGAAGAAAGCCCGCGTTGAAGATGCGCTGCACGCAACCCGTGCTGCTGTAGAAGAAGGTGTGGTTGCTGGTGGTGGTGTGGCGCTGGTTCGCGTGGCAGCACAGCTGGTTGATCTGCGTGGTCAGAACGAAGATCAGAACGTCGGTATCAAAGTTGCGCTGCGCGCGATGGAATCTCCACTGCGTCAGATCGTTTCTAACGCCGGTGAAGAGCCATCTGTTGTCGCTAACAACGTGAAAGCGGGCGACGGTAACTACGGTTACAACGCGCAGACTGAAGAGTACGGCAACATGATCGACTTCGGTATCCTGGATCCAACCAAAGTGACCCGTTCTGCTCTGCAGTACGCGGCCTCTGTTGCGGGTCTGATGATCACGACCGAATGTATGGTCACTGACCTGCCAAAAGGTGACGCACCTGATTTAGGCGGCGGCGCTGGCGGTATGGGTGGCATGGGCGGTATGGGCGGCATGATGTAA
>Pantoea_ananatis_AJ13355
ATGGCAGCTAAAGACGTAAAATTCGGTAATGACGCACGCGTAAAAATGTTGCGTGGCGTGAACGTACTGGCAGATGCAGTAAAAGTTACCCTGGGCCCGAAAGGCCGTAACGTGGTTCTGGATAAATCTTTTGGTGCACCGACCATCACTAAAGATGGTGTTTCTGTTGCACGTGAAATCGAGCTGGAAGACAAGTTCGAAAACATGGGCGCACAGATGGTGAAAGAAGTTGCCTCTAAAGCGAACGACGCGGCAGGCGACGGTACCACCACGGCAACCGTGCTGGCGCAGTCCATCATCACCGAAGGCCTGAAAGCCGTTGCAGCGGGCATGAACCCGATGGATCTGAAGCGCGGTATCGACCAGGCGGTCATCGCTGCGGTTGAAGAGCTGAAAAAACTGTCTGTTCCTTGCTCAGACTCTAAAGCTATCGCTCAGGTAGGGACTATCTCTGCTAACTCTGATGAAACCGTCGGTACCCTGATCGCTCAGGCGATGGAAAAAGTGGGCAAAGAAGGCGTCATCACCGTTGAAGAAGGCACCGGCCTGCAGGACGAGCTGGACGTGGTTGAAGGTATGCAGTTCGACCGTGGCTACCTGTCTCCGTACTTCATCAACAAGCCAGAAACAGGTGCCGTTGAGCTGGAAACCCCGTTCATCCTGCTGGCTGACAAGAAGATTTCTAACATCCGTGAAATGCTGCCAGTGCTGGAAGCCGTTGCGAAAGCAGGCAAACCACTGCTGATCATCGCGGAAGACGTAGAAGGCGAAGCGCTGGCGACGCTGGTGGTGAACACCATGCGCGGCATCGTGAAAGTGGCTGCGGTTAAAGCACCGGGCTTCGGCGACCGCCGTAAAGCCATGCTGCAGGATATCGCTATCCTGACCGGCGGTACCGTGATCTCTGAAGAGATCGGTATGGAGCTGGAAAAAGCAGCACTGGAAGATCTGGGCCAGGCGAAGCGTGTCGTGATCAACAAAGACACCACCACCATCATCGATGGCGTGGGTGAAGAAACCACTATTCAGGGTCGTGTCACTCAGATTCGTCAGCAGATTGAAGAAGCCACCTCTGACTACGACAAAGAAAAACTGCAGGAGCGCGTAGCGAAACTGGCAGGCGGCGTTGCCGTTCTGAAAGTGGGCGCAGCAACTGAAGTTGAAATGAAAGAGAAAAAAGCACGCGTTGAAGATGCCCTGCACGCAACCCGTGCTGCGGTTGAAGAAGGCGTGGTTGCAGGTGGTGGTGTGGCGCTGGTTCGCGTTGCAGCACAGCTGACCGAACTGCGTGGTCAGAACGAAGACCAGAACGTGGGTATCAAAGTTGCGCTGCGCGCAATGGAATCTCCACTGCGTCAGATCGTTTCTAACGCCGGCGAAGAGCCTTCTGTTGTGGCGAACAACGTGAAAGCAGGCGACGGTAACTACGGTTACAACGCGCAGACTGAAGAATACGGCAACATGATCGACTTCGGTATTCTGGACCCAACCAAAGTGACCCGTTCTGCTCTGCAGTACGCGGCATCGGTTGCTGGCCTGATGATCACCACCGAATGTATGGTCACTGACCTGCCGAAAGGCGATGCGCCAGACTTAGGTGCAGGCGCTGGCGGTATGGGTGGCATGGGCGGTATGGGCGGCATGATGTAA
>F9026
ATGGCAGCTAAAGACGTAAAATTCGGTAATGACGCACGCGTAAAAATGCTGCGTGGCGTGAACGTACTGGCAGATGCAGTAAAAGTTACCCTGGGCCCGAAAGGCCGTAACGTGGTTCTGGATAAATCTTTTGGTGCACCGACCATCACTAAAGATGGTGTTTCTGTGGCACGTGAAATCGAGCTGGAAGACAAGTTCGAGAACATGGGCGCGCAGATGGTGAAAGAAGTGGCCTCTAAAGCGAACGACGCTGCAGGCGACGGCACCACCACTGCAACCGTACTGGCTCAGTCTATCATCACCGAAGGCCTGAAAGCGGTCGCAGCGGGTATGAACCCGATGGATCTGAAGCGCGGTATCGACCAGGCGGTTATCGCTGCAGTTGAGAAACTGAAAGCGCTGTCTGTGCCTTGCTCAGACTCTAAAGCCATTGCGCAGGTGGGTACGATCTCTGCTAACTCCGATGAAACCGTAGGCCAGCTGATTGCTCAGGCGATGGAAAAAGTCGGTAAAGAAGGCGTGATCACCGTTGAAGAAGGCACCGGCCTGCAGGATGAGCTGGATGTGGTTGAAGGTATGCAGTTTGATCGCGGCTACCTCTCTCCTTACTTCATCAACAAGCCAGAAACCGGTGCGATTGAACTGGAATCTCCGTTCATCCTGCTGGCTGACAAGAAAATTTCTAACATCCGTGAAATGCTGCCAGTGCTGGAAGCCGTTGCGAAAGCAGGCAAACCACTGCTGATCATCGCGGAAGATGTTGAAGGCGAAGCGCTGGCAACGCTGGTGGTTAACACCATGCGTGGCATCGTGAAAGTGGCTGCTGTGAAAGCACCAGGCTTCGGCGACCGTCGTAAAGCGATGCTGCAGGATATCGCTATCCTGACCGGTGGTACCGTGATCTCTGAAGAAATCGGTATGGAGCTGGAAAAAGCGGCTCTGGAAGATCTGGGCCAGGCTAAACGCGTTGTGATCAACAAAGACACCACCACCATCATCGACGGTGTGGGTGAAGAAGCGACAATCCAGGGCCGTGTCACCCAGATTCGTCAGCAGATCGAAGAAGCAACCTCTGACTACGACAAAGAAAAACTGCAGGAGCGCGTAGCGAAACTGGCAGGCGGCGTAGCCGTTCTGAAAGTAGGCGCAGCAACTGAAGTTGAAATGAAAGAGAAGAAAGCCCGCGTTGAAGATGCGCTGCACGCAACCCGTGCTGCTGTAGAAGAAGGCGTGGTTGCAGGTGGTGGTGTGGCGCTGGTTCGCGTTGCAGCACAGCTGGCGGATCTGCGTGGTCAGAACGAAGATCAGAACGTCGGTATCAAAGTTGCGCTGCGCGCGATGGAATCTCCACTGCGTCAGATCGTGTCTAACGCCGGTGAAGAGCCATCTGTTGTTGCTAACAACGTGAAAGCGGGCGACGGTAACTACGGTTACAACGCGCAGACTGAAGAGTATGGCAACATGATCGACTTCGGTATCCTGGACCCAACCAAAGTGACCCGTTCTGCTCTGCAGTACGCGGCCTCAGTTGCAGGTCTGATGATCACCACCGAATGTATGGTCACTGACATGCCTAAAGGCGACGCACCTGATTTAGGCGGCGGCGCTGGCGGTATGGGTGGCATGGGCGGTATGGGCGGCATGATGTAA
>Pantoea_ananatis_SD-1
ATGGCAGCTAAAGACGTAAAATTCGGTAATGACGCACGCGTAAAAATGTTGCGTGGCGTTAACGTACTGGCAGATGCAGTAAAAGTTACCCTGGGCCCGAAAGGCCGTAACGTTGTTCTGGATAAATCTTTTGGTGCACCGACCATCACGAAAGATGGTGTTTCTGTTGCGCGTGAAATCGAGCTGGAAGACAAGTTCGAAAACATGGGCGCGCAGATGGTAAAAGAAGTTGCCTCTAAAGCGAACGACGCGGCGGGTGACGGTACTACCACGGCAACCGTGCTGGCACAGTCCATCATCACCGAAGGCCTGAAAGCCGTTGCAGCGGGCATGAACCCAATGGATCTGAAGCGCGGTATCGATCAGGCGGTGGTTGCTGCAGTTGAAGAACTGAAAAAACTGTCTGTGCCGTGCTCAGACTCTAAAGCGATTGCGCAGGTGGGTACCATCTCTGCAAACTCTGATGAAACCGTCGGTACCCTGATCGCGCAGGCGATGGAAAAAGTGGGTAAAGAAGGCGTCATCACCGTTGAAGAAGGCACCGGCCTGCAGGACGAGCTGGACGTGGTTGAAGGTATGCAGTTCGACCGCGGTTATCTGTCTCCTTACTTCATCAACAAACCAGAAACAGGCGCTGTAGAGCTGGAATCGCCGTTCATCCTGCTGGCTGACAAGAAGATTTCCAACATCCGTGAAATGCTGCCAGTGCTGGAAGCCGTTGCGAAAGCAGGCAAACCACTGCTGATCATCGCGGAAGACGTCGAAGGCGAAGCGCTGGCGACCCTGGTGGTGAACACCATGCGCGGCATCGTGAAAGTGGCTGCGGTTAAAGCACCGGGCTTCGGCGACCGCCGTAAAGCCATGCTGCAGGATATCGCTATCCTGACCGGCGGTACCGTGATCTCTGAAGAGATCGGTATGGAGCTGGAAAAAGCGGCGCTGGAAGATCTGGGTCAGGCGAAGCGTGTCGTAATTAACAAAGACACCACCACCATCATCGATGGCGTGGGTGAAGAAACCACTATTCAGGGTCGTGTCACTCAGATTCGTCAGCAGATCGAAGAAGCCACCTCTGACTACGACAAAGAAAAACTGCAGGAGCGCGTAGCGAAACTGGCAGGCGGCGTTGCCGTTCTGAAAGTGGGCGCAGCAACTGAAGTTGAAATGAAAGAGAAAAAAGCACGCGTTGAAGATGCCCTGCACGCAACCCGTGCTGCGGTTGAAGAAGGCGTGGTTGCCGGTGGTGGTGTGGCGCTGGTTCGCGTTGCAGCACAGCTGACCGAACTGCGTGGTCAGAACGAAGACCAGAACGTGGGTATCAAAGTTGCGCTGCGCGCAATGGAAGCGCCACTGCGTCAGATCGTTTCTAACGCCGGCGAAGAGCCTTCTGTTGTGGCGAACAACGTGAAAGCAGGCGACGGTAACTACGGTTACAACGCGCAGACTGAAGAATACGGCAACATGATCGACTTCGGTATTCTGGACCCAACCAAAGTGACCCGTTCTGCTCTGCAGTACGCGGCATCGGTTGCTGGCCTGATGATCACCACCGAATGTATGGTCACTGACCTGCCGAAAAGCGATGCGCCAGACTTAGGTGCAGGCGCTGGCGGTATGGGTGGCATGGGCGGTATGGGCGGCATGATGTAA
>B025670
ATGGCAGCTAAAGACGTAAAATTCGGTAATGACGCACGCGTAAAAATGCTGCGTGGCGTGAACGTACTGGCAGATGCAGTAAAAGTTACCCTGGGTCCTAAAGGCCGTAACGTAGTCCTGGATAAATCTTTTGGTGCACCGACCATCACTAAAGATGGTGTTTCTGTTGCACGTGAAATCGAGCTGGAAGACAAGTTCGAGAACATGGGCGCGCAGATGGTGAAAGAAGTTGCCTCTAAAGCGAACGACGCTGCGGGCGACGGTACCACCACTGCAACCGTACTGGCACAGTCTATCATCACCGAAGGCCTGAAAGCGGTCGCAGCGGGTATGAACCCGATGGACCTGAAGCGCGGTATTGACCAGGCTGTTATCGCTGCGGTTGAGAAACTGAAAGCGCTGTCTGTTCCTTGCTCTGACTCTAAAGCGATTGCGCAGGTAGGTACTATCTCTGCTAACTCCGATGAAACCGTGGGCCAGTTGATTGCTCAGGCGATGGAGAAAGTGGGTAAAGAAGGCGTGATCACCGTTGAAGAAGGCACCGGCCTGCAGGATGAGCTGGATGTGGTTGAAGGTATGCAGTTTGATCGCGGCTACCTGTCACCTTACTTCATCAACAAGCCAGAAACCGGTGCGATTGAACTGGAATCTCCGTTCATCCTGCTGGCTGACAAGAAAATCTCTAACATCCGTGAAATGCTGCCAGTGCTGGAAGCCGTTGCGAAAGCCGGCAAACCACTGCTGATCATCGCGGAAGATGTTGAAGGCGAAGCGCTGGCAACACTGGTGGTTAACACCATGCGCGGCATCGTGAAAGTGGCTGCGGTTAAAGCACCAGGCTTCGGCGACCGTCGTAAAGCTATGCTGCAGGATATCGCTATCCTGACCGGTGGTACCGTAATCTCTGAAGAGATCGGTATGGAACTGGAGAAAGCGGCTCTGGAAGATCTGGGCCAGGCAAAACGCGTTGTGATCAACAAAGACACCACCACCATCATCGACGGTGTGGGTGAAGAAGCGACAATTCAGGGCCGTGTAACCCAGATTCGTCAGCAGATCGAAGAAGCAACGTCTGACTACGACAAAGAAAAACTGCAGGAACGCGTAGCGAAACTGGCAGGCGGCGTAGCCGTTCTGAAAGTAGGCGCAGCAACTGAAGTTGAAATGAAAGAGAAGAAAGCCCGCGTTGAAGATGCGCTGCACGCAACCCGTGCTGCTGTAGAAGAAGGTGTGGTTGCTGGTGGTGGTGTGGCGCTGGTTCGCGTGGCAGCACAGCTGGTTGATCTGCGTGGTCAGAACGAAGATCAGAACGTCGGTATCAAAGTTGCGCTGCGCGCGATGGAATCTCCACTGCGTCAGATCGTTTCTAACGCCGGTGAAGAGCCATCTGTTGTCGCTAACAACGTGAAAGCGGGCGACGGTAACTACGGTTACAACGCGCAGACTGAAGAGTACGGCAACATGATCGACTTCGGTATCCTGGATCCAACCAAAGTGACCCGTTCTGCTCTGCAGTACGCGGCCTCTGTTGCGGGTCTGATGATCACGACCGAATGTATGGTCACTGACCTGCCAAAAGGTGACGCACCTGATTTAGGCGGCGGCGCTGGCGGTATGGGTGGCATGGGCGGTATGGGCGGCATGATGTAA
>625
ATGGCAGCTAAAGACGTAAAATTCGGTAATGACGCACGCGTAAAAATGCTGCGTGGCGTGAACGTACTGGCAGATGCAGTAAAAGTTACCCTGGGCCCGAAAGGCCGTAACGTGGTTCTGGATAAATCTTTTGGTGCACCGACCATCACTAAAGATGGTGTTTCTGTGGCACGTGAAATCGAGCTGGAAGACAAGTTCGAGAACATGGGTGCGCAGATGGTGAAAGAAGTCGCTTCTAAAGCCAACGACGCAGCAGGCGACGGCACCACCACCGCTACCGTTCTGGCACAGGCTATCGTCAACGAAGGCCTGAAAGCCGTCGCGGCGGGCATGAACCCAATGGATCTGAAGCGCGGTATCGATAAAGCCGTTGCCGCAGCCGTTGAAGAGCTGAAAACCCTGTCTGTACCATGCCAGGATTCCCGCGCTATCGCGCAGGTAGGTACCATTTCTGCCAACTCCGATGAAAGCGTCGGTACCCTGATCGCTCAGGCGATGGACAAAGTGGGTAAAGAAGGCGTGATCACCGTTGAAGAAGGCACCGGTCTGCAGGACGAGCTGGACGTGGTTGAAGGTATGCAGTTCGACCGTGGCTACCTGTCTCCGTACTTCATCAACAAGCCAGAAACCGGTGCAGTGGAGCTGGAAAGCCCATTCATCCTGCTGGCTGACAAGAAAATCTCTAACATCCGCGAAATGCTGCCAGTGCTGGAAGCTGTGGCGAAAGCCGGCAAACCACTGCTGATCATCGCAGAAGACGTGGAAGGCGAAGCGCTGGCTACGCTGGTGGTCAACACCATGCGCGGTATCGTGAAAGTGGCTGCGGTGAAAGCACCGGGCTTCGGCGACCGTCGTAAAGCGATGCTGCAGGATATTGCTATCCTGACCGGCGGTACCGTGATCTCTGAAGAGATCGGTATGGAGCTGGAAAAAGCGACGCTGGAAGACCTGGGTCAGGCAAAACGCGTGGTGATCAACAAAGACACCACCACCATCATCGATGGTGTGGGCGATCAGGGCGCAATCTCTGGCCGCGTGACGCAGATCCGTCAGCAGATCGAAGAAGCGACGTCTGACTACGACAAAGAGAAACTGCAGGAGCGCGTTGCAAAACTGGCAGGCGGTGTAGCCGTACTGAAAGTAGGCGCAGCGACTGAAGTTGAGATGAAAGAGAAGAAAGCACGCGTTGAAGATGCCCTGCACGCTACCCGTGCTGCGGTTGAAGAAGGCGTGGTTGCCGGTGGTGGTGTCGCGCTGGTGCGTGTTGCGGCGAAAATCGCAGCATCTGGCCTGAAAGGTCAGAACGAAGACCAGAACGTCGGTATCAAGGTTGCTCTGCGTGCGATGGAAGCGCCACTGCGTCAGATCGTTTCTAACGCCGGTGAAGAGCCATCTGTGGTTGCTAACAACGTGAAAGCGGGCGACGGTAACTACGGTTACAACGCGCAGACCGAAGAGTACGGCAACATGATCGACTTCGGTATCCTGGATCCAACCAAAGTGACCCGTTCTGCGCTGCAGTACGCGTCTTCTGTGGCCGGTCTGATGATCACCACCGAAGCGATGGTCACCGACCTGCCGAAAGGCGACGCACCTGACTTAGGTGCTGGCGCTGGCGGCATGGGTGGCATGGGCGGTATGGGCGGCATGATGTAA
>TX10
ATGGCAGCTAAAGACGTAAAATTCGGTAATGACGCACGCGTAAAAATGCTGCGTGGCGTGAACGTACTGGCAGATGCAGTAAAAGTTACCCTGGGTCCTAAAGGCCGTAACGTAGTCCTGGATAAATCTTTTGGTGCACCGACCATCACTAAAGATGGTGTTTCTGTGGCACGTGAAATCGAGCTGGAAGACAAGTTCGAGAACATGGGCGCGCAGATGGTGAAAGAAGTTGCCTCTAAAGCGAACGACGCTGCGGGCGACGGTACCACCACTGCAACCGTACTGGCACAGTCTATCATCACCGAAGGCCTGAAAGCGGTCGCAGCGGGTATGAACCCGATGGACCTGAAGCGCGGTATTGACCAGGCTGTTATCGCTGCAGTTGAGAAACTGAAAGCGCTGTCTGTTCCTTGCTCTGACTCTAAAGCGATTGCGCAGGTAGGTACTATCTCTGCTAACTCCGATGAAACCGTGGGCCAGTTGATTGCTCAGGCGATGGAGAAAGTGGGTAAAGAAGGCGTGATCACCGTTGAAGAAGGCACCGGCCTGCAGGATGAGCTGGATGTGGTTGAAGGTATGCAGTTTGATCGCGGCTACCTGTCACCTTACTTCATCAACAAGCCAGAAACCGGTGCGATTGAACTGGAATCTCCGTTCATCCTGCTGGCTGACAAGAAAATCTCTAACATCCGTGAAATGCTGCCAGTGCTGGAAGCCGTTGCGAAAGCCGGCAAACCACTGCTGATCATCGCGGAAGATGTTGAAGGCGAAGCGCTGGCAACACTGGTGGTTAACACCATGCGCGGCATCGTGAAAGTGGCTGCGGTTAAAGCACCAGGCTTCGGCGACCGTCGTAAAGCTATGCTGCAGGATATCGCTATCCTGACCGGTGGTACCGTAATCTCTGAAGAGATCGGTATGGAACTGGAGAAAGCGGCTCTGGAAGATCTGGGCCAGGCAAAACGCGTTGTGATCAACAAAGACACCACCACCATCATCGACGGTGTGGGTGAAGAAGCGACAATTCAGGGCCGTGTAACCCAGATTCGTCAGCAGATCGAAGAAGCAACGTCTGACTACGACAAAGAAAAACTGCAGGAGCGCGTAGCGAAACTGGCAGGCGGCGTAGCCGTTCTGAAAGTAGGCGCAGCAACTGAAGTTGAAATGAAAGAGAAGAAAGCCCGCGTTGAAGATGCGCTGCACGCAACCCGTGCTGCTGTAGAAGAAGGTGTGGTTGCTGGTGGTGGTGTGGCGCTGGTTCGCGTGGCAGCACAGCTGGTTGATCTGCGTGGTCAGAACGAAGATCAGAACGTCGGTATCAAAGTTGCGCTGCGCGCGATGGAATCTCCACTGCGTCAGATCGTTTCTAACGCCGGTGAAGAGCCATCTGTTGTCGCTAACAACGTGAAAGCGGGCGACGGTAACTACGGTTACAACGCGCAGACTGAAGAGTACGGCAACATGATCGACTTCGGTATCCTGGACCCAACCAAAGTGACCCGTTCTGCTCTGCAGTACGCGGCCTCTGTTGCGGGTCTGATGATCACGACCGAATGTATGGTCACTGACCTGCCAAAAGGCGACGCACCTGATTTAGGCGGCGGCGCTGGCGGTATGGGTGGCATGGGCGGTATGGGCGGCATGATGTAA
>SP03391
ATGGCAGCTAAAGACGTAAAATTCGGTAATGACGCACGCGTAAAAATGCTGCGTGGCGTGAACGTACTGGCAGATGCAGTAAAAGTTACCCTGGGCCCGAAAGGCCGTAACGTGGTTCTGGATAAATCTTTTGGTGCACCGACCATCACTAAAGATGGTGTTTCTGTGGCACGTGAAATCGAGCTGGAAGACAAGTTCGAGAACATGGGCGCGCAGATGGTGAAAGAAGTGGCCTCTAAAGCGAACGACGCTGCAGGCGACGGTACCACCACTGCAACCGTACTGGCTCAGTCTATCATCACCGAAGGCCTGAAAGCGGTCGCAGCGGGTATGAACCCGATGGATCTGAAGCGCGGTATCGACCAGGCGGTTATCGCTGCAGTTGAGAAACTGAAAGCGCTGTCTGTGCCTTGCTCAGACTCTAAAGCCATTGCGCAGGTGGGTACGATCTCTGCTAACTCCGATGAAACCGTAGGCCAGCTGATTGCTCAGGCGATGGAAAAAGTCGGTAAAGAAGGCGTGATCACCGTTGAAGAAGGCACCGGCCTGCAGGATGAGCTGGATGTGGTTGAAGGTATGCAGTTTGATCGCGGCTACCTCTCTCCTTACTTCATCAACAAGCCAGAAACCGGTGCGATTGAACTGGAATCTCCGTTCATCCTGCTGGCTGACAAGAAAATTTCTAACATCCGTGAAATGCTGCCAGTGCTGGAAGCCGTTGCGAAAGCAGGCAAACCACTGCTGATCATCGCGGAAGATGTTGAAGGCGAAGCGCTGGCAACGCTGGTGGTTAACACCATGCGTGGCATCGTGAAAGTGGCTGCTGTGAAAGCACCAGGCTTCGGCGACCGTCGTAAAGCGATGCTGCAGGATATCGCTATCCTGACCGGTGGTACCGTGATCTCTGAAGAAATCGGTATGGAGCTGGAAAAAGCGGCTCTGGAAGATCTGGGCCAGGCTAAACGCGTTGTGATCAACAAAGACACCACCACCATCATCGACGGTGTGGGTGAAGAAGCGACAATCCAGGGCCGTGTCACCCAGATTCGTCAGCAGATCGAAGAAGCAACCTCTGACTACGACAAAGAAAAACTGCAGGAGCGCGTAGCGAAACTGGCAGGCGGCGTAGCCGTTCTGAAAGTAGGCGCAGCAACTGAAGTTGAAATGAAAGAGAAGAAAGCCCGCGTTGAAGATGCGCTGCACGCAACCCGTGCTGCTGTAGAAGAAGGCGTGGTTGCAGGTGGTGGTGTGGCGCTGGTTCGCGTTGCAGCACAGCTGGCGGATCTGCGTGGTCAGAACGAAGATCAGAACGTCGGTATCAAAGTTGCGCTGCGCGCGATGGAATCTCCACTGCGTCAGATCGTGTCTAACGCCGGTGAAGAGCCATCTGTTGTTGCTAACAACGTGAAAGCGGGCGACGGTAACTACGGTTACAACGCGCAGACTGAAGAGTATGGCAACATGATCGACTTCGGTATCCTGGACCCAACCAAAGTGACCCGTTCTGCTCTGCAGTACGCGGCCTCAGTTGCAGGTCTGATGATCACCACCGAATGTATGGTCACTGACATGCCTAAAGGCGACGCACCTGATTTAGGCGGCGGCGCTGGCGGTATGGGTGGCATGGGCGGTATGGGCGGCATGATGTAA
>Pantoea_stewartii_M009
ATGGCAGCTAAAGACGTAAAATTCGGTAATGACGCACGCGTAAAAATGTTGCGTGGCGTAAACGTACTGGCAGATGCAGTAAAAGTTACCCTGGGTCCTAAAGGCCGTAACGTAGTTCTGGATAAATCTTTTGGTGCACCGACCATCACGAAAGATGGCGTTTCTGTTGCGCGTGAAATCGAGCTGGAAGACAAGTTCGAAAACATGGGTGCGCAGATGGTGAAAGAAGTTGCCTCTAAAGCCAACGATGCGGCGGGCGACGGTACCACCACGGCAACCGTACTGGCGCAGTCCATCATCACCGAAGGCCTGAAGGCCGTTGCGGCGGGCATGAACCCGATGGATCTGAAGCGCGGTATCGACCAGGCGGTTGTTGCTGCAGTTGAAGAACTGAAAAAACTGTCTGTGCCTTGCTCAGACTCTAAAGCGATTGCGCAGGTGGGTACCATCTCTGCAAACTCTGATGAAACCGTCGGTACCCTGATCGCGCAGGCGATGGAAAAAGTGGGTAAAGAAGGTGTTATCACCGTTGAAGAAGGCACCGGTCTGCAAGACGAGCTGGACGTGGTTGAAGGTATGCAGTTCGACCGCGGTTACCTGTCTCCGTACTTCATCAACAAGCCAGAAACAGGCGCAGTAGAACTGGAATCCCCGTTCATCCTGCTGGCTGACAAGAAAATTTCTAACATTCGCGAAATGCTGCCAGTGCTGGAAGCCGTTGCGAAAGCAGGCAAACCGCTGCTGATCATCGCGGAAGACGTAGAGGGCGAAGCGCTGGCTACCCTGGTGGTGAACACCATGCGTGGTATCGTGAAAGTGGCTGCGGTTAAAGCACCTGGCTTCGGCGATCGTCGTAAAGCGATGCTGCAGGATATCGCTATCCTGACTGGCGGTACCGTTATCTCTGAAGAGATCGGTATGGAGCTGGAAAAAGCTGCGCTGGAAGATCTGGGTCAGGCGAAGCGTGTGGTTATCAATAAAGACACCACCACTATCATCGATGGCGTGGGTGAAGAAAGTACCATCCAGGGCCGCGTTACCCAGATTCGTCAGCAGATCGAAGAAGCGACCTCTGACTACGACAAAGAAAAACTGCAGGAGCGTGTGGCTAAACTGGCAGGCGGCGTAGCCGTACTGAAAGTAGGCGCAGCGACTGAAGTTGAAATGAAAGAGAAGAAAGCGCGCGTTGAAGATGCCCTGCACGCAACCCGTGCTGCGGTTGAGGAAGGCGTGGTTGCTGGTGGTGGTGTGGCGCTGGTTCGTGTGGCAGCACAGCTGTCAGAACTGCGTGGCCAGAACGAAGACCAGAACGTGGGTATCAAAGTTGCGCTGCGCGCAATGGAAGCTCCGCTGCGTCAAATCGTTTCTAACGCCGGTGAAGAGCCTTCTGTTGTTGCCAACAACGTGAAAGCGGGCGACGGTAACTACGGTTACAACGCGCAGACTGAAGAATACGGCAACATGATCGACTTCGGTATTCTGGACCCAACCAAAGTGACCCGTTCTGCACTGCAGTACGCGGCGTCGGTTGCTGGCCTGATGATCACCACCGAATGTATGGTCACTGACCTGCCGAAAAGCGATGCGCCAGATTTAGGTGCAGGCGCTGGCGGTATGGGTGGCATGGGCGGAATGGGCGGCATGATGTAA
>BRT98
ATGGCAGCTAAAGACGTAAAATTCGGTAATGACGCACGCGTAAAAATGTTGCGTGGCGTGAACGTACTGGCAGATGCAGTAAAAGTTACCCTGGGCCCGAAAGGCCGTAACGTGGTTCTGGATAAATCTTTTGGTGCACCGACCATCACTAAAGATGGTGTTTCTGTTGCGCGTGAAATCGAGCTGGAAGACAAGTTCGAAAACATGGGCGCACAGATGGTGAAAGAAGTTGCCTCTAAAGCGAACGACGCGGCAGGCGACGGTACCACCACGGCAACCGTGCTGGCGCAGTCCATCATCACCGAAGGCCTGAAAGCCGTTGCAGCGGGCATGAACCCGATGGATCTGAAGCGCGGTATCGACCAGGCGGTCATCGCTGCGGTTGAAGAGCTGAAAAAACTGTCTGTTCCTTGCTCAGACTCTAAAGCTATCGCTCAGGTAGGGACTATCTCTGCTAACTCTGATGAAACCGTCGGTACCCTGATCGCTCAGGCGATGGAAAAAGTGGGCAAAGAAGGCGTCATCACCGTTGAAGAAGGCACCGGCCTGCAGGACGAGCTGGACGTGGTTGAAGGTATGCAGTTCGACCGTGGCTACCTGTCTCCGTACTTCATCAACAAGCCAGAAACAGGTGCCGTTGAGCTGGAAACCCCTTTCATCCTGCTGGCTGACAAGAAGATTTCTAACATCCGTGAAATGCTGCCAGTGCTGGAAGCCGTTGCGAAAGCAGGCAAACCACTGCTGATCATCGCGGAAGACGTAGAAGGCGAAGCGCTGGCGACGCTGGTGGTGAACACCATGCGCGGCATCGTGAAAGTGGCTGCGGTTAAAGCTCCGGGCTTCGGCGACCGCCGTAAAGCCATGCTGCAGGATATCGCTATCCTGACCGGCGGTACCGTGATCTCTGAAGAGATCGGTATGGAGCTGGAAAAAGCGGCACTGGAAGATCTGGGCCAGGCGAAGCGTGTCGTGATCAACAAAGACACCACCACCATCATCGATGGCGTGGGTGAAGAAACCACTATTCAGGGTCGTGTCACTCAGATTCGTCAGCAGATTGAAGAAGCCACCTCTGACTACGACAAAGAAAAACTGCAGGAGCGCGTAGCGAAACTGGCAGGCGGCGTTGCCGTTCTGAAAGTGGGCGCAGCAACTGAAGTTGAAATGAAAGAGAAAAAAGCACGCGTTGAAGATGCCCTGCACGCAACCCGTGCTGCGGTTGAAGAAGGCGTGGTTGCTGGTGGTGGTGTGGCGCTGGTTCGCGTTGCAGCACAGCTGACCGAACTACGTGGTCAGAACGAAGACCAGAACGTGGGTATCAAAGTTGCGCTGCGCGCAATGGAATCACCACTGCGTCAGATCGTTTCTAACGCCGGCGAAGAGCCTTCTGTTGTGGCGAACAACGTGAAAGCAGGCGACGGTAACTACGGTTACAACGCGCAGACTGAAGAATACGGCAACATGATCGACTTCGGTATTCTGGACCCAACCAAAGTGACCCGTTCTGCTCTGCAGTACGCGGCATCGGTTGCTGGCCTGATGATCACCACCGAATGTATGGTCACTGACCTGCCGAAAGGCGATGCGCCAGACTTAGGTGCAGGCGCTGGCGGTATGGGTGGCATGGGCGGTATGGGCGGCATGATGTAA
>Pantoea_agglomerans_RIT273
ATGGCAGCTAAAGACGTAAAATTCGGTAATGACGCACGCGTAAAAATGCTGCGTGGCGTGAACGTACTGGCAGATGCAGTAAAAGTTACCCTGGGTCCTAAAGGCCGTAACGTAGTCCTGGATAAATCTTTTGGTGCACCGACCATCACTAAAGATGGTGTTTCTGTTGCACGTGAAATCGAGCTGGAAGACAAGTTCGAGAACATGGGCGCGCAGATGGTGAAAGAAGTTGCCTCTAAAGCGAACGACGCTGCGGGCGACGGTACCACCACTGCAACCGTACTGGCACAGTCTATCATCACCGAAGGCCTGAAAGCGGTCGCAGCGGGTATGAACCCGATGGACCTGAAGCGCGGTATTGACCAGGCTGTTATCGCTGCGGTTGAGAAACTGAAAGCGCTGTCTGTTCCTTGCTCTGACTCTAAAGCGATTGCGCAGGTAGGTACTATCTCTGCTAACTCCGATGAAACCGTGGGCCAGTTGATTGCTCAGGCGATGGAGAAAGTGGGTAAAGAAGGCGTGATCACCGTTGAAGAAGGCACCGGCCTGCAGGATGAGCTGGATGTGGTTGAAGGTATGCAGTTTGATCGCGGCTACCTGTCACCTTACTTCATCAACAAGCCAGAAACCGGTGCGATTGAACTGGAATCTCCGTTCATCCTGCTGGCTGACAAGAAAATCTCTAACATCCGTGAAATGCTGCCAGTGCTGGAAGCCGTTGCGAAAGCCGGCAAACCACTGCTGATCATCGCGGAAGATGTTGAAGGCGAAGCGCTGGCAACACTGGTGGTTAACACCATGCGCGGCATCGTGAAAGTGGCTGCGGTTAAAGCACCAGGCTTCGGCGACCGTCGTAAAGCTATGCTGCAGGATATCGCTATCCTGACCGGTGGTACCGTAATCTCTGAAGAGATCGGTATGGAACTGGAGAAAGCGGCTCTGGAAGATCTGGGCCAGGCAAAACGCGTTGTGATCAACAAAGATACCACCACCATCATCGACGGTGTGGGTGAAGAAGCGACAATTCAGGGCCGTGTAACCCAGATTCGTCAGCAGATCGAAGAAGCAACGTCTGACTACGACAAAGAAAAACTGCAGGAGCGCGTAGCGAAACTGGCAGGCGGCGTAGCCGTTCTGAAAGTAGGCGCAGCAACTGAAGTTGAAATGAAAGAGAAGAAAGCCCGCGTTGAAGATGCGCTGCACGCAACCCGTGCTGCCGTTGAAGAAGGTGTGGTTGCTGGTGGTGGTGTGGCGCTGGTTCGCGTGGCAGCACAGCTGGTTGATCTGCGTGGTCAGAACGAAGATCAGAACGTCGGTATCAAAGTTGCGCTGCGCGCGATGGAATCTCCACTGCGTCAGATCGTTTCTAACGCCGGTGAAGAGCCATCTGTTGTCGCTAACAACGTGAAAGCGGGCGACGGTAACTACGGTTACAACGCGCAGACTGAAGAGTACGGCAACATGATCGACTTCGGTATCCTGGACCCAACCAAAGTGACCCGTTCTGCTCTGCAGTACGCGGCCTCTGTTGCGGGTCTGATGATCACGACCGAATGTATGGTCACTGACCTGCCAAAAGGCGACGCACCTGATTTAGGCGGCGGCGCTGGCGGTATGGGTGGCATGGGCGGTATGGGCGGCATGATGTAA
>M1657A
ATGGCAGCTAAAGACGTAAAATTCGGTAATGACGCACGCGTAAAAATGCTGCGTGGCGTAAACGTACTGGCAGATGCAGTAAAAGTTACCCTGGGCCCGAAAGGCCGTAACGTGGTTCTGGATAAATCTTTTGGTGCACCGACCATCACTAAAGATGGTGTTTCTGTGGCACGTGAAATCGAGCTGGAAGACAAGTTCGAGAACATGGGTGCGCAGATGGTGAAAGAAGTCGCTTCTAAAGCTAACGACGCAGCAGGCGACGGCACCACCACCGCTACCGTTCTGGCACAGGCTATCGTCAACGAAGGCCTGAAAGCCGTCGCGGCGGGCATGAACCCAATGGATCTGAAGCGCGGTATCGATAAAGCCGTTGCAGCAGCCGTTGAAGAGCTGAAAACCCTGTCTGTACCATGCCAGGATTCCCGCGCTATCGCGCAGGTAGGTACCATTTCTGCCAACTCCGATGAAAGCGTCGGTACCCTGATCGCTCAGGCGATGGACAAAGTGGGTAAAGAAGGCGTGATCACCGTTGAAGAAGGCACCGGTCTGCAGGACGAGCTGGACGTGGTTGAAGGTATGCAGTTTGACCGTGGCTACCTGTCTCCGTACTTCATCAACAAGCCAGAAACCGGTGCAGTGGAGCTGGAAAGCCCATTCATCCTGCTGGCTGACAAGAAAATCTCTAACATCCGCGAAATGCTGCCAGTGCTGGAAGCTGTGGCGAAAGCCGGCAAACCACTGCTGATCATCGCAGAAGACGTGGAAGGCGAAGCGCTGGCTACGCTGGTGGTGAACACCATGCGCGGTATCGTGAAAGTGGCTGCGGTGAAAGCACCGGGCTTCGGCGACCGTCGTAAAGCGATGCTGCAGGATATTGCTATCCTGACCGGCGGTACCGTGATCTCTGAAGAGATCGGTATGGAGCTGGAAAAAGCGACGCTGGAAGACCTGGGTCAGGCAAAACGTGTGGTGATCAACAAAGACACCACCACCATCATCGATGGTGTGGGCGATCAGGGCGCAATCTCTGGCCGCGTGACGCAGATCCGTCAGCAGATCGAAGAAGCGACGTCTGACTACGACAAAGAGAAACTGCAGGAGCGCGTTGCTAAACTGGCAGGCGGTGTAGCCGTACTGAAAGTAGGCGCAGCGACTGAAGTTGAGATGAAAGAGAAGAAAGCACGCGTTGAAGATGCCCTGCACGCTACCCGTGCTGCGGTTGAAGAAGGCGTGGTTGCCGGTGGTGGTGTCGCGCTGGTGCGTGTTGCGGCGAAAATCGCAGCATCTGGCCTGAAAGGTCAGAACGAAGACCAGAACGTCGGTATCAAGGTTGCTCTGCGTGCGATGGAAGCGCCACTGCGTCAGATCGTTTCTAACGCCGGTGAAGAGCCATCTGTGGTTGCTAACAACGTGAAAGCCGGCGACGGTAACTACGGTTACAACGCGCAGACCGAAGAGTACGGCAACATGATCGACTTCGGTATCCTGGATCCAACCAAAGTGACCCGTTCTGCGCTGCAGTACGCGTCTTCTGTGGCCGGTCTGATGATTACCACCGAAGCGATGGTCACCGACCTGCCGAAAGGCGACGCACCTGACTTAGGTGCTGGCGCTGGCGGCATGGGTGGCATGGGCGGTATGGGCGGCATGATGTAA
>dc283
ATGGCAGCTAAAGACGTAAAATTCGGTAATGACGCACGCGTAAAAATGTTGCGTGGCGTAAACGTACTGGCAGATGCAGTAAAAGTTACCCTGGGTCCTAAAGGCCGTAACGTAGTTCTGGATAAATCTTTTGGTGCACCGACCATCACGAAAGATGGCGTTTCTGTTGCGCGTGAAATCGAGCTGGAAGACAAGTTCGAAAACATGGGTGCGCAGATGGTGAAAGAAGTTGCCTCTAAAGCCAACGATGCGGCGGGCGACGGTACCACCACGGCAACCGTACTGGCGCAGTCCATCATCACCGAAGGCCTGAAGGCCGTTGCGGCGGGCATGAACCCGATGGATCTGAAGCGCGGTATCGACCAGGCGGTTGTTGCTGCAGTTGAAGAACTGAAAAAACTGTCTGTGCCTTGCTCAGACTCTAAAGCGATTGCGCAGGTGGGTACCATCTCTGCAAACTCTGATGAAACCGTCGGTACCCTGATCGCGCAGGCGATGGAAAAAGTGGGTAAAGAAGGCGTTATCACCGTTGAAGAAGGCACCGGTCTGCAAGACGAGCTGGACGTGGTTGAAGGTATGCAGTTCGACCGCGGTTACCTGTCTCCGTACTTCATCAACAAGCCAGAAACAGGCGCAGTAGAACTGGAATCCCCGTTCATCCTGCTGGCTGACAAGAAAATTTCTAACATTCGCGAAATGCTGCCAGTGCTGGAAGCCGTTGCGAAAGCAGGCAAACCGCTGCTGATCATCGCGGAAGACGTAGAAGGCGAAGCGCTGGCTACCCTGGTGGTGAACACCATGCGTGGTATCGTGAAAGTGGCTGCGGTTAAAGCACCTGGCTTCGGCGATCGTCGTAAAGCGATGCTGCAGGATATCGCTATCCTGACTGGCGGTACCGTTATCTCTGAAGAGATCGGTATGGAGCTGGAAAAAGCTGCGCTGGAAGATCTGGGTCAGGCGAAGCGTGTGGTTATCAATAAAGACACCACCACTATCATCGATGGCGTGGGTGAAGAAAGCACCATCCAGGGCCGCGTTACCCAGATTCGTCAGCAGATCGAAGAAGCGACCTCTGACTACGACAAAGAAAAACTGCAGGAGCGTGTGGCTAAACTGGCAGGCGGCGTAGCCGTACTGAAAGTAGGCGCAGCGACTGAAGTTGAAATGAAAGAGAAGAAAGCGCGCGTTGAAGATGCCCTGCACGCAACCCGTGCTGCGGTTGAGGAAGGCGTGGTTGCAGGTGGTGGTGTGGCGCTGGTTCGTGTGGCAGCACAGCTGTCAGAACTGCGTGGCCAGAACGAAGACCAGAACGTGGGTATCAAAGTTGCGCTGCGCGCAATGGAAGCTCCGCTGCGTCAAATCGTTTCTAACGCCGGTGAAGAGCCTTCTGTTGTTGCCAACAACGTGAAAGCGGGCGACGGTAACTACGGTTACAACGCGCAGACTGAAGAATACGGCAACATGATCGACTTCGGTATTCTGGACCCAACCAAAGTGACCCGTTCTGCACTGCAGTACGCGGCGTCGGTTGCTGGCCTGATGATCACCACCGAATGTATGGTCACTGACCTGCCGAAAAGCGATGCGCCAGATTTAGGTGCAGGCGCTGGCGGTATGGGTGGCATGGGCGGAATGGGCGGCATGATGTAA
>Shigella_boydii_CDC_3083-94
ATGGCAGCTAAAGACGTAAAATTCGGTAACGACGCTCGTGTGAAAATGCTGCGCGGCGTAAACGTACTGGCAGATGCAGTGAAAGTTACCCTCGGTCCGAAAGGCCGTAACGTAGTTCTGGATAAATCTTTCGGTGCACCGACCATCACCAAAGATGGTGTTTCCGTTGCTCGTGAAATCGAACTGGAAGACAAGTTCGAAAATATGGGTGCGCAGATGGTGAAAGAAGTTGCCTCTAAAGCGAACGACGCTGCAGGCGACGGTACCACCACTGCAACCGTACTGGCTCAGGCTATCATCACTGAGGGTCTGAAAGCAGTTGCTGCGGGCATGAACCCGATGGACCTGAAACGTGGTATCGACAAAGCTGTTACCGCTGCAGTTGAAGAACTGAAAGCGCTGTCCGTACCATGCTCTGACTCTAAAGCGATTGCTCAGGTTGGTACCATCTCCGCTAACTCCGACGAAACCGTAGGTAAACTGATCGCTGAAGCGATGGACAAAGTCGGTAAAGAAGGCGTTATCACCGTTGAAGACGGTACCGGTCTGCAGGACGAACTGGACGTGGTTGAAGGTATGCAGTTCGACCGTGGCTACCTGTCTCCTTACTTCATCAACAAGCCGGAAACTGGCGCAGTAGAACTGGAAAGCCCGTTCATCCTGCTGGCTGACAAGAAAATCTCCAACATCCGCGAAATGCTGCCGGTTCTGGAAGCCGTTGCTAAAGCAGGTAAACCGCTGCTGATCATCGCTGAAGATGTTGAAGGCGAAGCGCTGGCAACTCTGGTTGTTAACACCATGCGTGGCATCGTGAAAGTTGCTGCGGTTAAAGCTCCGGGCTTCGGCGATCGCCGTAAAGCTATGCTGCAGGATATCGCAACCCTGACTGGCGGTACCGTAATCTCTGAAGAGATCGGTATGGAGCTGGAAAAAGCAACCCTGGAAGACCTGGGTCAGGCTAAACGTGTTGTGATCAACAAAGACACCACCACCATCATTGATGGCGTGGGTGAAGAAGCTGCAATCCAGGGCCGTGTTGCTCAGATCCGTCAGCAGATTGAAGAAGCAACTTCTGACTACGACCGTGAAAAACTGCAGGAGCGCGTAGCGAAACTGGCAGGCGGCGTTGCAGTTATCAAAGTAGGTGCTGCTACCGAAGTTGAAATGAAAGAGAAAAAAGCACGCGTTGAAGATGCCCTGCACGCGACCCGTGCTGCGGTAGAAGAAGGCGTGGTTGCTGGTGGTGGTGTTGCGCTGATCCGCGTAGCGTCTAAACTGGCTGACCTGCGTGGTCAGAACGAAGACCAGAACGTGGGTATCAAAGTTGCACTGCGTGCAATGGAAGCTCCGCTGCGTCAGATCGTATTGAACTGCGGCGAAGAACCGTCTGTTGTTGCTAACACTGTTAAAGGCGGCGACGGCAACTACGGTTACAACGCAGCAACCGAAGAATACGGCAACATGATCGACATGGGTATCCTGGATCCAACCAAAGTAACCCGTTCTGCTCTGCAGTACGCGGCTTCTGTGGCTGGCCTGATGATCACCACCGAGTGCATGGTTACCGACCTGCCGAAAAACGATGCAGCTGACTTAGGCGCTGCTGGCGGTATGGGCGGCATGGGTGGCATGGGCGGCATGATGTAA
>Enterobacter_cloacae_subsp_cloacae_ATCC_13047
ATGGCAGCTAAAGACGTAAAATTCGGTAACGACGCTCGTGTAAAAATGCTCCGCGGCGTAAACGTACTGGCAGACGCAGTGAAAGTCACCCTGGGCCCGAAAGGCCGTAACGTAGTGCTGGATAAATCCTTCGGCGCGCCAACCATCACCAAAGATGGTGTTTCCGTTGCACGTGAAATCGAGCTGGAAGACAAGTTCGAAAATATGGGCGCGCAGATGGTGAAAGAAGTGGCCTCTAAAGCGAACGACGCTGCAGGCGACGGTACCACCACCGCGACCGTACTGGCGCAGGCAATCATCACTGAAGGTCTGAAAGCCGTTGCTGCGGGCATGAACCCAATGGATCTGAAACGTGGTATCGACAAAGCTGTCGCGTCCGCTGTTGAAGAACTGAAAGCGCTGTCCGTACCATGCTCTGACTCTAAAGCGATTGCTCAGGTAGGTACCATCTCCGCTAACTCCGACGAAACCGTAGGTAAACTGATCGCTGAAGCGATGGACAAAGTCGGTAAAGAAGGCGTGATCACCGTTGAAGACGGTACCGGTCTGGAAGACGAACTGGACGTGGTTGAAGGTATGCAGTTCGACCGCGGTTACCTGTCCCCATACTTCATCAACAAGCCAGAAACTGGCGCTGTTGAACTGGAAAGCCCGTTCATCCTGCTGGCTGATAAGAAAGTCTCCAACATCCGCGAAATGCTGCCAGTGCTGGAAGCCGTTGCGAAAGCAGGCAAGCCACTGGTTATCATCGCTGAAGACGTTGAAGGCGAAGCGCTGGCGACCCTGGTGGTTAACACCATGCGTGGCATCGTGAAAGTGGCTGCGGTTAAAGCACCTGGCTTCGGCGACCGTCGTAAAGCTATGCTGCAGGACATCGCTACCCTGACCGGTGGTACTGTAATCTCTGAAGAGATCGGTATGGAGCTGGAAAAAGCGACCCTGGAAGACCTGGGCCAGGCGAAACGTGTTGTGATCAACAAAGACACCACCACCATCATCGATGGCGTGGGTGAAGAGTCCGCTATTCAGGGCCGTGTTGCTCAGATCCGTAAGCAAATTGAAGAAGCAACGTCTGATTACGACCGTGAAAAACTGCAGGAGCGCGTAGCGAAACTGGCAGGCGGCGTTGCGGTAATCAAAGTCGGTGCGGCTACCGAAGTTGAAATGAAAGAGAAAAAAGCACGCGTTGACGATGCCCTGCACGCGACCCGTGCTGCGGTAGAAGAAGGCGTGGTTGCTGGTGGTGGTGTTGCGCTGGTGCGTGTTGCCGCCAAACTGGCTGGCCTGTCCGGTCAGAACGAAGACCAGAACGTGGGTATCAAAGTTGCGCTGCGCGCGATGGAAGCGCCTCTGCGTCAGATCGTTTCCAACGCCGGTGAAGAGCCATCTGTTGTTACCAACAACGTGAAAGCGGGCGAAGGTAACTACGGTTACAACGCGGCAACTGAAGAATACGGCAACATGATCGACTTCGGTATCCTGGATCCAACTAAAGTGACCCGTTCTGCTCTGCAGTATGCGGCATCGGTAGCTGGCCTGATGATCACTACCGAGTGCATGGTGACCGACCTGCCTAAAGGCGACGCGCCTGACTTAGGTGCTGCTGGTGGTATGGGCGGCATGGGTGGTATGGGCGGCATGATGTAA
>Pantoea_septica_LMG5345
ATGGCAGCTAAAGACGTAAAATTCGGTAATGACGCTCGCGTAAAAATGCTGCGCGGCGTGAACGTACTGGCAGATGCAGTAAAAGTTACCCTGGGCCCGAAAGGCCGTAACGTGGTTCTGGATAAATCTTTTGGTGCACCGACCATCACTAAAGATGGCGTGTCCGTAGCGCGTGAGATCGAACTGGAAGACAAGTTCGAAAACATGGGCGCGCAGATGGTGAAAGAAGTTGCCTCTAAAGCGAACGACGCAGCAGGCGACGGCACCACCACTGCAACCGTACTGGCTCAGTCAATCATCACCGAAGGCCTGAAAGCTGTGGCTGCGGGCATGAACCCGATGGATCTGAAGCGCGGTATCGACCAGGCCGTTATCGCGGCGGTTGAACAGCTGAAAGCGCTGTCCGTTCCTTGCTCAGACTCTAAAGCTATCGCGCAGGTCGGCACCATTTCCGCTAACTCCGATGAGAGCGTCGGCACCCTGATCGCCCAGGCGATGGAAAAAGTGGGTAAAGAAGGCGTGATCACCGTTGAAGAAGGCACCGGTCTGCAGGACGAGCTGGACGTGGTTGAAGGTATGCAGTTTGACCGCGGCTACCTCTCTCCGTACTTCATCAACAAGCCGGAAACCGGCGCGGTTGAGCTGGAATCGCCGTTCATCCTGCTGGCTGACAAGAAAATCTCCAACATCCGCGAAATGCTGCCGGTGCTGGAAGCCGTTGCTAAAGCGGGCAAACCGCTGCTGATCGTCGCTGAAGACGTTGAAGGCGAAGCGCTGGCAACGCTGGTGGTCAACACCATGCGCGGCATCGTGAAAGTCGCTGCGGTGAAAGCGCCGGGCTTCGGCGACCGTCGTAAAGCCATGCTGCAGGATATCGCTATCCTGACTGGCGGTACCGTTATCTCTGAAGAGATCGGTATGGAGCTGGAAAAAGCGGCGCTGGAAGATCTGGGCCAGGCAAAACGCGTTGTGATCAACAAAGACACCACCACCATCATCGACGGTGTGGGTGAAGAGGCGACGATTCAGGGCCGCGTAACCCAGATTCGTCAGCAGATCGAAGAAGCGACCTCTGACTACGACAAAGAAAAACTGCAGGAGCGCGTAGCGAAACTGGCAGGCGGCGTGGCCGTTCTGAAAGTGGGCGCAGCAACTGAAGTTGAAATGAAAGAGAAGAAAGCCCGCGTTGAAGATGCCCTGCACGCAACCCGTGCTGCGGTAGAAGAAGGCGTGGTAGCTGGCGGCGGCGTAGCGCTGGTTCGCGTTGCAGCACAGCTGGCTAATCTGCGTGGTCAGAACGAAGACCAGAACGTCGGTATCAAAGTTGCGCTGCGCGCAATGGAAGCGCCGCTGCGTCAGATCGTTTCTAACGCCGGCGAAGAGCCGTCTGTTGTCGCTAACAACGTGAAAGCGGGCGACGGCAACTACGGTTACAACGCGCAGACTGAAGAATACGGCAACATGATCGACTTCGGTATCCTGGACCCAACCAAAGTGACCCGTTCTGCGCTGCAGTACGCGGCCTCTGTTGCGGGTCTGATGATCACCACCGAGTGCATGGTGACCGACCTGCCGAAAGGCGACGCGCCTGATTTAGGTGCTGGCGCTGGCGGCATGGGCGGCATGGGCGGAATGGGCGGCATGATGTAA
>Pantoea_wallisii_LMG26277
ATGGCAGCTAAAGACGTAAAATTCGGTAATGACGCACGCGTAAAAATGCTGCGTGGCGTAAACGTACTGGCAGATGCAGTAAAAGTTACCCTGGGCCCGAAAGGCCGTAACGTGGTTCTGGATAAATCTTTTGGTGCACCGACCATCACTAAAGATGGTGTTTCTGTGGCACGTGAAATCGAGCTGGAAGACAAGTTCGAAAACATGGGTGCGCAGATGGTGAAAGAAGTTGCCTCTAAAGCGAATGACGCAGCAGGCGACGGCACCACCACCGCAACCGTTCTGGCACAGTCTATCGTTAATGAAGGTCTGAAAGCCGTTGCAGCGGGCATGAACCCGATGGATCTGAAGCGCGGTATCGATAAAGCGGTTGCAGCAGCAGTTGAAGAGCTGAAAACCCTGTCTGTACCTTGCCAGGATTCACGCGCTATCGCCCAGGTTGGTACCATCTCTGCTAACTCTGATGAGAGCGTCGGCACCCTGATCGCCCAGGCGATGGATAAAGTGGGTAAAGAGGGCGTGATCACGGTTGAAGAGGGCACCGGCCTGCAGGACGAGCTGGATGTGGTTGAAGGTATGCAGTTTGACCGCGGCTACCTCTCTCCTTACTTCATCAACAAGCCAGAAACCGGTGCGGTGGAGCTGGAAAGCCCATTCATCCTGCTGGCTGACAAGAAAATCTCTAACATCCGCGAAATGCTGCCAGTACTGGAAGCCGTGGCGAAAGCCGGCAAACCACTGCTGATCATCGCTGAAGATGTGGAAGGCGAAGCGCTGGCAACGCTGGTGGTCAACACCATGCGCGGCATCGTGAAAGTGGCTGCGGTGAAAGCGCCAGGCTTCGGCGACCGTCGTAAAGCGATGCTGCAGGATATCGCGATCCTGACCGGCGGTACCGTGATCTCTGAAGAGATCGGTATGGAGCTGGAAAAAGCAACGCTGGAAGATCTGGGCCAGGCGAAGCGCGTGGTGATCAACAAAGATACCACCACCATCATCGATGGCGTGGGCGATCAGGGTGCTATCTCTGGCCGCGTAGCGCAGATTCGTCAGCAGATTGAAGAAGCAACCTCTGATTACGATAAAGAGAAGCTGCAGGAGCGTGTCGCGAAACTGGCAGGCGGTGTTGCCGTTCTGAAAGTGGGCGCAGCTACTGAAGTTGAAATGAAAGAGAAGAAAGCGCGCGTTGAAGATGCCCTGCACGCAACCCGTGCTGCGGTTGAAGAGGGCGTGGTTGCGGGTGGCGGTGTAGCGCTGGTTCGCGTTGCGGCGAAGATCGCTGCTTCTGGTCTGAAAGGTCAGAACGAAGATCAGAACGTCGGTATCAAAGTTGCGCTGCGCGCGATGGAAGCGCCACTGCGTCAGATCGTCTCTAACGCCGGTGAAGAGCCATCTGTTGTGGCTAACAACGTGAAAGCGGGCGACGGTAACTACGGTTACAACGCGCAGACTGAAGAGTACGGCAACATGATCGACTTCGGTATCCTGGACCCAACCAAAGTGACCCGTTCTGCGCTGCAGTACGCATCCTCTGTTGCAGGTCTGATGATCACCACCGAAGCGATGGTGACCGACCTGCCGAAAGGCGACGCGCCTGATTTAGGTGCTGGCGCTGGCGGTATGGGTGGCATGGGCGGTATGGGCGGCATGATGTAA
>Pantoea_ananatis_LMG2665
ATGGCAGCTAAAGACGTAAAATTCGGTAATGACGCACGCGTAAAAATGTTGCGTGGCGTGAACGTACTGGCAGATGCAGTAAAAGTTACCCTGGGCCCGAAAGGCCGTAACGTGGTTCTGGATAAATCTTTTGGTGCACCGACCATCACTAAAGATGGTGTTTCTGTTGCGCGTGAAATCGAGCTGGAAGACAAGTTCGAAAACATGGGCGCACAGATGGTGAAAGAAGTTGCCTCTAAAGCGAACGACGCAGCAGGCGACGGTACCACCACGGCAACCGTGCTGGCGCAGTCCATCATCACCGAAGGCCTGAAAGCCGTTGCAGCGGGCATGAACCCGATGGATCTGAAGCGCGGTATCGACCAGGCGGTCATCGCTGCGGTTGAAGAGCTGAAAAAACTGTCTGTTCCTTGCTCAGACTCTAAAGCTATCGCTCAGGTAGGGACTATCTCTGCTAACTCTGATGAAACCGTCGGTACCCTGATCGCTCAGGCGATGGAAAAAGTGGGCAAAGAAGGCGTCATCACCGTTGAAGAAGGCACCGGCCTGCAGGACGAGCTGGACGTGGTTGAAGGTATGCAGTTCGACCGTGGCTACCTGTCTCCGTACTTCATCAACAAGCCAGAAACAGGTGCCGTTGAGCTGGAAACCCCTTTCATCCTGCTGGCTGACAAGAAGATTTCTAACATCCGTGAAATGCTGCCAGTGCTGGAAGCCGTTGCGAAAGCAGGCAAACCACTGCTGATCATCGCGGAAGACGTAGAAGGCGAAGCGCTGGCGACGCTGGTGGTGAACACCATGCGCGGCATCGTGAAAGTGGCTGCGGTTAAAGCACCGGGCTTCGGCGACCGCCGTAAAGCCATGCTGCAGGATATCGCTATCCTGACCGGCGGTACCGTGATCTCTGAAGAGATCGGTATGGAGCTGGAAAAAGCAGCACTGGAAGATCTGGGCCAGGCGAAGCGTGTCGTGATCAATAAAGACACCACCACCATCATTGATGGCGTGGGTGAAGAAACCACTATTCAGGGTCGTGTCACTCAGATTCGTCAGCAGATTGAAGAAGCCACCTCTGACTACGACAAAGAAAAACTGCAGGAGCGCGTAGCGAAACTGGCAGGCGGCGTTGCCGTTCTGAAAGTGGGCGCAGCAACTGAAGTTGAAATGAAAGAGAAAAAAGCACGCGTTGAAGATGCCCTGCACGCAACCCGTGCTGCGGTTGAAGAAGGCGTGGTTGCAGGTGGTGGTGTGGCGCTGGTTCGCGTTGCAGCACAGCTGACCGAACTGCGTGGTCAGAACGAAGACCAGAACGTGGGTATCAAAGTTGCGCTGCGCGCAATGGAATCTCCACTGCGTCAGATCGTTTCTAACGCCGGCGAAGAGCCTTCTGTTGTGGCGAACAACGTGAAAGCAGGCGACGGTAACTACGGTTACAACGCGCAGACTGAAGAATACGGCAACATGATCGACTTCGGTATTCTGGACCCAACCAAAGTGACCCGTTCTGCTCTGCAGTACGCGGCATCGGTTGCTGGCCTGATGATCACCACCGAATGTATGGTCACTGACCTGCCGAAAGGCGATGCGCCAGACTTAGGTGCAGGCGCTGGCGGTATGGGTGGCATGGGCGGTATGGGCGGCATGATGTAA
>Pantoea_conspicua_LMG24534
ATGGCAGCTAAAGACGTAAAATTCGGTAATGACGCACGCGTAAAAATGCTGCGTGGCGTGAACGTACTGGCAGATGCAGTAAAAGTTACCCTGGGCCCGAAAGGCCGTAACGTGGTTCTGGATAAATCTTTTGGTGCACCGACCATCACTAAAGATGGTGTTTCTGTGGCACGTGAAATCGAACTGGAAGACAAGTTCGAGAACATGGGCGCGCAGATGGTGAAAGAAGTGGCCTCTAAAGCGAACGACGCTGCGGGCGACGGTACCACCACAGCGACCGTGCTGGCGCAGTCTATCATCACCGAAGGCCTGAAAGCGGTTGCCGCGGGTATGAACCCGATGGACCTGAAGCGCGGTATCGACCAGGCGGTTATCGCTGCAGTTGAGAAACTGAAAGCGCTGTCTGTACCTTGCTCAGACTCTAAAGCGATTGCGCAGGTAGGTACCATCTCTGCTAACTCCGATGAAACCGTGGGCCAGCTGATTGCTCAGGCGATGGAGAAAGTAGGTAAAGAAGGCGTGATCACCGTTGAGGAAGGCACCGGCCTGCAGGACGAGCTGGATGTGGTTGAAGGTATGCAGTTTGATCGCGGCTACCTGTCTCCTTACTTCATCAACAAGCCTGAAACCGGTGCGGTTGAACTGGAATCTCCGTTCATCCTGCTGGCTGACAAGAAAATTTCTAACATCCGTGAAATGCTGCCAGTGCTGGAAGCCGTGGCGAAAGCCGGCAAACCTCTGCTGATCATCGCGGAAGACGTAGAAGGCGAAGCGCTGGCGACCCTGGTGGTTAACACCATGCGCGGCATCGTGAAAGTGGCTGCGGTTAAAGCGCCAGGCTTCGGCGATCGTCGTAAAGCCATGCTGCAGGATATCGCTATCCTGACCGGCGGTACTGTAATTTCTGAAGAGATCGGTATGGAGCTGGAAAAAGCGGCTCTGGAAGATCTGGGTCAGGCAAAACGCGTTGTGATCAACAAAGACACCACCACCATCATCGACGGTGTGGGTGAAGAAGCGACAATTCAGGGCCGTGTGACCCAGATTCGTCAGCAGATCGAAGAAGCAACCTCTGACTACGACAAAGAAAAACTGCAGGAGCGTGTGGCTAAACTGGCAGGCGGCGTTGCCGTTCTGAAAGTGGGCGCAGCAACTGAAGTTGAAATGAAAGAGAAGAAAGCCCGCGTTGAAGATGCCCTGCACGCAACCCGTGCTGCGGTAGAAGAAGGTGTGGTTGCTGGTGGTGGTGTGGCGCTGGTTCGCGTTGCTGCACAGCTGGCCGATCTGCGTGGTCAGAACGAAGATCAGAACGTCGGTATCAAAGTTGCGCTGCGCGCAATGGAATCTCCACTGCGTCAGATCGTTTCTAACGCCGGTGAAGAGCCATCTGTGGTCGCGAACAACGTGAAAGCGGGCGACGGTAACTACGGTTACAACGCACAGACTGAAGAGTACGGCAACATGATCGACTTCGGTATCCTGGACCCAACCAAAGTGACCCGTTCTGCCCTGCAGTACGCGGCCTCTGTTGCCGGTCTGATGATCACCACCGAATGTATGGTCACTGACCTGCCAAAAGGCGATGCACCTGATTTAGGCGGCGGCGCTGGCGGTATGGGTGGCATGGGCGGTATGGGCGGCATGATGTAA
>Pantoea_deleyi_LMG24200
ATGGCAGCTAAAGACGTAAAATTCGGTAATGACGCACGCGTAAAAATGCTGCGTGGCGTGAACGTACTGGCAGATGCAGTAAAAGTTACCCTGGGCCCGAAAGGCCGTAATGTGGTTCTGGATAAATCTTTTGGTGCACCGACCATCACTAAAGATGGTGTTTCAGTCGCACGTGAAATCGAGCTGGAAGACAAGTTCGAGAACATGGGCGCGCAGATGGTTAAAGAAGTGGCCTCTAAAGCGAATGACGCAGCAGGCGACGGTACCACCACTGCAACTGTCCTGGCACAATCTATCATCACCGAAGGCCTGAAAGCGGTTGCAGCGGGCATGAACCCGATGGACCTGAAGCGCGGTATCGACCAGGCCGTTGTGTCTGCAGTTGAAAAACTGAAAGCGCTGTCTGTGCCATGCTCAGACTCTAAAGCGATCGCGCAGGTCGGGACTATCTCTGCTAACTCCGATGAAACCGTGGGCCAGCTGATTGCTCAGGCGATGGAGAAAGTGGGTAAAGAAGGCGTGATCACCGTTGAAGAAGGCACCGGCCTGCAGGACGAGCTGGATGTGGTTGAAGGTATGCAGTTCGATCGCGGCTACCTGTCACCGTACTTCATCAACAAGCCAGAAACCGGCGCCGTTGAACTGGAATCGCCGTTCATCCTGCTGGCTGACAAGAAAATCTCTAACATCCGCGAAATGCTGCCAGTGCTGGAAGCCGTTGCGAAAGCAGGCAAACCACTGCTGATCATCGCTGAAGATGTTGAAGGCGAAGCGCTGGCGACGCTGGTGGTCAACACCATGCGCGGCATCGTTAAAGTGGCTGCGGTTAAAGCACCAGGCTTCGGCGACCGTCGTAAAGCCATGCTGCAGGATATCGCTATCCTGACCGGCGGTACCGTGATCTCTGAAGAGATCGGTATGGAGCTGGAAAAAGCCGCGCTGGAAGATCTGGGCCAGGCAAAACGCGTGGTTATCAACAAAGACACCACCACCATCATCGACGGTGTGGGTGAAGAGGCGACAATCCAGGGCCGTGTGACCCAGATTCGTCAGCAGATCGAAGAAGCCACCTCTGATTACGACAAAGAAAAACTGCAGGAGCGCGTAGCGAAACTGGCAGGCGGCGTGGCCGTTCTGAAAGTAGGCGCAGCGACTGAAGTTGAAATGAAAGAGAAGAAAGCCCGCGTTGAAGATGCGCTGCACGCAACCCGTGCTGCCGTCGAAGAAGGCGTGGTTGCGGGTGGTGGTGTGGCGCTGGTTCGCGTTGCCGCTCAGCTGTCTGAACTGCGTGGTCAGAACGAAGATCAGAACGTGGGTATCAAAGTTGCGCTGCGCGCAATGGAAGCACCACTGCGTCAGATCGTCTCTAACGCCGGTGAAGAGCCATCTGTTGTGGCTAACAACGTGAAAGCGGGCGACGGTAACTACGGTTACAACGCGCAGACTGAAGAGTACGGCAACATGATCGACTTCGGTATCCTGGACCCAACCAAAGTGACCCGTTCTGCACTGCAGTACGCGGCCTCTGTTGCCGGTCTGATGATCACCACCGAATGTATGGTCACTGACCTGCCAAAAAGCGATGCACCTGATTTAGGCGCAGGCGCTGGCGGCATGGGTGGCATGGGCGGTATGGGCGGCATGATGTAA
>Pantoea_rodasii_LMG26273
ATGGCAGCTAAAGACGTAAAATTCGGTAATGACGCACGCGTAAAAATGCTGCGTGGCGTTAACATCCTGGCAGATGCAGTAAAAGTTACCCTGGGCCCGAAAGGCCGTAACGTGGTGCTGGATAAATCTTTTGGTGCACCGACCATCACTAAAGATGGCGTTTCTGTTGCGCGTGAAATCGAGCTGGAAGATAAGTTCGAAAACATGGGCGCACAGATGGTGAAAGAAGTGGCCTCTAAAGCGAACGACGCTGCAGGCGACGGCACCACCACTGCAACCGTTCTGGCTCAAGCTATCATCACTGAAGGTTTGAAAGCTGTGGCGGCGGGTATGAACCCGATGGATCTGAAGCGCGGCATCGACAAAGCGGTTATCGCTGCAGTTGAAGAGCTGAAAACGCTGTCTGTTCCGTGCCAGGATACCAAAGCGATTGCTCAGGTAGGTACCATCTCTGCTAACTCCGACGAAACCGTGGGTGCTCTGATCGCTGACGCGATGGAGAAAGTAGGCAAAGAAGGCGTTATCACCGTTGAAGAAGGCACCGGCCTGCAAGACGAGCTGGACGTGGTTGAAGGTATGCAGTTTGACCGTGGCTACCTGTCCCCGTACTTCATCAACAAGCCAGAGACTGGCGCTATCGAACTGGATGCACCGTTCATCCTGTTAGCCGATAAGAAAATCTCTAACATCCGCGAACTGCTGCCAGTACTGGAAGCGGTTGCTAAAGCCGGTAAACCACTGCTGATCATCGCTGAAGATGTTGAAGGCGAAGCGCTGGCGACTCTGGTGGTTAACACCATGCGCGGCATCGTGAAAGTCGCTGCTGTTAAAGCACCTGGCTTCGGCGACCGTCGTAAAGCCATGCTGCAGGATATCGCTATCCTGACCGGCGGTACCGTTATCTCTGAAGAGATCGGTCTGGACCTGGAAAAAGCCACCCTGGAAGATCTGGGTCAGGCTAAGCGCGTTGTGATCAACAAAGATACCTCTACCATCATCGATGGCGTGGGCGATCAGGGCGCAATCCAGGGCCGCGTAACGCAGATCCGTCAGCAGATCGAAGAAGCGACCTCTGATTACGACAAAGAAAAACTGCAGGAGCGCGTAGCGAAACTGGCAGGCGGCGTTGCCGTTCTGAAAGTGGGCGCAGCAACTGAAGTTGAAATGAAAGAGAAGAAAGCCCGCGTTGAAGATGCTCTGCACGCGACCCGTGCTGCAGTTGAAGAAGGCGTGGTTGCAGGTGGTGGTGTGGCGCTGGTTCGCGTAGCGGCCAAAATCGCTGCTTCAGGCCTGAAAGGTCAGAACGAAGACCAGAACGTGGGTATCAAAGTTGCACTGCGTGCAATGGAAGCGCCACTGCGTCAGATCGTAGCTAACGCCGGTGAAGAGCCTTCTGTTGTGACCAACAACGTGAAAGCAGGCGACGGTAACTACGGTTACAACGCGCAGACTGAAGAATACGGCAACATGATCGACTTCGGTATCCTCGACCCAACTAAAGTGACCCGTTCTGCGCTGCAGTACGCCTCTTCTGTTGCGGGTCTGATGATCACCACCGAAGCGATGGTGACTGACCTGCCAAAAGGCGACGCTCCTGATTTAGGCGGCGCTGGCGGTATGGGTGGAATGGGCGGAATGGGCGGCATGATGTAA
>Pantoea_rwandensis_LMG26275
ATGGCAGCTAAAGACGTAAAATTCGGTAATGACGCGCGCGTAAAAATGCTGCGTGGCGTTAACATCCTGGCAGATGCAGTAAAAGTTACCTTGGGCCCGAAAGGCCGTAACGTGGTCTTGGATAAATCTTTTGGTGCACGACCATCACTAAAGATGGTGTTTCTGTAGCGCGTGAAATCGAGCTGGAAGACAAGTTCGAGAACATGGGTGCTCAGATGGTGAAAGAAGTGGCCTCTAAAGCGAACGACGCTGCAGGCGACGGCACCACCACCGCAACCGTTCTGGCTCAGGCGATCATCGCTGAAGGCTTGAAAGCTGTGGCTGCAGGCATGAACCCAATGGATCTGAAGCGCGGCATCGACAAAGCAGTGATCGCTGCGGTTGAAGAGCTGAAAGCGCTGTCTGTTCCTTGCCAGGATACCAAAGCCATTGCTCAGGTAGGTACCATCTCTGCTAACTCCGACGAAACCGTTGGTGCTCTGATCGCTGACGCGATGGAGAAAGTAGGCAAAGAAGGCGTTATCACCGTTGAAGAAGGCACCGGCCTGCAAGACGAGCTGGACGTGGTTGAAGGTATGCAGTTCGACCGTGGCTACCTGTCTCCGTACTTCATCAACAAACCAGAGACTGGCGCTATCGAACTGGATGCTCCGTTCATCCTGTTAGCCGATAAGAAAATCTCTAACATCCGTGAACTGCTGCCAGTACTGGAAGCGGTTGCGAAAGCCGGTAAACCACTGCTGATCATCGCTGAAGATGTTGAAGGCGAAGCGCTGGCAACACTGGTGGTTAACACCATGCGCGGTATCGTGAAAGTGGCTGCGGTTAAAGCACCTGGTTTCGGCGACCGTCGTAAAGCCATGCTGCAGGATATCGCTATCCTGACCGGCGGCACCGTAATCTCTGAAGAGATCGGTCTGGACCTGGAAAAAGCCACCCTGGAAGATCTGGGTCAGGCGAAGCGCGTTGTGATCAACAAAGATACCTCTACCATCATCGATGGCGTGGGCGATCAGGGCGCAATTCAGGGCCGCGTAACGCAGATCCGTCAGCAGATCGAAGAAGCGACCTCTGATTACGACAAAGAAAAACTGCAGGAGCGCGTAGCGAAACTGGCAGGCGGCGTAGCCGTTCTGAAAGTGGGCGCAGCCACTGAAGTTGAGATGAAAGAGAAGAAAGCCCGCGTTGAAGATGCTCTGCACGCGACCCGTGCTGCAGTAGAAGAAGGCGTGGTTGCTGGTGGTGGTGTTGCACTGGTACGCGTTGCAGCGAAAATTGCTGCTTCAGGCCTGAAAGGTCAGAACGAAGACCAGAACGTCGGTATCAAAGTTGCGCTGCGCGCAATGGAAGCGCCACTGCGTCAGATCGTGCTAACGCCGGTGAAGAGCCTTCTGTTGTGACCAACAACGTGAAAGCGGGCGACGGTAACTACGGTTATAACGCGCAGACTGAAGAGTACGGCAACATGATCGACTTCGGTATCCTGGACCCAACCAAAGTGACCCGTTCTGCTCTGCAGTACGCGTCTTCTGTCGCGGGCCTGATGATCACCACCGAAGCGATGGTGACCGACCTGCCAAAAGGCGATGCACCTGATTTAGGTGGCGCTGGCGGCATGGGTGGCATGGGCGGAATGGGCGGCATGATGTAA
>Pantoea_cypripedii_LMG2657
ATGGCAGCTAAAGACGTAAAATTCGGTAATGACGCACGCGTAAAAATGCTACGTGGCGTGAACGTACTGGCAGATGCAGTAAAAGTTACCCTGGGCCCGAAAGGCCGTAACGTGGTTCTGGATAAATCTTTTGGTGCACCGACCATCACCAAAGATGGTGTTTCTGTTGCGCGTGAAATCGAGCTGGAAGACAAGTTCGAAAACATGGGTGCGCAGATGGTGAAAGAAGTTGCCTCTAAAGCGAACGACGCAGCAGGCGACGGCACCACCACCGCGACCGTACTGGCACAGGCTATCGTTAACGAAGGCCTGAAAGCCGTTGCGGCTGGCATGAACCCGATGGACCTGAAGCGTGGTATCGACAAAGCGGTTATCGCTGCTGTTGAGCAGCTGAAAGCGCTGTCTGTTCCGTGCTCTGATTCCAAAGCGATTGCTCAGGTTGGTACCATTTCTGCTAACTCCGATGAAAGCGTCGGTACCCTGATCGCTCAGGCGATGGAAAAAGTGGGTAAAGAAGGCGTTATCACCGTTGAAGAAGGTACCGGTCTGCAGGACGAGCTGGACGTGGTTGAAGGTATGCAGTTCGACCGTGGCTACCTGTCTCCGTACTTCATCAACAAGCCGGAAACCGGTGCTGTTGAACTGGAAAGCCCGTTCATTCTGCTGGCTGACAAGAAAATCTCTAACATCCGCGAAATGCTGCCGGTGCTGGAAGCGGTTGCCAAAGCTGGCAAACCGCTGCTGATCATCGCTGAAGACGTGGAAGGCGAAGCGCTGGCAACGCTGGTGGTCAACACCATGCGTGGCATCGTGAAAGTAGCTGCGGTGAAAGCACCGGGCTTCGGCGACCGTCGTAAAGCGATGCTGCAGGATATCGCTATCCTGACTGGCGGTACCGTGATCTCTGAAGAGATCGGTATGGAGCTGGAAAAAGCGGCACTGGAAGATCTGGGCCAGGCAAAACGCGTTGTGATCAACAAAGACACCACCACCATCATCGACGGTGTGGGTGACGAAGTGGCTATCTCTGGTCGCGTGACGCAGATTCGTCAGCAGATCGAAGAAGCGACTTCTGACTACGACAAAGAAAAACTGCAGGAGCGTGTAGCGAAACTGGCAGGCGGCGTGGCCGTGCTGAAAGTGGGTGCCGCAACTGAAGTTGAAATGAAAGAGAAGAAAGCTCGCGTTGAAGATGCCCTGCACGCGACCCGTGCTGCGGTAGAAGAAGGCGTGGTTGCTGGTGGTGGTGTTGCCCTGGTGCGCGTTGCTGCTGAGCTGACTGAGCTGACTGGCCAGAACGAAGACCAGAACGTCGGTATCAAAGTTGCGCTGCGCGCGATGGAAGCTCCGCTGCGTCAGATCGTATCTAACGCCGGTGAAGAGCCGTCTGTGGTTGCCAACAACGTGAAAGCGGGTGACGGTAACTACGGTTACAACGCGCAGACCGAAGAATACGGCAACATGATCGACTTCGGTATCCTGGATCCGACCAAAGTAACCCGTTCTGCTCTGCAGTACGCGGCTTCTGTGGCGGGTCTGATGATCACCACCGAATGTATGGTTACTGACCTGCCGAAAGGCGACGCACCTGACTTAGGCGGCGGCGCTGGCGGTATGGGTGGCATGGGCGGTATGGGCGGCATGATGTAA
>Pantoea_allii_LMG24248
ATGGCAGCTAAAGACGTAAAATTCGGTAATGACGCACGCGTAAAAATGTTGCGTGGCGTGAACGTACTGGCAGATGCAGTAAAAGTTACCCTGGGCCCGAAAGGCCGTAACGTGGTTCTGGATAAATCTTTTGGTGCACCGACCATCACTAAAGATGGTGTCTCTGTTGCGCGTGAAATCGAGCTGGAAGACAAGTTCGAAAACATGGGCGCACAGATGGTGAAAGAAGTGGCCTCTAAAGCGAACGACGCTGCGGGCGACGGTACCACCACTGCAACCGTTCTGGCGCAGTCCATCATCACCGAAGGCCTGAAAGCCGTTGCGGCGGGCATGAACCCGATGGATCTGAAGCGCGGTATCGACCAGGCGGTTATCGCTGCGGTTGAAGAACTGAAAAAACTGTCTGTGCCTTGCTCAGACTCTAAAGCCATTGCTCAGGTTGGTACCATCTCTGCGAACTCCGATGAAACCGTGGGTACACTGATTGCTCAGGCAATGGAAAAAGTGGGCAAAGAAGGCGTTATCACCGTTGAAGAAGGCACCGGTCTGCAGGACGAGCTGGACGTGGTTGAAGGTATGCAGTTCGATCGCGGCTACCTGTCTCCTTACTTCATCAACAAGCCAGAGACGGGCGCAATTGAGCTGGAATCACCGTTCATCCTGCTGGCTGACAAGAAAATTTCTAACATCCGTGAAATGCTGCCAGTGCTGGAAGCCGTTGCGAAAGCCGGCAAACCTCTGCTGATCATCGCGGAAGACGTCGAAGGCGAAGCGCTGGCGACCCTGGTGGTTAACACCATGCGCGGTATCGTGAAAGTGGCTGCGGTTAAAGCGCCTGGCTTCGGCGACCGTCGTAAAGCCATGCTGCAGGATATCGCTATCCTGACCGGTGGTACCGTTATCTCTGAAGAGATCGGTATGGAACTGGAGAAAGCAGCCCTGGAAGATCTGGGTCAGGCGAAGCGTGTGGTGATCAACAAAGACACCACCACCATCATTGATGGCGTAGGTGAAGAGGCTACTATTCAGGGCCGCGTAACCCAGATTCGTCAGCAGATCGAAGAAGCCACGTCTGACTACGACAAAGAAAAACTGCAGGAGCGCGTCGCGAAACTGGCAGGCGGTGTTGCCGTACTGAAAGTGGGCGCAGCAACTGAAGTTGAAATGAAAGAGAAAAAAGCCCGCGTTGAAGATGCCCTGCACGCAACCCGTGCTGCGGTAGAAGAAGGCGTGGTTGCGGGTGGTGGCGTGGCGCTGGTTCGCGTTGCAGCACTGCTGACCGAGCTGCGTGGTCAGAACGAAGACCAGAACGTGGGTATCAAAGTTGCGCTGCGCGCAATGGAGTCACCACTGCGTCAAATCGTATCTAACGCCGGCGAAGAGCCTTCTGTTGTAGCAAACAACGTGAAAGCAGGCGACGGTAACTACGGTTATAACGCGCAGACTGAAGAATACGGCAACATGATCGACTTCGGTATTCTGGACCCAACCAAAGTGACTCGCTCTGCTCTGCAGTACGCGGCGTCGGTTGCTGGCCTGATGATCACCACCGAATGTATGGTCACTGACCTGCCGAAAGGCGATGCACCAGACTTAGGTGCAGGCGCTGGCGGTATGGGTGGCATGGGCGGTATGGGCGGCATGATGTAA
>Pantoea_brenneri_LMG5343
ATGGCAGCTAAAGACGTAAAATTCGGTAATGACGCACGCGTAAAAATGCTGCGTGGCGTGAACGTACTGGCAGATGCAGTAAAAGTTACCTTGGGCCCAAAAGGCCGTAACGTGGTTCTGGATAAATCTTTTGGTGCACCGACCATCACTAAAGATGGTGTTTCTGTGGCACGTGAAATCGAACTGGAAGACAAGTTCGAGAACATGGGCGCGCAGATGGTGAAAGAAGTTGCCTCTAAAGCGAATGACGCTGCGGGCGACGGTACCACCACTGCTACCGTACTGGCGCAGTCTATCATCACTGAAGGCCTGAAAGCCGTTGCCGCGGGTATGAACCCGATGGACCTGAAGCGCGGTATCGACCAGGCAGTTATCGCTGCGGTTGAGAAACTGAAAGCGCTGTCTGTACCGTGCTCAGACTCTAAAGCGATTGCGCAGGTAGGTACCATCTCTGCTAACTCCGATGAAACCGTGGGCCAGCTGATTGCTCAGGCGATGGAGAAAGTCGGTAAAGAAGGCGTGATCACCGTTGAAGAAGGCACCGGCCTGCAGGACGAGCTGGATGTGGTAGAAGGTATGCAGTTCGATCGCGGTTACCTGTCACCTTACTTCATCAACAAACCAGAAACCGGTGCGATTGAACTGGAATCTCCGTTCATCCTGCTGGCTGACAAGAAAATTTCTAACATCCGTGAAATGCTGCCAGTGCTGGAAGCCGTGGCGAAAGCCGGCAAACCACTGCTGATCATCGCGGAAGACGTAGAAGGCGAAGCGCTGGCTACCCTGGTGGTTAACACCATGCGCGGCATCGTGAAAGTAGCTGCGGTTAAAGCACCAGGCTTCGGCGACCGTCGTAAAGCCATGCTGCAGGATATCGCTATCCTGACCGGTGGTACTGTGATTTCTGAAGAGATCGGCATGGAGCTGGAAAAAGCAGCTCTGGAAGATCTGGGTCAGGCAAAACGCGTTGTGATCAACAAAGACACCACCACCATCATCGACGGTGTGGGTGAAGAAGCGACGATTCAGGGTCGTGTTACCCAGATTCGTCAGCAGATCGAAGAAGCCACTTCTGACTACGACAAAGAAAAATTGCAGGAGCGTGTCGCTAAACTGGCAGGCGGCGTTGCCGTTCTGAAAGTGGGCGCAGCAACTGAAGTTGAAATGAAAGAGAAGAAAGCCCGCGTTGAAGATGCCCTGCATGCAACCCGTGCTGCGGTAGAAGAAGGTGTGGTTGCTGGTGGTGGTGTGGCGCTGGTTCGCGTTGCAGCTCAGCTGGCCGATCTGCGTGGTCAGAACGAAGATCAGAACGTCGGTATCAAAGTTGCGCTGCGCGCAATGGAATCTCCACTGCGTCAGATCGTTTCTAACGCCGGTGAAGAACCATCAGTGGTCGCTAACAACGTGAAAGCGGGCGACGGTAACTACGGTTACAACGCGCAGACTGAAGAGTACGGCAACATGATCGACTTCGGTATCCTGGACCCAACCAAAGTGACCCGTTCTGCTCTGCAGTACGCGGCTTCTGTTGCGGGTCTGATGATCACCACCGAATGTATGGTCACTGACCTGCCAAAAGGCGACGCACCTGATTTAGGCGGCGGCGCTGGCGGTATGGGTGGCATGGGCGGTATGGGCGGCATGATGTAA
>Pantoea_calida_LMG25383
ATGGCAGCTAAAGACGTAAAATTCGGTAATGACGCTCGCGTAAAAATGCTGCGCGGCGTGAACATCCTGGCAGACGCAGTTAAAGTTACCCTGGGCCCGAAAGGTCGTAACGTGGTTCTGGATAAATCTTTCGGTGCGCCGACCATCACTAAAGATGGCGTCTCCGTTGCACGTGAAATCGAACTGGATGACAAGTTCGAAAACATGGGTGCGCAGATGGTGAAAGAAGTGGCCTCTAAAGCGAACGACGCAGCAGGCGACGGCACCACCACCGCGACCGTACTGGCGCAGTCTATCGTCAACGAAGGCCTGAAAGCCGTTGCCGCCGGTATGAACCCGATGGATCTGAAACGCGGTATCGATAAAGCAGTGATCGCCGCCGTTGAAGAGCTGAAAAACCTGTCCGTACCGTGCTCTGACTCTAAAGCTATCGCTCAGGTCGGCACCATCTCCGCGAACTCCGACGAATCTGTTGGCACCCTGATCGCTCAGGCGATGGAGAAAGTGGGCAAAGAAGGCGTTATCACCGTTGAAGAAGGCACTGGCCTGCAGGACGAACTGGACGTAGTTGAAGGTATGCAGTTCGACCGCGGCTACCTCTCCCCTTACTTCATCAACAAGCCGGAAACCGGCGCAGTAGAGCTGGACAGCCCGTTCATCCTGCTGGTTGATAAAAAAGTCTCCAACATCCGCGAGCTGCTGCCGGTTCTGGAAGCCGTCGCGAAAGCGAGCAAGCCGCTGCTGATCGTCGCTGAAGACGTGGAAGGCGAAGCGCTGGCGACCCTGGTGGTCAACACCATGCGCGGCATCGTGAAAGTGGCTGCGGTGAAAGCGCCGGGCTTCGGCGACCGTCGTAAAGCCATGCTGCAGGATATCGCTATCCTGACCGGCGGTACCGTGATCTCTGAAGAGATCGGTATGGAACTGGAAAAAGCCACCCTGGAAGATCTGGGTCAGGCAAAACGCGTTGTCATCAACAAAGACACCACCACCATCATCGATGGCGTGGGCGAAGAAAACGCTATCCAGGGCCGCGTTGCTCAGATCCGTCAGCAGATCGAAGAAGCGACTTCCGACTACGACAAAGAAAAACTGCAGGAGCGCGTGGCTAAACTGGCAGGCGGCGTAGCCGTTCTGAAAGTGGGCGCGGCGACTGAAGTTGAAATGAAAGAGAAAAAAGCGCGCGTTGAAGACGCCCTGCACGCAACCCGTGCTGCGGTGGAAGAAGGCGTGGTTGCCGGCGGCGGCGTGGCGCTGGTGCGCGTAGCGGCGAAAATCGCCGAGCTGAAAGGCCAGAACGAAGATCAGAACGTCGGTATTAAAGTTGCGCTGCGCGCAATGGAAGCGCCGCTGCGTCAGATCGTGGCTAACGCCGGTGAAGAGCCGTCCGTTGTCGCTAACATGGTGAAAGCGGGCGACGGTAACTATGGTTACAACGCGGCGACCGAAGAGTACGGCAACATGATCGACTTCGGTATCCTGGACCCGACCAAAGTGACCCGTTCTGCTCTGCAGTACGCTGCGTCCGTTGCCGGCCTGATGATCACCACCGAATGTATGGTGACCGACCTGCCGAAAGACGACAAAGGCGACTTAGGCGCTGCTGGTGGTATGGGCGGCATGGGCGGTATGGGCGGCATGATGTAA
>Pantoea_gaviniae_LMG25382
ATGGCAGCTAAAGACGTAAAATTCGGTAATGACGCTCGCGTAAAAATGCTGCGCGGCGTGAACATCCTGGCAGACGCAGTTAAAGTTACCCTGGGCCCGAAAGGTCGTAACGTGGTTCTGGATAAATCTTTCGGTGCGCCGACCATCACTAAAGATGGCGTCTCCGTTGCACGTGAAATCGAACTGGATGACAAGTTCGAAAACATGGGTGCGCAGATGGTGAAAGAAGTGGCCTCTAAAGCGAACGACGCTGCAGGCGACGGCACCACCACCGCAACCGTACTGGCGCAGTCTATCGTCAACGAAGGCCTGAAAGCCGTTGCCGCCGGTATGAACCCGATGGATCTGAAGCGCGGTATCGACAAAGCGGTTATCGCTGCTGTTGAAGAGCTGAAAACCCTGTCCGTACCTTGCTCCGACTCTAAAGCTATCGCGCAGGTCGGCACCATCTCCGCTAACTCCGACGAAACCGTGGGCACCCTGATTGCTCAGGCGATGGAGAAAGTGGGCAAAGAAGGCGTCATCACCGTTGAAGAAGGCACCGGTCTGCAGGACGAACTGGACGTGGTTGAAGGTATGCAGTTCGACCGCGGCTACCTCTCTCCTTACTTCATCAACAAGCCGGAAACTGGCGCGGTAGAACTGGACAGCCCGTTCATCCTGCTGGTTGATAAAAAAGTCTCTAACATCCGCGAACTGCTGCCGGTACTGGAAGCGGTCGCGAAAGCGAGCAAGCCGCTGCTGATCATCGCTGAAGATGTAGAAGGCGAAGCGCTGGCGACCCTGGTGGTCAACACCATGCGCGGCATCGTGAAAGTGGCTGCGGTGAAAGCACCGGGCTTCGGCGATCGTCGTAAAGCGATGCTGCAGGATATCGCTATCCTGACCGGCGGTACCGTTATCTCTGAAGAGATCGGTATGGAACTGGAAAAAGCCACCCTGGAAGATCTGGGTCAGGCGAAACGCGTTGTGATCAACAAAGACACCACCACCATCATCGATGGCGTGGGTGAAGAAAACGCTATCCAGGGCCGCGTTGCTCAGATCCGTCAGCAGATCGAAGAAGCGACCTCTGACTACGACAAAGAAAAACTGCAGGAGCGCGTAGCAAAACTGGCAGGCGGCGTAGCCGTTCTGAAAGTGGGCGCAGCAACTGAAGTTGAAATGAAAGAGAAAAAAGCGCGCGTTGAAGACGCCCTGCACGCAACCCGTGCTGCGGTGGAAGAAGGCGTGGTTGCCGGTGGCGGCGTGGCGCTGGTGCGCGTAGCGGCGAAAATCGCTGAGCTGACAGGCCAGAACGAAGATCAGAACGTCGGCATCAAAGTTGCGCTGCGCGCAATGGAAGCGCCGCTGCGTCAGATCGTGGCTAACGCCGGCGAAGAGCCGTCTGTTGTGGCGAACATGGTGAAAGCGGGCGACGGTAACTACGGTTACAACGCCGCGACCGAAGAGTACGGCAACATGATCGACTTCGGTATCCTGGATCCGACCAAAGTTACCCGTTCTGCTCTGCAGTACGCTGCGTCCGTAGCCGGCCTGATGATCACCACCGAATGTATGGTGACTGACCTGCCGAAAGAAGACAAAGGCGACTTAGGTGCTGCTGGTGGTATGGGCGGCATGGGCGGTATGGGCGGCATGATGTAA
>Acinetobacter_baumannii_AB030
ATGTCAGCTAAAGACGTAAAATTTGGTGATTCAGCTCGCTCAAAAATGATTGCAGGGGTAAACGTACTTGCAGATGCGGTTAAAGTGACTTTAGGTCCTAAAGGCCGTAATGTTGTGATCGACCGCTCTTTCGGCGCGCCGCACATTACTAAAGACGGTGTAACTGTTGCAAAAGAAATTTCATTAAAAGACAAGTTTGAAAACATGGGTGCTCAACTTGTTCGTGAAGTTTCAAGCAAAACTAACGACATCGCAGGTGACGGTACAACAACTGCAACTGTACTTGCTCAAGCAATTTTAAATGAAGGTATCAAATCAGTAACTGCTGGTATGAACCCAATGGATTTAAAACGCGGTATCGACATTGCAGTAAAAACTGTAGTTGAAAATATCCGTTCAATTGCTAAACCAGCTGATGATTTCAAAGCAATTGAACAAGTAGGTTCAATCTCTGCTAACTCTGATACTACTGTTGGTAAACTTATTGCTCAAGCAATGGAAAAAGTAGGTAAAGAAGGCGTAATCACTGTAGAAGAAGGTTCTGGCTTCGAAGACGCATTAGACGTTGTAGAAGGTATGCAGTTTGACCGTGGTTATATCTCTCCGTACTTTGCAAACAAACAAGATACTTTAACTGCTGAACTTGAAAATCCGTTCATTCTTCTTGTTGATAAAAAAATCAGCAACATTCGTGAATTGATTTCTGTTTTAGAAGCAGTTGCTAAAACTGGTAAACCACTTCTTATCATCGCTGAAGATGTTGAAGGTGAAGCGCTTGCAACTCTTGTTGTAAACAACATGCGCGGTATTATCAAAGTATGTGCTGTTAAAGCTCCTGGTTTCGGTGACCGTCGTAAAGCAATGCTTCAAGACATCGCGATCTTGACTGGCGCAACAGTTATTTCTGAAGAAGTTGGTATGTCTTTAGAACAAGCAACTCTTCAAGATTTAGGTACAGCGCACAAAATCACTGTTTCTAAAGAAAACACAGTTATTGTTGATGGTGCTGGTGATGCTGCTGCTATCGCTGAACGTGTTCAACAAATCCGTGCTCAAATCGAAGAATCTACTTCAGAATATGACCGTGAAAAATTACAAGAACGTGTTGCTAAGTTAGCAGGCGGTGTTGCTGTAATTAAAATCGGTGCAGCAACTGAAGTTGAAATGAAAGAGAAGAAAGACCGCGTAGACGACGCACTTCACGCAACTCGTGCAGCAGTTGAAGAAGGTGTTGTTGCTGGTGGTGGTGTTGCTCTTGTTCGCGCTGTAAATGCTCTTGAAGGCTTAAAAGGCGCTAACGAAGATCAAACAGCTGGTATCAACATTTTACGCCGTGCGATTGAAGCTCCACTTCGTCAAATCGTTGCGAATGCTGGTGATGAGCCATCTGTAGTTATCAACGCTGTTAAGAATGGTGAGGGTAACTTCGGTTACAACGCTGCAACTGGCGAATATGGTGATATGTTAGAAATGGGTATCCTTGACCCAGCTAAAGTAACTCGTTCTGCACTTGAACACGCTGCTTCTGTTGCTGGCTTAATGTTAACTACAGAATGTATGATTACTGACATTCCTGAAGACAAACCAGCTGCTCCAGATATGGGCGGTATGGGTGGTATGGGCGGAATGATGTAA
>Pantoea_latae_AS1
ATGGCAGCTAAAGACGTAAAATTCGGTAATGACGCTCGCGTAAAAATGCTGCGCGGCGTGAACGTACTGGCAGATGCAGTAAAAGTTACCCTGGGCCCGAAAGGCCGTAACGTGGTTCTGGATAAATCTTTTGGTGCACCGACCATCACGAAAGATGGCGTGTCCGTTGCGCGTGAAATCGAGCTGGAAGACAAGTTCGAAAACATGGGCGCGCAGATGGTGAAAGAAGTGGCCTCTAAAGCGAACGACGCTGCAGGCGACGGCACCACCACCGCAACCGTACTGGCGCAGTCAATCATCACCGAAGGCCTGAAAGCTGTGGCAGCGGGCATGAACCCGATGGATCTGAAGCGCGGTATCGACCAGGCGGTTATCGCCGCGGTTGAACAGCTGAAAGCGCTCTCCGTGCCTTGCTCCGACTCCAAAGCTATCGCTCAGGTCGGCACCATTTCCGCTAACTCCGATGAAAGCGTCGGCACCCTGATCGCCCAGGCGATGGAAAAAGTGGGTAAAGAAGGCGTGATCACCGTTGAAGAAGGCACCGGTCTGCAGGACGAGCTGGACGTGGTTGAAGGTATGCAGTTCGATCGCGGCTACCTTTCTCCGTACTTCATCAACAAGCCGGAAACCGGCGCCGTTGAGCTGGAATCACCGTTCATCCTGCTGGCTGACAAAAAAATCTCCAACATCCGCGAAATGCTGCCGGTGCTGGAAGCCGTGGCGAAAGCAGGCAAACCGCTGCTGATCGTTGCTGAAGACGTGGAAGGCGAAGCGCTGGCGACCCTGGTGGTCAACACCATGCGCGGCATCGTGAAAGTGGCTGCGGTGAAAGCGCCGGGCTTCGGCGACCGTCGTAAAGCGATGCTGCAGGATATCGCTATCCTGACCGGCGGCACCGTGATCTCTGAAGAGATCGGTATGGAGCTGGAAAAAGCGGCGCTGGAAGATCTGGGCCAGGCGAAACGCGTGGTCATCAACAAAGACACCACCACCATCATCGACGGTGTGGGTGAAGAGGCGACGATTCAGGGCCGCGTAACCCAGATTCGTCAGCAGATCGAAGAAGCGACCTCTGACTACGACAAAGAAAAACTGCAGGAGCGCGTAGCGAAACTGGCAGGCGGCGTAGCCGTACTGAAAGTGGGCGCAGCCACTGAAGTTGAAATGAAAGAGAAGAAAGCCCGCGTTGAAGATGCCCTGCACGCGACCCGTGCTGCGGTAGAAGAAGGCGTGGTAGCGGGCGGCGGCGTAGCGCTGGTGCGTGTTGCTGCACAGCTGGGCGACCTGCGTGGCCAGAACGAAGATCAGAACGTCGGTATCAAAGTTGCGCTGCGCGCAATGGAAGCGCCGCTGCGTCAGATCGTCTCCAACGCCGGCGAAGAGCCGTCTGTTGTGGCGAACAACGTGAAAGCGGGCGACGGTAACTACGGTTACAACGCGCAGACTGAAGAATACGGCAACATGATCGACTTCGGTATCCTCGACCCAACCAAAGTGACCCGTTCTGCGCTGCAGTACGCGGCCTCTGTTGCTGGTCTGATGATCACCACCGAGTGCATGGTGACCGACCTGCCGAAAGGCGACGCGCCTGATTTAGGTGCTGGCGCTGGCGGCATGGGTGGCATGGGCGGTATGGGCGGCATGATGTAA
>Pantoea_alhagi_LTYR-11Z
ATGGCAGCTAAAGACGTAAAATTCGGTAATGACGCGCGTGTAAAAATGCTGCGCGGCGTGAACATCCTGGCAGACGCAGTTAAAGTTACTCTGGGCCCGAAAGGCCGTAACGTAGTGCTGGATAAATCTTTCGGTTCGCCGACCATCACTAAAGATGGCGTCTCCGTTGCACGTGAAATCGAACTGGAAGACAAGTTCGAGAATATGGGCGCGCAGATGGTGAAAGAAGTCGCCTCTAAAGCGAATGACACCGCAGGTGACGGTACCACCACCGCAACCGTACTGGCTCAGTCTATCGTTAACGAAGGCCTGAAAGCGGTTGCTGCTGGCATGAACCCGATGGACCTGAAACGCGGTATCGATAAAGCTGTTATCGCCGCTGTTGAAGAGCTGAAAGCACTGTCCGTACCTTGCTCTGACTCTAAAGCTATTGCTCAGGTTGGTACCATCTCCGCGAACTCTGATGAGTCTGTCGGTACCCTGATTGCTCAGGCAATGGAAAAAGTGGGTAAAGAAGGCGTTATCACCGTTGAAGAAGGCACCGGTCTGCAGGACGAGCTGGACGTGGTTGAAGGTATGCAGTTCGATCGCGGCTACCTCTCTCCTTACTTCATCAACAAGCCGGAAACTGGCGCAGTAGAACTGGACAGCCCGTTCATCCTGCTGGTTGATAAGAAAGTCTCTAACATTCGTGAACTGCTGCCGGTACTGGAAGCAGTAGCGAAAGCCAGCAAGCCGCTGCTGATCGTTGCTGAAGACGTTGAAGGCGAAGCGCTGGCTACGCTGGTGGTGAACACCATGCGCGGCATCGTGAAAGTAGCTGCGGTGAAAGCGCCGGGCTTCGGCGACCGTCGTAAAGCGATGCTGCAGGATATCGCTATCCTGACTGGCGGTACCGTTATCTCTGAAGAGATCGGTATGGAGCTGGAAAAAGCAACGCTGGAAGACCTGGGTCAGGCTAAACGCGTTGTGATCAACAAAGACACCACCACCATCATCGATGGCGTGGGTGAAGAAGGCGCTATCCAGGGCCGCGTTTCTCAGATCCGTCAGCAGATCGAAGAAGCAACCTCTGACTACGATAAAGAAAAACTGCAGGAGCGCGTAGCGAAACTGGCAGGCGGCGTAGCCGTACTGAAAGTTGGCGCAGCAACTGAAGTTGAAATGAAAGAGAAAAAAGCACGCGTTGAAGATGCCCTGCACGCAACCCGTGCTGCGGTGGAAGAAGGCGTGGTAGCTGGCGGTGGTGTTGCTCTGGTTCGCGTTGCAGCGAAACTGTCTGAGCTGACTGGCCAGAACGAAGACCAGAACGTGGGTATCAAAGTTGCGCTGCGCGCAATGGAAGCTCCGCTGCGTCAGATCGTTTCCAACGCCGGTGAAGAGCCGTCCGTTGTGGCTAACATGGTTAAAGCTGGCGACGGTAACTACGGTTACAACGCGGCTACCGAAGAGTACGGCAACATGATCGACTTCGGTATCCTGGATCCGACCAAAGTAACCCGTTCTGCGCTGCAGTACGCGGCTTCTGTCGCTGGTCTGATGATCACCACCGAATGTATGGTGACTGACCTGCCGAAAGACGACAAAGGCGACTTAGGTGCTGCTGGTGGTATGGGCGGCATGGGCGGTATGGGCGGCATGATGTAA
>Citrobacter_freundii_CAV1741
ATGGCAGCTAAAGACGTAAAATTCGGTAACGACGCTCGTGTGAAAATGCTGCGCGGCGTAAACGTACTGGCAGATGCAGTGAAAGTTACCCTCGGTCCAAAAGGCCGTAACGTAGTTCTGGATAAATCTTTCGGTGCACCGACCATCACTAAAGATGGTGTTTCCGTAGCACGTGAAATCGAACTGGAAGACAAGTTCGAAAACATGGGTGCGCAGATGGTGAAAGAAGTTGCCTCTAAAGCGAACGACGCTGCAGGTGACGGTACCACCACCGCAACCGTACTGGCTCAGTCCATCATCACTGAAGGTCTGAAAGCCGTTGCTGCGGGCATGAACCCGATGGATCTGAAACGTGGTATCGACAAAGCTGTCGCTGCTGCTGTTGAAGAACTGAAAGCACTGTCCGTACCGTGCTCCGACTCTAAAGCTATTGCTCAGGTTGGTACCATCTCCGCTAACTCCGACGAAACCGTAGGTAAACTGATCGCTGAAGCGATGGACAAAGTCGGTAAAGAAGGCGTGATCACCGTTGAAGACGGTACCGGTCTGCAGGACGAACTGGACGTGGTTGAAGGTATGCAGTTCGACCGTGGCTATCTGTCTCCTTACTTCATCAACAAGCCGGAAACTGGCGCAGTAGAACTGGAAAGCCCGTTCATCCTGCTGGCTGACAAGAAAATCTCCAACATCCGCGAAATGCTGCCGGTTCTGGAAGCTGTAGCGAAAGCAGGCAAACCGCTGCTGATCATCGCTGAAGATGTTGAAGGCGAAGCGCTGGCAACTCTGGTTGTTAACACCATGCGCGGTATCGTGAAAGTCGCTGCGGTTAAAGCACCTGGCTTCGGCGATCGTCGTAAAGCAATGCTGCAGGATATCGCTACCCTGACCGGGGGTACCGTTATCTCTGAAGAGATCGGTATGGAGCTGGAAAAAGCAACTCTGGAAGATCTGGGCCAGGCGAAACGCGTTGTTATCAACAAAGATACCACCACCATCATCGATGGCGTGGGCGACGAAGCTGCAATCCAGGGTCGCGTGACTCAGATTCGTCAGCAGATCGAAGAAGCAACTTCCGACTATGACCGTGAAAAACTGCAGGAGCGCGTAGCGAAACTGGCAGGCGGCGTTGCGGTTATCAAAGTTGGTGCTGCGACTGAAGTTGAAATGAAAGAGAAGAAAGCCCGCGTTGAAGATGCCCTGCACGCTACCCGTGCTGCGGTAGAAGAAGGCGTGGTTGCTGGTGGTGGCGTTGCGCTGATTCGCGTAGCATCTAAAATTGCCGGCCTGAAAGGTCAGAACGAAGACCAGAACGTAGGTATCAAAGTTGCGCTGCGCGCAATGGAATCCCCACTGCGTCAAATCGTACTGAACTGCGGCGAAGAGCCGTCTGTAGTGGCTAACACCGTGAAAGCCGGTGACGGTAACTACGGTTACAACGCTGCAACTGAAGAATACGGCAACATGATCGACATGGGTATCCTGGATCCAACCAAAGTAACTCGTTCTGCTCTGCAGTACGCGGCTTCTGTTGCGGGTCTGATGATCACCACCGAGTGCATGGTTACCGACCTGCCGAAAGGCGATGCACCTGACTTAGGTGCTGCTGGTGGTATGGGCGGCATGGGTGGAATGGGCGGCATGATGTAA
>Serratia_marcescens_FGI94
ATGGCAGCTAAAGACGTAAAATTCGGCAATGACGCACGCGTAAAAATGCTTAACGGCGTGAACATTCTGGCAGATGCGGTAAAAGTCACCCTGGGCCCGAAAGGCCGTAACGTAGTGCTGGACAAATCCTTCGGCGCGCCAACCATCACCAAAGACGGCGTTTCCGTTGCGCGTGAAATCGAGCTGGAAGACAAGTTCGAAAACATGGGCGCACAGATGGTGAAAGAAGTGGCTTCCAAAGCGAACGACGCTGCGGGCGACGGCACCACCACCGCAACCGTTCTGGCGCAGGCTATCGTTAACGAAGGTCTGAAAGCCGTTGCTGCGGGCATGAACCCGATGGATCTGAAGCGCGGCATCGACAAAGCGGTTATCGCTGCGGTTGAAGAACTGAAAAAACTGTCCGTACCTTGCTCTGATTCCAAAGCTATCGCGCAGGTCGGCACCATCTCTGCAAACTCCGACGAAACCGTGGGTAAACTGATTGCAGAAGCGATGGAAAAAGTCGGTAAAGAAGGCGTTATCACCGTTGAAGAAGGCACCGGCCTGCAAGACGAGCTGGACGTGGTTGAAGGTATGCAGTTCGACCGCGGCTACCTGTCCCCATACTTCATCAACAAGCCGGAAACCGGTTCTGTTGAGCTGGAAAGCCCGTTCATCCTGCTGGCTGACAAAAAAGTTTCCAACATCCGTGAACTGCTGCCAGTACTGGAAGCCGTAGCGAAAGCCGGCAAGCCGCTGCTGATCGTGGCTGAAGACGTTGAAGGCGAAGCGCTGGCGACGCTGGTGGTGAACACCATGCGCGGCATCGTGAAAGTGGCTGCGGTTAAAGCGCCAGGCTTCGGCGACCGTCGTAAAGCCATGCTGCAAGACATCGCAACCCTGACCGCCGGCACCGTGATCTCTGAAGAGATCGGCATGGAGCTGGAAAAAGCCACCCTGGAAGACCTGGGCCAGGCAAAACGCGTTGTGATCAACAAAGACACCACCATCATCATCGATGGCATCGGCGACGAAGCGACCATCCAGGGCCGCGTTGCGCAGATTCGTCAGCAGATCGAAGAAGCGACTTCCGATTACGATCGTGAAAAACTGCAGGAGCGTGTAGCTAAACTGGCAGGCGGCGTTGCCGTTATCAAAGTTGGCGCAGCGACTGAAGTTGAAATGAAAGAGAAGAAAGCCCGCGTTGAAGATGCCCTGCACGCGACCCGTGCTGCGGTTGAAGAAGGCGTGGTTGCCGGCGGCGGCGTTGCGCTGATCCGCGTAGCGAGCAAAATTGCCGAGCTGAAAGGCGACAACGAAGATCAGAACGTAGGTATCAAAGTTGCGCTGCGCGCGATGGAAGCACCGCTGCGTCAGATCGTGATCAACGCCGGTGAAGAAGCTTCCGTTATCGCCAACAGCGTGAAAGCGGGCGAAGGCAGCTACGGTTACAACGCTTACTCTGAAGAGTACGGCGACATGATCGGCATGGGTATCCTGGATCCAACCAAAGTGACCCGTTCTGCACTGCAGTACGCGGCATCCGTGGCTGGCCTGATGATCACCACCGAGTGCATGGTTACCGACCTGCCGAAAGAAGATAAAGCCGACATGGGCGCTGCAGGTATGGGCGGCATGGGCGGTATGGGCGGCATGATGTAA
>Acinetobacter_johnsonii_XBB1
ATGTCAGCTAAAGACGTAAAATTTGGTGATTCAGCTCGTTCTAAAATGATTGCAGGCGTAAACGTGCTTGCAGATGCTGTAAAAGTAACTTTAGGTCCTAAAGGCCGTAACGTTGTGATCGACCGTTCTTTCGGTGCGCCGCACATCACTAAAGATGGTGTAACGGTTGCGAAAGAAATCTCTCTAAAAGACAAATTTGAGAACATGGGCGCTCAATTGGTTCGTGAAGTTTCTTCTAAAACCAATGACATTGCTGGTGACGGTACAACAACAGCAACTGTACTAGCTCAAGCAATTTTAAATGAAGGCATCAAGTCTGTAACTGCGGGCATGAACCCAATGGACTTGAAACGTGGTATTGACCTTGCAGTTAAAGCATTGGTTGCTGAAATTAAAGCAACGGCTAAACCAGCGTCTGATACCAAAGCGATTGAACAAGTGGGTTCAATCTCTGCAAACTCTGACGAAACTGTAGGTAAACTCATTGCACAAGCAATGGAACGCGTGGGTAAAGAAGGCGTAATTACCGTTGAGGAAGGTTCAGGCTTTGAAGATGCTTTGGACGTTGTTGAAGGTATGCAATTTGACCGTGGTTATATCAGCCCATACTTTGCAAACAAACAAGATACGTTAACTGCTGAATTAGAAAACCCATTCATTTTGCTTGTTGACAAAAAAATCAGCAACATCCGTGAATTGATTACTGTACTTGAAGCTGTTGCTAAAACAGGCAAGCCACTTTTAATCATCGCTGAAGATGTTGAAGGTGAAGCGTTAGCGACACTTGTTGTGAACAACATGCGCGGAATTATCAAAGTATGTGCGGTTAAAGCACCAGGTTTTGGTGACCGTCGTAAAGCAATGCTTCAAGATATCGCAATCTTGACGGGCGCGACTGTGATTTCTGAAGAAGTCGGCATGACTTTAGAACAAGCTTCTCTTCAAGACTTAGGTACTGCGCACAAAATCACTGTATCTAAAGAAAATACTGTGATTGTTGACGGTGCTGGTGACGCAGCTCAAATTGCTGAACGTGTCACTCAAATTCGTGCGCAAATTGAAGAATCGTCTTCTGAATACGACAAAGAAAAACTTCAAGAACGTGTTGCTAAATTGGCAGGCGGTGTAGCTGTGATCAAAATTGGTGCAGCGACAGAAGTTGAAATGAAAGAGAAGAAAGACCGCGTGGACGATGCGCTTCATGCAACACGTGCTGCTGTTGAAGAAGGTGTGGTTGCTGGTGGTGGTGTTGCACTGGTACGTGCTGCAGCTGCACTTGACGGCGTAAACGGTGCGAATGACGATCAAAACGTAGGTATCAACATTTTACGTCGTGCAATTGAAGCACCACTTCGTCAAATCGTTGCGAATGCGGGTGATGAGCCTTCAGTTGTGATCAACGCGGTAAAAAATGGAGAAGGTAACTTCGGTTATAACGCTGCTACTTCTGAGTATGGCGATATGCTAGAAATGGGTATTCTTGACCCTGCGAAAGTAACGCGTTCTGCACTTGAGCATGCTGCATCTGTAGCAGGTTTAATGTTGACAACTGAATGTATGATTACTGACGTTCCAGAAGACAAGCCAGCAATGCCTGATATGGGCGGCATGGGTGGTATGGGCGGAATGATGTAA
>Klebsiella_pneumoniae_AR_0087
ATGGCAGCAAAAGACGTAAAATTCGGTAACGACGCTCGTGTAAAAATGCTGCGCGGCGTAAACGTACTGGCAGATGCAGTTAAAGTGACCCTGGGCCCGAAAGGCCGTAACGTGGTTCTGGACAAATCCTTCGGCGCGCCGACCATCACCAAAGATGGTGTTTCCGTTGCACGTGAAATCGAACTGGAAGACAAATTCGAAAACATGGGCGCGCAGATGGTGAAAGAAGTTGCCTCTAAAGCGAACGACGCAGCAGGCGACGGTACCACCACCGCAACCGTACTGGCTCAGGCTATCGTGAACGAAGGCCTGAAAGCTGTTGCTGCAGGCATGAACCCGATGGATCTGAAACGCGGTATCGACAAAGCGGTACTGGCTGCAGTAGAAGAGCTGAAAGCGCTGTCCGTTCCGTGCTCTGACTCCAAAGCTATCGCTCAGGTAGGTACCATCTCCGCTAACTCCGACGAAACCGTCGGTAAACTGATCGCGGAAGCGATGGATAAAGTTGGTAAAGAAGGCGTGATCACCGTTGAAGACGGTACCGGTCTGGAAGACGAACTGGACGTAGTTGAAGGTATGCAGTTCGACCGCGGCTACCTGTCTCCGTACTTCATCAACAAGCCGGACACCGGTGCCGTTGAGCTGGAAAGCCCGTTCATCCTGCTGGCTGACAAAAAAATCTCCAACATCCGCGAAATGCTGCCGGTTCTGGAAGCCGTAGCGAAAGCTGGCAAACCGCTGGTCATCATCGCTGAAGACGTTGAAGGCGAAGCGCTGGCGACCCTGGTGGTTAACACCATGCGCGGCATCGTTAAAGTGGCTGCGGTGAAAGCACCGGGCTTCGGCGACCGTCGTAAAGCTATGCTGCAGGACATCGCTACTCTGACTGGCGGTACCGTTATCTCTGAAGAGATCGGTATGGAGCTGGAAAAAGCGACTCTGGAAGACCTGGGCCAGGCGAAACGCGTGGTTATCAACAAAGACACCACCACCATCATCGATGGCGTTGGCGAAGAATCCGCAATCCAGGGCCGCGTAGCTCAGATCCGTAAGCAGATCGAAGAAGCGACCTCCGACTACGATCGTGAAAAACTGCAGGAACGTGTCGCTAAACTGGCTGGCGGCGTAGCAGTAATCAAAGTCGGTGCGGCTACCGAAGTTGAAATGAAAGAGAAAAAAGCACGCGTCGACGACGCCCTGCACGCAACCCGTGCTGCGGTTGAAGAAGGCGTGGTGGCTGGCGGCGGCGTAGCGCTGGTTCGCGTTGCGGCGAAACTCGCTGGCCTGACCGGTCAGAACGAAGATCAGAACGTCGGTATCAAAGTTGCGCTGCGCGCAATGGAAGCGCCGCTGCGTCAGATCGTGTCCAACGCCGGCGAAGAGCCGTCTGTTGTGGCTAACAACGTGAAAGCTGGCGACGGTAACTACGGTTACAACGCAGCAACTGAAGAATACGGCAACATGATCGACTTCGGTATCCTGGATCCAACCAAAGTCACCCGTTCTGCTCTGCAGTACGCGGCTTCCGTGGCTGGCCTGATGATCACCACCGAGTGCATGGTGACCGACCTGCCGAAAGGCGACGCGCCTGACTTAGGTGCTGCTGGCGGCATGGGCGGCATGGGCGGTATGGGCGGCATGATGTAA
>Leclercia_sp_LSNIH3
ATGGCAGCTAAAGACGTAAAATTCGGTAACGACGCTCGTGTGAAAATGCTGCGCGGCGTAAACGTACTGGCAGATGCAGTTAAAGTAACCCTGGGTCCAAAAGGCCGTAACGTGGTTCTGGACAAATCCTTCGGCGCGCCGACCATCACCAAAGACGGTGTGTCCGTTGCGCGTGAAATCGAGCTGGAAGACAAGTTCGAAAACATGGGTGCTCAGATGGTGAAAGAAGTTGCCTCTAAAGCGAACGACGCTGCAGGCGACGGCACCACCACTGCAACTGTACTGGCGCAGGCAATCATCACTGAAGGCCTGAAAGCCGTTGCTGCGGGTATGAACCCGATGGATCTGAAACGTGGTATCGACAAAGCTGTCGTTGCTGCTGTTGAAGAGCTGAAAGCGCTGTCCGTACCGTGCTCTGACTCTAAAGCTATTGCTCAGGTTGGTACCATCTCCGCTAACTCCGACGAAACCGTAGGTAAACTGATCGCTGAAGCGATGGATAAAGTCGGTAAAGAAGGCGTGATCACCGTTGAAGACGGTACCGGTCTGGAAGACGAACTGGACGTGGTTGAAGGTATGCAGTTCGACCGCGGCTACCTGTCCCCATACTTCATCAACAAGCCGGAAACTGGCGCAGTAGAACTGGAAAGCCCGTTCATCCTGCTGGCTGATAAGAAGATCTCCAACATCCGCGAAATGCTGCCAGTTCTGGAAGCCGTTGCGAAAGCAGGCAAACCGCTGGTTATCATCGCTGAAGACGTTGAAGGCGAAGCGCTGGCAACCCTGGTGGTTAACACCATGCGTGGCATCGTGAAAGTGGCTGCGGTTAAAGCACCTGGCTTCGGCGATCGTCGTAAAGCCATGCTGCAGGATATCGCAACTCTGACTGGCGGTACCGTGATCTCTGAAGAGATCGGTATGGAGCTGGAAAAAGCCACTCTGGAAGATCTGGGCCAGGCGAAACGCGTTGTTATCAACAAAGACACCACCACCATCATCGATGGCGTGGGTGAAGAAGATGCCATCCAGGGCCGTGTGACTCAGATCCGTAAGCAGATCGAAGAAGCCACCTCTGATTACGATCGCGAAAAACTGCAGGAACGCGTAGCGAAACTGGCTGGCGGCGTTGCGGTAATCAAAGTCGGTGCAGCTACCGAAGTTGAAATGAAAGAGAAGAAAGCTCGCGTTGACGATGCCCTGCACGCGACCCGTGCTGCGGTAGAAGAAGGCGTGGTTGCTGGTGGTGGTGTTGCTCTGGTTCGCGTTGCAGCGAAACTGGCTGGCCTGACCGCTCAGAACGAAGACCAGAACGTGGGTATTAAAGTTGCGCTGCGCGCAATGGAAGCACCACTGCGTCAGATCGTTTCCAATGCCGGTGAAGAGCCGTCTGTTGTAGCGAACATGGTGAAAGCGGGCGAAGGTAACTACGGTTACAACGCAGCGACTGAAGAATACGGCAACATGATCGACTTCGGTATCCTGGACCCAACCAAAGTGACCCGTTCTGCTCTGCAGTACGCGGCCTCTGTTGCGGGTCTGATGATCACCACCGAATGCATGGTGACCGACCTGCCAAAAAGCGACGCGCCTGATTTAGGTGCTGCTGGCGGTATGGGCGGCATGGGTGGAATGGGCGGCATGATGTAA
>Enterobacter_cloacae_complex_Hoffman_cluster_IV_strain_DSM_16690
ATGGCAGCTAAAGACGTAAAATTCGGTAACGACGCTCGTGTAAAAATGCTCCGCGGCGTAAACGTACTGGCAGATGCAGTTAAAGTGACCCTGGGCCCGAAAGGCCGTAACGTAGTGCTGGATAAATCCTTCGGCGCGCCAACCATCACCAAAGACGGTGTTTCCGTAGCACGTGAAATCGAGCTGGAAGACAAGTTCGAAAACATGGGTGCGCAGATGGTGAAAGAAGTGGCCTCTAAAGCGAACGACGCTGCAGGCGACGGTACCACCACCGCGACCGTTCTGGCGCAGGCCATCATCACCGAAGGTCTGAAAGCCGTTGCGGCGGGCATGAACCCAATGGATCTGAAACGTGGTATCGACAAAGCTGTCGCCTCCGCTGTGGAAGAACTGAAAGCGCTGTCCGTACCGTGCTCTGACTCTAAAGCGATTGCTCAGGTTGGTACCATCTCCGCTAACTCCGACGAAACCGTAGGTAAACTGATCGCGGAAGCGATGGACAAAGTCGGTAAAGAAGGCGTAATCACCGTTGAAGACGGTACCGGTCTGGAAGACGAACTGGACGTGGTTGAAGGTATGCAGTTCGACCGCGGTTACCTGTCCCCATACTTCATCAACAAGCCAGAGACTGGCGCTGTTGAGCTGGAAAGCCCGTTCATCCTGCTGGCTGACAAAAAAATCTCCAACATCCGCGAAATGCTGCCAGTGCTGGAAGCCGTTGCGAAAGCAGGCAAACCGCTGGTTATCATCGCTGAAGATGTTGAAGGCGAAGCGCTGGCGACCCTGGTGGTTAACACCATGCGCGGCATCGTGAAAGTGGCTGCGGTTAAAGCACCTGGCTTCGGCGATCGTCGTAAAGCGATGCTGCAGGATATCGCTACCCTGACCGGCGGTACCGTCATCTCTGAAGAGATCGGTATGGAGCTGGAAAAAGCGACCCTGGAAGACCTGGGCCAGGCGAAACGCGTTGTGATCAACAAAGACACCACCACCATCATCGATGGCGTGGGTGAAGAAGCCGCTATTCAGGGCCGCGTTGGTCAGATCCGTAAGCAGATCGAAGAAGCGACTTCCGATTACGACCGTGAAAAACTGCAGGAGCGCGTAGCGAAACTGGCAGGTGGCGTTGCGGTAATCAAAGTCGGTGCTGCGACCGAAGTTGAAATGAAAGAGAAAAAAGCGCGCGTTGACGATGCCCTGCACGCGACCCGTGCTGCGGTAGAAGAAGGCGTGGTTGCGGGTGGTGGCGTTGCGCTGGTGCGCGTTGCCGCTAAACTGGCTGGCCTGACCGCTCAGAACGAAGACCAGAACGTGGGTATCAAAGTTGCGCTGCGCGCAATGGAAGCGCCTCTGCGTCAGATCGTGTCTAACGCCGGTGAAGAGCCATCTGTGGTAGCAAACAAGGTTAAAGCGGGCGAAGGTAACTACGGTTACAACGCGGCAACTGAAGAATACGGCAACATGATCGACTTCGGTATCCTGGACCCAACTAAAGTGACCCGTTCTGCTCTGCAGTACGCGGCCTCTGTTGCTGGTCTGATGATCACCACCGAGTGCATGGTGACCGACCTGCCTAAAGGCGATGCGCCTGACTTAGGTGCTGCTGGCATGGGCGGCATGGGTGGAATGGGCGGCATGATGTAA
>Erwinia_gerundensis_EM595_chromosome
ATGGCAGCTAAAGACGTAAAATTCGGTAACGACGCCCGTGTGAAAATGCTGCGCGGCGTAAACGTACTGGCAGATGCAGTAAAAGTTACCCTGGGCCCAAAAGGCCGTAACGTAGTACTGGATAAATCTTTCGGTGCACCGACCATCACTAAAGATGGCGTTTCCGTAGCACGTGAAATCGAACTGGAAGACAAGTTTGAGAACATGGGCGCGCAGATGGTGAAGGAAGTTGCCTCTAAAGCGAACGACGCTGCAGGCGATGGTACCACCACCGCGACCGTGCTGGCACAGTCCATTATCACCGAAGGCCTGAAAGCCGTTGCGGCGGGCATGAACCCGATGGATCTGAAACGCGGTATCGACCAGGCGGTTATCGCTGCGGTTGAACAGCTGAAAAACCTTTCTGTTCCTTGCTCCGACTCTAAAGCGATTGCTCAGGTGGGTACCATCTCTGCAAACTCCGATGAAACTGTCGGTATGCTGATTGCGCAGGCAATGGAGAAAGTAGGTAAAGAAGGCGTTATCACCGTTGAAGAAGGCACCGGCCTGCAGGACGAGCTGGACGTGGTTGAAGGTATGCAGTTCGACCGTGGTTACCTCTCTCCTTACTTCATCAACAAGCCGGAAACTGGCGCTATCGAATTAGACAGCCCATTCATCCTGCTGGCTGATAAGAAAATCTCTAACATTCGCGAACTGCTGCCAGTACTGGAAGCGGTTGCTAAATCAAGCAAGCCTCTGCTGATCATCGCTGAAGATGTTGAAGGCGAAGCGCTGGCAACGCTGGTGGTTAACACTATGCGCGGCATCGTGAAAGTGGCTGCGGTTAAAGCACCTGGCTTTGGCGATCGTCGTAAAGCGATGCTGCAGGATATCGCTATCCTGACCGGCGGTACCGTGATCTCTGAAGAGATCGGTATGGAGCTGGAAAAAGCAACGCTGGAAGATATGGGCCAGGCGAAGCGCGTGGTGATCAACAAAGACACCACCATCATCATTGATGGCGTCGGCGAAGAAACCGCCATCAACGGTCGTGTCTCGCAGATCCGTCAGCAGATGGAAGAAGCTACCTCTGATTACGACAAAGAAAAACTGCAGGAGCGCGTAGCGAAACTGGCAGGCGGCGTTGCCGTTCTGAAAGTAGGCGCAGCCACTGAAGTTGAAATGAAAGAGAAGAAAGCGCGCGTTGAAGATGCTCTGCATGCAACCCGTGCAGCGGTAGAAGAAGGTGTGGTAGCAGGCGGCGGCGTTGCGCTGGTTCGCGTAGCTTCTAAACTCTCTGAACTGCGTGGCCAGAACGAAGACCAGAACGTGGGTATCAAAGTTGCGCTGCGCGCGATGGAATCCCCACTGCGTCAGATCGTTTCTAACGCCGGTGAAGAACCTTCTGTAGTGACCAACAACGTGAAAGCGGGCGAAGGTAACTACGGCTATAACGCACAGACCGAAGAATACGGCGACATGATTGAGTTCGGTATCCTGGACCCAACCAAAGTGACCCGTTCTGCACTGCAGTACGCGGCATCTGTTGCTGGCCTGATGATCACCACCGAATGTATGGTGACTGACATGCCAAAAAGCGACGCGCCTGATTTAGGCGGCGCTGGCGGTATGGGTGGCATGGGCGGTATGGGCGGCATGATGTAA
>Shigella_dysenteriae_ATCC_9764
ATGGCAGCTAAAGACGTAAAATTCGGTAACGACGCTCGTGTGAAAATGCTGCGCGGCGTAAACGTACTGGCAGATGCAGTGAAAGTTACCCTCGGTCCGAAAGGCCGTAACGTAGTTCTGGATAAATCTTTCGGTGCACCGACCATCACCAAAGATGGTGTTTCCGTTGCTCGTGAAATCGAACTGGAAGACAAGTTCGAAAATATGGGTGCGCAGATGGTGAAAGAAGTTGCCTCTAAAGCGAACGACGCTGCAGGCGACGGTACCACCACTGCAACCGTACTGGCTCAGGCTATCATCACTGAGGGTCTGAAAGCAGTTGCTGCGGGCATGAACCCGATGGACCTGAAACGTGGTATCGACAAAGCTGTTACCGCTGCAGTTGAAGAACTGAAAGCGCTGTCCGTACCATGCTCTGACTCTAAAGCGATTGCTCAGGTTGGTACCATCTCCGCTAACTCCGACGAAACCGTAGGTAAACTGATCGCTGAAGCGATGGACAAAGTCGGTAAAGAAGGCGTTATCACCGTTGAAGACGGTACCGGTCTGCAGGACGAACTGGACGTGGTTGAAGGTATGCAGTTCGACCGTGGCTACCTGTCTCCTTACTTCATCAACAAGCCGGAAACTGGCGCAGTAGAACTGGAAAGCCCGTTCATCCTGCTGGCTGACAAGAAAATCTCCAACATCCGCGAAATGCTGCCGGTTCTGGAAGCCGTTGCTAAAGCAGGTAAACCGCTGCTGATCATCGCTGAAGATGTTGAAGGCGAAGCGCTGGCAACTCTGGTTGTTAACACCATGCGTGGCATCGTGAAAGTTGCTGCGGTTAAAGCTCCGGGCTTCGGCGATCGCCGTAAAGCTATGCTGCAGGATATCGCAACCCTGACTGGCGGTACCGTAATCTCTGAAGAGATCGGTATGGAGCTGGAAAAAGCAACCCTGGAAGACCTGGGTCAGGCTAAACGTGTTGTGATCAACAAAGACACCACCACCATCATTGATGGCGTGGGTGAAGAAGCTGCAATCCAGGGCCGTGTTGCTCAGATCCGTCAGCAGATTGAAGAAGCAACTTCTGACTACGACCGTGAAAAACTGCAGGAGCGCGTAGCGAAACTGGCAGGCGGCGTTGCAGTTATCAAAGTAGGTGCTGCTACCGAAGTTGAAATGAAAGAGAAAAAAGCACGCGTTGAAGATGCCCTGCACGCGACCCGTGCTGCGGTAGAAGAAGGCGTGGTTGCTGGTGGTGGTGTTGCGCTGATCCGCGTAGCGTCTAAACTGGCTGACCTGCGTGGTCAGAACGAAGACCAGAACGTGGGTATCAAAGTTGCACTGCGTGCAATGGAAGCTCCGCTGCGTCAGATCGTATTGAACTGCGGCGAAGAACCGTCTGTTGTTGCTAACACTGTTAAAGGCGGCGACGGCAACTACGGTTACAACGCAGCAACCGAAGAATACGGCAACATGATCGACATGGGTATCCTGGATCCAACCAAAGTAACCCGTTCTGCTCTGCAGTACGCGGCTTCTGTGGCTGGCCTGATGATCACCACCGAGTGCATGGTTACCGACCTGCCGAAAAACGATGCAGCTGACTTAGGCACTGCTGGCGGTATGGGCGGCATGGGTGGCATGGGCGGCATGATGTAA
>Klebsiella_variicola_LMG_23571
ATGGCAGCAAAAGACGTAAAATTCGGTAACGACGCTCGTGTAAAAATGCTGCGCGGCGTAAACGTACTGGCAGATGCAGTTAAAGTGACCCTGGGCCCGAAAGGCCGCAACGTGGTTCTGGACAAATCCTTCGGCGCGCCGACCATCACTAAAGATGGCGTTTCCGTTGCTCGTGAAATCGAACTGGAAGACAAGTTCGAAAACATGGGTGCGCAGATGGTGAAAGAAGTTGCCTCTAAAGCGAACGACGCGGCAGGCGACGGTACCACCACCGCAACCGTACTGGCTCAGGCTATCGTGAACGAAGGCCTGAAAGCTGTTGCAGCAGGCATGAACCCGATGGATCTGAAACGTGGTATCGACAAAGCTGTCATTGCCGCCGTTGAAGAACTGAAAGCGCTGTCCGTACCGTGCTCTGACTCTAAAGCTATCGCTCAGGTTGGTACCATCTCCGCTAACTCCGACGAAACCGTCGGTAAACTGATCGCGGAAGCGATGGATAAAGTCGGTAAAGAAGGCGTGATCACCGTTGAAGACGGTACCGGTCTGGAAGACGAACTGGACGTAGTTGAAGGTATGCAGTTCGACCGCGGCTACCTGTCTCCGTACTTCATCAACAAGCCGGACACCGGTGCCGTTGAGCTGGAAAGCCCGTTCATCCTGCTGGCTGACAAAAAAATCTCCAACATCCGCGAAATGCTGCCGGTTCTGGAAGCCGTAGCGAAAGCGGGCAAACCGCTGGTTATCATCGCTGAAGACGTTGAAGGCGAAGCGCTGGCGACCCTGGTGGTTAACACCATGCGCGGCATCGTTAAAGTGGCTGCGGTGAAAGCACCGGGCTTCGGCGACCGTCGTAAAGCCATGCTGCAGGATATCGCTACCCTGACTGGCGGTACCGTTATCTCTGAAGAGATCGGTATGGAGCTGGAAAAAGCGACTCTGGAAGATCTGGGCCAGGCGAAACGCGTGGTTATCAACAAAGACACCACCACCATCATCGATGGCGTTGGCGAAGAGTCTGCAATCCAGGGCCGTGTAGCTCAGATCCGTAAGCAGATCGAAGAAGCGACCTCCGATTACGACCGTGAAAAACTGCAGGAACGTGTCGCTAAACTGGCTGGCGGCGTGGCAGTAATCAAAGTCGGTGCGGCTACCGAAGTTGAAATGAAAGAGAAAAAAGCACGCGTCGACGACGCCCTGCACGCAACCCGTGCTGCGGTTGAAGAAGGCGTGGTGGCTGGCGGCGGCGTAGCGCTGGTTCGCGTTGCGGCGAAACTCGCTGGCCTGACCGGTCAGAACGAAGATCAGAACGTCGGTATCAAAGTTGCGCTGCGCGCAATGGAAGCACCGCTGCGTCAGATCGTGTCCAACGCCGGTGAAGAGCCGTCTGTTGTTGCTAACAACGTGAAAGCTGGCGACGGTAACTACGGTTACAACGCAGCAACTGAAGAATACGGCAACATGATCGACTTCGGTATCCTGGACCCAACCAAAGTGACCCGTTCTGCTCTGCAGTACGCGGCATCCGTGGCTGGTCTGATGATCACCACCGAGTGCATGGTGACCGACCTGCCGAAAGGCGACGCGCCTGACTTAGGTGCTGCTGGCGGTATGGGCGGCATGGGCGGTATGGGCGGCATGATGTAA
>Kosakonia_cowanii_Esp_Z
ATGGCAGCTAAAGACGTAAAATTCGGTAACGACGCTCGTGTAAAAATGCTGCGCGGCGTGAATGTTCTGGCAGATGCAGTGAAAGTTACCCTCGGTCCGAAAGGCCGTAATGTGGTTCTGGATAAATCTTTCGGTGCACCGACCATCACCAAAGATGGTGTTTCCGTAGCACGTGAAATCGAGCTGGAAGACAAGTTCGAAAACATGGGCGCGCAGATGGTGAAAGAAGTGGCCTCCAAAGCGAACGACGCTGCGGGCGACGGTACCACCACCGCGACCGTTCTGGCACAGTCCATCATCACTGAAGGTCTGAAAGCCGTTGCTGCGGGCATGAACCCGATGGATCTGAAACGCGGTATCGACAAAGCTGTCGCTTCTGCCGTTGAAGAGCTGAAAGCGCTCTCCGTACCATGCTCTGACTCTAAAGCTATCGCTCAGGTTGGTACCATCTCCGCTAACTCCGACGAAACCGTAGGTAAACTGATCGCTGAAGCGATGGATAAAGTCGGTAAAGAAGGCGTGATCACCGTTGAAGACGGTACCGGTCTGCAGGACGAGCTGGACGTGGTTGAAGGTATGCAGTTCGACCGTGGCTACCTCTCCCCTTACTTCATCAACAAGCCGGAAACTGGCGCAGTAGAACTGGAAAGCCCGTTCATCCTGCTGGCTGATAAGAAAATCTCCAATATCCGCGAAATGCTGCCGGTTCTCGAAGCCGTTGCTAAAGCAGGCAAACCGCTGCTGATCATCGCTGAAGATGTGGAAGGCGAAGCGCTGGCAACTCTGGTAGTTAACACCATGCGCGGCATCGTGAAAGTCGCTGCGGTGAAAGCACCGGGCTTCGGCGACCGTCGTAAAGCAATGCTGCAGGATATCGCAACCCTGACTGCCGGTACCGTTATCTCTGAAGAGATCGGTATGGAGCTGGAAAAAGCGACCCTGGAAGATCTGGGTCAGGCGAAACGCGTTGTCATCAATAAAGACACCACCACCATCATCGATGGCGTGGGTGAAGAGACCGCTATTCAGGGTCGCGTAACGCAGATTCGTCAGCAGATCGAAGAAGCTACTTCCGATTACGACCGTGAAAAACTGCAGGAGCGCGTAGCGAAACTGGCAGGCGGCGTTGCGGTCATCAAAGTAGGTGCTGCGACCGAAGTTGAGATGAAAGAGAAGAAAGCCCGCGTTGAAGATGCGCTGCACGCAACCCGTGCTGCCGTTGAAGAGGGCGTGGTTGCCGGTGGTGGCGTGGCGCTGATTCGCGTAGCCAGCAAACTGGCTGAGCTGAAAGGCCAGAACGAAGACCAGAACGTGGGTATCAAAGTTGCGCTGCGCGCGATGGAATCTCCGCTGCGTCAGATCGTGCTGAACTGCGGCGAAGAGCCGTCTGTTGTTGCCAACATGGTTAAAGCGGGCGACGGTAATTACGGTTACAACGCTGCGACCGAAGAGTACGGCAACATGATCGACATGGGTATCCTGGATCCGACTAAAGTGACCCGTTCTGCACTGCAGTACGCGGCTTCCGTAGCCGGTCTGATGATCACTACCGAGTGCATGGTTACCGATCTGCCGAAAAGCGACGCGCCTGATTTAGGTGCTGCTGGCGGTATGGGTGGCATGGGCGGTATGGGCGGCATGATGTAA
>Pseudomonas_oryzihabitans_USMARC_56511
ATGGCTGCAAAAGACGTCAAATTCGGTGACTCCGCGCGCAAGAAGCTGCTGACCGGTGTCAACACCCTGGCCGACGCTGTCAAGGCTACCCTGGGCCCGAAAGGCCGCAACGTAGTTCTGGAGCGTAGCTTCGGTGCTCCCCTGATCACCAAGGACGGCGTTTCCGTCGCCAAGGAAATCGAGCTCAAGGATCGCATCGAGAACATCGGCGCCCAGCTGGTGAAAGATGTGGCCTCCAAGGCCAACGATGCTGCCGGTGACGGCACCACCACCGCCACCGTGCTGGCCCAGGCCATCGTGACCGAAGGCCTGAAGTCCGTGGCCGCTGGCCTGAACCCGATGGACCTGAAGCGCGGCATCGACAAGGCCACCGCGGCTGTCGTCGCCGAGCTGAAGAACCTGTCCAAGCCCTGCGCCGACAGCAAGGCCATCGCCCAGGTAGGCACCATCTCTGCCAACTCCGACGACAGCATCGGCAACATCATCGCCGAAGCCATGGAGAAGGTTGGTAAAGAAGGCGTCATCACCGTCGAAGAAGGCTCGGGCCTGGAAAACGAACTGTCCGTCGTCGAAGGCATGCAGTTCGACCGTGGCTACCTGTCGCCCTACTTCATCAACAAGCCCGACACCATGTCGGCCGAGCTGGACAGCCCGCTGCTGCTGCTGGTCGACAAGAAGATCTCCAACATCCGCGAACTGCTGCCGGTGCTGGAATCCGTTGCCAAGGCCGGTCGTCCGCTGCTGATCGTCGCCGAAGACGTCGAAGGCGAAGCCTTGGCCACCCTGGTGGTCAACAACATGCGCGGTATCGTCAAGGTCGCGGCCGTCAAGGCTCCGGGCTTCGGTGATCGTCGCAAGGCCATGCTGCAGGACATCGCCATCCTGACCGGCGGTACCGTCATCTCCGAAGAAGTCGGCCTGAGCCTGGAAAGCACCACCCTGGAGCACCTGGGTCAAGCCAAGCGTGTGGTCCTGAACAAGGAAAACACCACCGTCATCGACGGCGCTGGCGTCGAGGTCGACATCCAGGCCCGTATCAAGCAGATCCGTGCCCAGGTCGAAGAAACCTCTTCCGACTACGACAAAGAGAAGCTGCAAGAGCGTCTGGCCAAGCTGGCCGGCGGTGTTGCCGTGATCAAGGTTGGCGCTGCCACCGAAGTCGAGATGAAAGAGAAGAAAGCCCGCGTCGAAGACGCCCTGCACGCTACCCGCGCTGCTGTGGAAGAAGGCGTGGTGCCTGGCGGCGGTGTCGCTCTGGTCCGTGCCCTGGACGCGCTGAAGGATCTGAAAGGCATCAACGAAGAGCAGAACGCGGGTATCAACATCCTGCGCCGCGCTGTTGAAGCCCCCCTGCGCCAGATCGTGGCCAACGCCGGTGACGAAGCCTCCGTCGTGCTGGACAAGGTCAAGCAGGGCAGCGGCAACTACGGCTACAACGCCGCTACCGGCGAATACGGCGACATGCTGGAATTCGGCATCATCGACCCGGCCAAGGTGACCCGCAGCGCGCTGCAGGCTGCTTCCTCCATCGCCGGTCTGCTGATCACCACCGAAGCCATCGTGGCTGAGTTGCCGAAAGACGACGCAGCCCCGGCCATGCCCGACATGGGCGGCATGGGTGGCATGGGCGGCATGATGTAA
>Pantoea_dispersa_SA3
ATGGCAGCTAAAGACGTAAAATTCGGTAATGACGCACGCGTAAAAATGCTGCGTGGCGTGAACGTACTGGCAGATGCAGTAAAAGTTACCCTGGGCCCGAAAGGCCGTAACGTGGTTCTGGATAAATCTTTTGGTGCACCGACCATCACTAAAGATGGTGTTTCTGTGGCACGTGAAATCGAGCTGGAAGACAAGTTCGAGAACATGGGTGCGCAGATGGTGAAAGAAGTCGCTTCTAAAGCCAACGACGCAGCAGGCGACGGCACCACCACCGCTACCGTTCTGGCACAGGCTATCGTCAACGAAGGCCTGAAAGCCGTCGCGGCGGGCATGAACCCAATGGATCTGAAGCGCGGTATCGATAAAGCCGTTGCCGCAGCCGTTGAAGAGCTGAAAACCCTGTCTGTACCATGCCAGGATTCCCGCGCTATCGCGCAGGTAGGTACCATTTCTGCCAACTCCGATGAAAGCGTCGGTACCCTGATCGCTCAGGCGATGGACAAAGTGGGTAAAGAAGGCGTGATCACCGTTGAAGAAGGCACCGGTCTGCAGGACGAGCTGGACGTGGTTGAAGGTATGCAGTTCGACCGTGGCTACCTGTCTCCGTACTTCATCAACAAGCCAGAAACCGGTGCAGTGGAGCTGGAAAGCCCATTCATCCTGCTGGCTGACAAGAAAATCTCTAACATCCGCGAAATGCTGCCAGTGCTGGAAGCTGTGGCGAAAGCCGGCAAACCACTGCTGATCATCGCAGAAGACGTGGAAGGCGAAGCGCTGGCTACGCTGGTGGTCAACACCATGCGCGGTATCGTGAAAGTGGCTGCGGTGAAAGCACCGGGCTTCGGCGACCGTCGTAAAGCGATGCTGCAGGATATTGCTATCCTGACCGGCGGTACCGTGATCTCTGAAGAGATCGGTATGGAGCTGGAAAAAGCGACGCTGGAAGACCTGGGTCAGGCAAAACGCGTGGTGATCAACAAAGACACCACCACCATCATCGATGGTGTGGGCGATCAGGGCGCAATCTCTGGCCGCGTGACGCAGATCCGTCAGCAGATCGAAGAAGCGACGTCTGACTACGACAAAGAGAAACTGCAGGAGCGCGTTGCAAAACTGGCAGGCGGTGTAGCCGTACTGAAAGTAGGCGCAGCGACTGAAGTTGAGATGAAAGAGAAGAAAGCACGCGTTGAAGATGCCCTGCACGCTACCCGTGCTGCGGTTGAAGAAGGCGTGGTTGCCGGTGGTGGTGTCGCGCTGGTGCGTGTTGCGGCGAAAATCGCAGCATCTGGCCTGAAAGGTCAGAACGAAGACCAGAACGTCGGTATCAAGGTTGCTCTGCGTGCGATGGAAGCGCCACTGCGTCAGATCGTTTCTAACGCCGGTGAAGAGCCATCTGTGGTTGCTAACAACGTGAAAGCGGGCGACGGTAACTACGGTTACAACGCGCAGACCGAAGAGTACGGCAACATGATCGACTTCGGTATCCTGGATCCAACCAAAGTGACCCGTTCTGCGCTGCAGTACGCGTCTTCTGTGGCCGGTCTGATGATCACCACCGAAGCGATGGTCACCGACCTGCCGAAAGGCGACGCACCTGACTTAGGTGCTGGCGCTGGCGGCATGGGTGGCATGGGCGGTATGGGCGGCATGATGTAA
>Pantoea_dispersa_NS375
ATGGCAGCTAAAGACGTAAAATTCGGTAATGACGCACGCGTAAAAATGCTGCGTGGCGTGAACGTACTGGCAGATGCAGTAAAAGTTACCCTGGGCCCGAAAGGCCGTAACGTGGTTCTGGATAAATCTTTTGGTGCACCGACCATCACTAAAGATGGTGTTTCTGTGGCACGTGAAATCGAGCTGGAAGACAAGTTCGAGAACATGGGTGCGCAGATGGTGAAAGAAGTCGCTTCTAAAGCTAACGACGCAGCAGGCGACGGCACCACCACCGCTACCGTTCTGGCACAGGCTATCGTCAACGAAGGCCTGAAAGCCGTCGCGGCGGGCATGAACCCAATGGATCTGAAGCGCGGTATCGATAAAGCCGTTGCAGCAGCCGTTGAAGAGCTGAAAACCCTGTCTGTACCATGCCAGGATTCCCGCGCTATCGCGCAGGTAGGTACCATTTCTGCCAACTCCGATGAAAGCGTCGGTACCCTGATCGCTCAGGCGATGGACAAAGTGGGTAAAGAAGGCGTGATCACCGTTGAAGAAGGCACCGGTCTGCAGGACGAGCTGGACGTGGTTGAAGGTATGCAGTTTGACCGTGGCTACCTGTCTCCGTACTTCATCAACAAGCCAGAAACCGGTGCAGTGGAGCTGGAAAGCCCATTCATCCTGCTGGCTGACAAGAAAATCTCTAACATCCGCGAAATGCTGCCAGTGCTGGAAGCTGTGGCGAAAGCCGGCAAACCACTGCTGATCATCGCAGAAGACGTGGAAGGCGAAGCGCTGGCTACGCTGGTGGTCAACACCATGCGCGGTATCGTGAAAGTGGCTGCGGTGAAAGCACCGGGCTTCGGCGACCGTCGTAAAGCGATGCTGCAGGATATTGCTATCCTGACCGGCGGTACCGTGATCTCTGAAGAGATCGGTATGGAGCTGGAAAAAGCGACGCTGGAAGACCTGGGTCAGGCAAAACGCGTGGTGATCAACAAAGACACCACCACCATCATTGATGGTGTGGGCGATCAGGGCGCAATCTCTGGCCGCGTGACGCAGATCCGTCAGCAGATCGAAGAAGCGACGTCTGACTACGACAAAGAGAAACTGCAGGAGCGCGTTGCAAAACTGGCAGGCGGTGTAGCCGTACTGAAAGTAGGCGCAGCGACTGAAGTTGAGATGAAAGAGAAGAAAGCACGCGTTGAAGATGCCCTGCACGCTACCCGTGCTGCGGTTGAAGAAGGCGTGGTTGCCGGTGGTGGTGTCGCGCTGGTGCGTGTTGCGGCGAAAATCGCAGCATCTGGCCTGAAAGGTCAGAACGAAGACCAGAACGTCGGTATCAAGGTTGCTCTGCGTGCGATGGAAGCGCCACTGCGTCAGATCGTTTCTAACGCCGGTGAAGAGCCATCTGTGGTTGCTAACAACGTGAAAGCCGGCGACGGTAACTACGGTTACAACGCACAGACCGAAGAGTACGGCAACATGATCGACTTCGGTATCCTGGATCCAACCAAAGTGACCCGTTCTGCGCTGCAGTACGCATCTTCTGTGGCCGGTCTGATGATCACCACCGAAGCGATGGTCACCGACCTGCCGAAAAGCGACGCACCTGACTTAGGTGCTGGCGCTGGCGGCATGGGTGGCATGGGCGGTATGGGCGGCATGATGTAA
>Pantoea_theicola_QC88-366
ATGGCAGCTAAAGACGTAAAATTCGGTAATGACGCGCGCGTAAAAATGCTGCGCGGCGTGAACATCCTGGCAGACGCAGTTAAAGTTACCCTGGGCCCGAAAGGCCGTAACGTGGTGCTGGATAAATCTTTCGGTTCGCCGACCATCACTAAAGATGGCGTCTCCGTTGCACGCGAAATCGAACTGGAAGACAAGTTCGAAAATATGGGTGCGCAGATGGTGAAAGAAGTTGCCTCTAAAGCGAATGACACCGCAGGCGACGGTACCACCACCGCAACCGTACTGGCTCAGTCCATCGTTAACGAAGGCCTGAAAGCCGTAGCCGCGGGCATGAACCCGATGGACCTGAAACGCGGTATCGATAAAGCCGTTATCGCCGCAGTTGAAGAGCTGAAAGCGCTGTCTGTACCTTGCTCTGACTCTAAAGCTATCGCTCAGGTTGGTACTATTTCTGCTAACTCCGATGAGACTGTCGGTACCCTGATTGCTCAGGCAATGGAAAAAGTGGGTAAAGAAGGCGTTATCACCGTTGAAGAAGGCACCGGCCTGCAGGACGAGCTGGACGTGGTTGAAGGTATGCAGTTCGACCGTGGCTACCTCTCTCCTTACTTCATCAACAAGCCGGAAACTGGCGCAGTAGAGCTGGACAGCCCGTTCATCCTGCTGGTTGATAAAAAAGTTTCTAATATCCGCGAACTGCTGCCGGTACTGGAAGCGGTAGCGAAAGCCAGCAAGCCGCTGCTGATCGTTGCTGAAGACGTTGAAGGCGAAGCGCTGGCAACGCTGGTGGTTAACACCATGCGCGGTATCGTGAAAGTTGCTGCGGTTAAAGCACCGGGCTTCGGCGACCGTCGTAAAGCGATGCTGCAGGATATCGCTATCCTGACTGGCGGTACCGTTATCTCTGAAGAGATCGGTATGGAGCTGGAAAAAGCAACGCTGGAAGACCTGGGCCAGGCAAAACGCGTAGTGATCAACAAAGACACCACTATCATCATCGATGGCGTGGGTGAAGAAGGCGCTATCCAGGGCCGCGTATCTCAGATCCGTCAGCAGATCGAAGAAGCGACCTCTGACTACGACAAAGAAAAACTGCAGGAGCGCGTAGCGAAACTGGCAGGCGGCGTAGCCGTACTGAAAGTGGGTGCCGCAACTGAAGTTGAAATGAAAGAGAAAAAAGCACGCGTTGAAGACGCCCTGCACGCAACCCGTGCTGCGGTGGAAGAAGGCGTGGTAGCTGGCGGCGGTGTTGCACTGGTGCGCGTTGCGGCGAAACTGTCTGAGCTGACTGGCCAGAACGAAGATCAGAACGTCGGTATCAAAGTTGCGCTGCGCGCAATGGAATCACCGCTGCGTCAGATCGTTTCCAACGCCGGTGAAGAGCCGTCCGTGGTGGCTAACATGGTTAAAGCGGGCGACGGTAACTATGGTTACAACGCGGCTACCGAAGAGTACGGCAACATGATCGACTTCGGTATTCTGGACCCGACCAAAGTGACCCGTTCTGCGCTGCAGTACGCTGCTTCTGTCGCTGGCCTGATGATCACCACCGAATGTATGGTGACCGACCTGCCGAAAGACGATAAAGGTGACTTAGGCGCTGCTGGCGGTATGGGCGGCATGGGCGGTATGGGCGGCATGATGTAA
>Tatumella_saanichensis_NML_06-3099
ATGGCAGCTAAAGACGTAAAATTTGGTAATGACGCGCGCGTAAAAATGTTGCGCGGTGTTAACGTACTGGCAGATGCAGTAAAAGTTACCCTGGGCCCGAAAGGCCGTAACGTGGTTCTGGATAAATCTTTTGGTGCACCGACTATCACTAAAGATGGTGTTTCTGTTGCCCGTGAAATCGAGCTGGAAGACAAGTTCGAAAACATGGGTGCGCAGATGGTCAAAGAAGTTGCTTCCAAGGCAAACGATGCTGCCGGTGACGGTACAACTACTGCCACCGTACTGGCACAGTCTATCGTCAACGAAGGTCTGAAAGCTGTTGCGGCAGGCATGAACCCAATGGACCTGAAGCGTGGTATCGATAAAGCTGTTGTGGCTGCGGTTGAGAAACTGAAAGCACTGTCTGTTCCTTGCTCTGATTCCAAAGCTGTGGCTCAGGTTGGTACTATCTCTGCAAACTCCGATGAAAGCGTCGGTACCCTGATCGCGCAAGCGATGGAAAAAGTGGGTAAAGAAGGCGTTATCACTGTTGAAGAAGGTACCGGTCTGCAGGACGAACTGGACGTGGTTGAAGGTATGCAGTTCGACCGTGGTTACCTGTCTCCTTACTTCATCAACAAGCCGGAAACCGGTTCTGTTGAGCTGGAAAGCCCGTTCATCCTGTTAGCCGATAAGAAAATCTCTAACATCCGTGAGCTGCTGCCAGTGCTGGAAGCCGTTGCGAAAGCCGGTAAACCACTGCTGATCATTGCTGAAGATGTCGAAGGCGAAGCCCTAGCGACTCTGGTCGTGAACACCATGCGTGGTATCGTCAAAGTGGCTGCAGTGAAAGCCCCTGGCTTCGGTGACCGTCGTAAAGCTATGCTGCAGGATATCGCAATCCTGACCGGTGGTACTGTTATCTCTGAAGAGATCGGTATGGAACTGGAAAAAGCGGTCCTGGAAGATATGGGTCAGGCGAAACGTGTTGTGATCAGCAAAGACACGACCACTATCATCGATGGTGTGGGTGAAGAAACAGCGATCAACGGCCGTGTTACTCAGATCCGTCAGCAGATCGAAGATGCGACCTCTGACTACGATAAAGAAAAACTGCAGGAGCGTGTTGCTAAACTGGCAGGCGGCGTAGCCGTACTGAAAGTTGGCGCAGCCACTGAAGTTGAAATGAAAGAGAAGAAAGCACGCGTCGAAGATGCTCTGCACGCGACCCGTGCAGCGGTTGAAGAAGGTGTGGTTGCCGGTGGTGGTGTTGCCCTGGTACGTGTTGCGGCACAGATCGCTGGACTGACCGGTCAGAATGAAGACCAAACTGTCGGTATCCGTGTTGCGCTGCGCGCGATGGAAGCTCCACTGCGTCAGATCGTGTCTAACGCCGGTGAAGAGCCATCAGTGGTTGCGGATAAAGTCAAACACGGTGAAGGTAACTTCGGTTACAACGCCGCGACTGAAGAATACGGTAACATGATTGACTTCGGTATCCTGGATCCGACCAAAGTGACTCGTTCTGCCCTGCAGTACGCAGCCTCTGTTGCTGGCCTGATGATCACCACCGAATGTATGGTGACTGATCTGCCAAAAGAGGATAAGCCTGACTTAGGCGGTGCTGGTGGAATGGGCGGTATGGGCGGTATGGGCGGCATGATGTAA
>Bacillus_simplex_NBRC_15720
ATGGCTAAAGAAATTAAATTTAGTGAAGAAGCTCGCCGCTCCATGCTTCGTGGTGTGGACGCACTTGCAGATGCAGTTAAAGTAACGCTTGGACCAAAAGGTCGTAACGTGGTTCTTGAGAAAAAATTCGGTTCACCGCTTATCACAAATGACGGTGTGACGATCGCTAAAGAAATCGAATTAGAAGATGCATTCGAAAACATGGGTGCGAAATTGGTTGCTGAAGTAGCAAGCAAAACAAACGACGTAGCTGGTGACGGTACAACTACTGCAACGGTTCTTGCTCAAGCGATGATCCGTGAAGGTCTTAAAAACGTAACAGCTGGTGCTAACCCAATGGGTATCCGTAAAGGAATCGAGAAAGCGGTCAATACTGCAATTGCAGAATTGAAAGCCATTTCCCAACCTGTTGAAAACAAAGAATCAATCGCACAAGTTGCTGCCATCTCTTCAGCTGATGAAGAAGTGGGACAACTGATTGCGGAAGCAATGGAGCGCGTTGGTAACGACGGCGTCATCACAATCGAAGAGTCTAAAGGTTTCACAACTGAGTTGGACGTAGTAGAAGGTATGCAGTTCGATCGTGGGTATGCTTCTCCATACATGGTTACTGATTCAGATAAAATGGAAGCTGTCCTTGAGAATCCATATATCTTGATCACAGATAAAAAAATCACGAATATCCAAGAAATCCTTCCTGTACTTGAGCAAGTTGTTCAACAAGGGAAACCGCTATTATTGATTGCTGAAGATGTAGAAGGCGAAGCGCTTGCAACTCTTGTTGTGAACAAACTTCGTGGAACATTCAACGCAGTTGCGGTTAAAGCTCCTGGATTCGGTGACCGTCGTAAAGCAATGCTTGAAGACATCGCAGCTCTTACAGGCGGCGAAGTAATCACTGAAGAAATCGGACTTGACCTTAAATCTGCAACAATCGATTCATTAGGCCGTGCGTCTAAAGTGGTTGTTACAAAAGAAAATACAACGATCGTTGAAGGTGCTGGAAATACAGCTCAAATTCAAGCTCGTGTAAACCAAATCCGTGTTCAATTAGAAGAAACAACTTCTGAATTCGACCGTGAAAAATTACAAGAACGCCTTGCTAAATTAGCTGGTGGCGTAGCGGTAATCAAAGTCGGTGCAGCTACTGAAACGGAATTAAAAGAACGTAAACTTCGTATTGAAGATGCATTGAACTCCACTCGTGCCGCTGTTGAAGAAGGCATCGTAGCCGGTGGTGGTACAGCACTTCTTAACGTATACAATAAAATCGCTGAAATTCAAGCGGAAGGCGACGTAGCAACAGGCGTGAAAATCGTTCTTCGTGCCATCGAAGAGCCTGTTCGTCAAATCGCTCACAATGCTGGACTTGAAGGCTCTGTAATCGTAGAGCGCCTTAAAGGCGAAGCAGTAGGTACTGGCTTCAACGCAGCTACTGGCGAATGGGTCAACATGATTGCATCCGGTATCGTCGATCCTACTAAAGTAACTCGTTCAGCTCTACAAAACGCTGGTTCTGTAGCAGCTATGTTCTTAACAACAGAAGCTGTTGTTGCTGACAAACCAGAACCTGCTGGTGCTGGCGGCATGGGCATGCCTGATATGGGCGGCATGGGCGGCATGGGCGGCATGATGTAA
>Paenibacillus_odorifer_CBA7130
ATGGCTAAAGAAATTAAATTCAGTGAAGAAGCTCGCCGCTCTATGCTTCGTGGTGTAGATGCTCTGGCAAACGCGGTAAAAGTTACACTTGGACCAAAAGGCCGCAACGTGGTGCTTGAGAAGAAATTTGGTAGCCCACTCATCACTAACGATGGTGTAACGATCGCTAAAGAAATCGAACTTGAAGATGCATTCGAGAACATGGGTGCTCAACTGGTTAAAGAAGTTGCTACTAAGACTAATGATGTAGCCGGTGACGGTACTACAACTGCAACGGTTCTGGCTCAAGCTATGATCCGCGAAGGTCTGAAGAACGTAACTGCTGGTGCTAACCCAATGGTTATCCGCAAAGGTATCGACAAAGCGGTTCGTGCAGCTGTTGAAGAATTGCAAAAAATCGCTAAGCCTATCGAAGATTCTCAAGCTATCGCTCAAGTAGCTGCTATCTCTGCTGCTGACGATGAAGTAGGTCAATTGATCGCTGAAGCTATGGAAAAAGTAGGTAAAGACGGTGTTATCACTGTTGAAGAATCCCGTGGATTCGCTACTGAGCTTGAAGTAGTAGAAGGTATGCAATTCGACCGTGGTTACATTTCCCCATACATGATTACTGATACAGACAAAATGGAAGCTGTTTTGGAGAATCCATACATCTTGATCACTGATAAAAAAATCAGCAGCACTCAAGAAATCCTTCCATTGCTTGAAAAAATCGTTCAACAAGCTAGACCGCTTGTTATTATCGCTGAAGATATCGAAGGCGAAGCACAAGCTATGCTGATCGTGAACAAACTGCGTGGAACATTCAACGCTGTTGCTGTTAAAGCTCCTGGCTTTGGCGACCGCCGCGAAGCTATGCTGCAAGATATCGCTGCCCTGACTGGTGGCCAAGTGATCACTGAGAAGCTCGGTCTTGATCTGAAGAGCACTTCCATTGAACAACTGGGTAACGCACGTCAAGTACGCGTAACTAAAGAAAACACAACAATCGTAGACGGAAGCGGCGACAAAGCGGACATCAATGCACGCGTAAGCCAAATCCGTGCTCAACTGGAAGAAACAACTTCCGAGTTCGACAAAGAGAAATTGCAAGAGCGTCTGGCTAAATTGGCTGGCGGCGTAGCCGTTGTCAAAGTTGGCGCTGCAACTGAAACTGAACTTAAAGAGCGCAAACTTCGCATCGAAGATGCCCTGAACGCAACACGCGCAGCGGTTGAAGAAGGTATCGTATCCGGTGGGGGTACAGCTCTTGTGAACGTATATAACGCTGTTGCTGCTGTAGACGTAACTGGCGACGAGAAAACTGGTGTTAACATCGTGCTTCGCGCGTTGGAAGAGCCAATTCGCACCATCGCAGCTAACGCTGGTCAAGAAGGTTCCGTAATCGTGGACCGCTTGAAAAAAGAAGCAGTAGGTATCGGCTACAACGCTGCTACTGGTGAATGGGTGAACATGTTCGAAGCGGGTATCGTTGACCCTGCTAAAGTAACTCGTTCCGCGCTGCAAAATGCTGCATCCGTAGCGGCTATGTTCTTGACTACTGAAGCTGTTATCGCTGACAAGCCTGAGCCTGAAAAAGGCGGCGGCATGCCAGATATGGGCGGCATGGGTGGAATGGGCGGCATGATGTAA
>Pantoea_sp_PSNIH6
ATGGCAGCTAAAGACGTAAAATTCGGTAATGACGCTCGCGTAAAAATGCTGCGCGGCGTGAACGTACTGGCAGATGCAGTAAAAGTTACCCTGGGCCCGAAAGGCCGTAACGTGGTTCTGGATAAATCTTTTGGTGCACCGACCATCACGAAAGATGGCGTGTCCGTAGCGCGTGAGATCGAACTGGAAGACAAGTTCGAAAACATGGGCGCGCAGATGGTGAAAGAAGTTGCCTCTAAAGCGAACGACGCAGCAGGCGACGGTACCACCACCGCAACCGTACTGGCGCAGTCAATCATCACCGAGGGCCTGAAAGCTGTGGCTGCGGGTATGAACCCGATGGATCTGAAGCGCGGTATCGACCAGGCCGTTGTTGCAGCGGTTGAGCAGCTGAAAGCGCTCTCTGTTCCTTGCTCAGACTCTAAAGCTATCGCTCAGGTCGGCACCATTTCCGCTAACTCCGATGAGAGCGTCGGCACCCTGATCGCCCAGGCGATGGAAAAAGTGGGTAAAGAAGGCGTTATCACCGTTGAAGAAGGCACCGGTCTGCAGGACGAGCTGGACGTGGTTGAAGGTATGCAGTTCGATCGCGGCTACCTCTCTCCGTACTTCATCAACAAGCCGGAAACGGGCGCAGTTGAGCTGGAATCACCGTTCATCCTGCTGGCTGACAAAAAAATCTCCAACATCCGCGAAATGCTGCCGGTGCTGGAAGCCGTTGCTAAAGCAGGCAAACCGCTGCTGATCGTTGCTGAAGACGTTGAAGGCGAAGCGCTGGCAACGCTGGTGGTCAACACCATGCGCGGCATCGTGAAAGTTGCTGCGGTGAAAGCGCCGGGCTTCGGCGACCGTCGTAAAGCGATGCTGCAGGATATCGCTATCCTGACCGGCGGTACCGTTATCTCTGAAGAGATCGGTATGGAGCTGGAAAAAGCGGCGCTGGAAGATCTGGGCCAGGCAAAACGCGTGGTTATCAACAAAGACACCACCACCATCATCGATGGCGTGGGTGAAGAGGCGACGATTCAGGGCCGTGTAACCCAGATTCGTCAGCAGATCGAAGAAGCAACCTCTGACTACGACAAAGAAAAACTGCAGGAGCGTGTAGCGAAACTGGCAGGCGGCGTGGCCGTTCTGAAAGTAGGCGCAGCAACTGAAGTTGAAATGAAAGAGAAGAAAGCCCGCGTTGAAGATGCCCTGCACGCAACCCGTGCTGCGGTAGAGGAAGGCGTGGTAGCGGGTGGCGGCGTGGCGCTGGTTCGCGTTGCAGCACAGCTGGCCGATCTGCGTGGTCAGAACGAAGATCAGAACGTCGGTATCAAAGTTGCGCTGCGCGCAATGGAAGCACCGCTGCGTCAGATCGTCTCTAACGCCGGCGAAGAGCCGTCTGTTGTCGCTAACAACGTGAAAGCGGGCGACGGTAACTACGGTTACAACGCGCAGACTGAAGAGTACGGCAACATGATCGACTTCGGTATCCTGGACCCAACCAAAGTGACCCGTTCTGCCCTGCAGTACGCGGCCTCTGTTGCTGGTCTGATGATCACTACCGAATGCATGGTGACCGACCTGCCGAAAAGCGACGCGCCTGACTTAGGTGCTGGCGCTGGCGGCATGGGTGGCATGGGCGGTATGGGCGGCATGATGTAA
>Pantoea_sp_RIT388
ATGGCAGCTAAAGACGTAAAATTCGGTAATGACGCTCGCGTAAAAATGCTGCGCGGCGTGAACGTACTGGCAGATGCAGTAAAAGTTACCCTGGGCCCGAAAGGCCGTAATGTTGTTCTGGATAAATCTTTTGGTGCACCGACCATCACGAAAGATGGCGTGTCTGTTGCGCGTGAAATCGAGCTGGAAGACAAGTTCGAAAACATGGGCGCGCAGATGGTGAAAGAAGTTGCCTCTAAAGCGAACGATGCGGCAGGCGACGGCACCACCACGGCAACCGTACTGGCGCAGGCTATCGTTAACGAAGGTCTGAAAGCAGTCGCGGCTGGCATGAACCCGATGGATCTGAAGCGCGGCATCGACAAAGCGGTTATCGCCGCTGTTGAGCAGCTGAAAGCGCTGTCCGTTCCGTGCTCTGACTCTAAAGCTATCGCTCAGGTCGGTACTATCTCCGCTAACTCCGATGAAAGCGTCGGCACCCTGATCGCTCAGGCGATGGAAAAAGTGGGTAAAGAAGGCGTAATCACCGTTGAAGAAGGCACCGGTCTTCAGGACGAGCTGGACGTCGTTGAAGGTATGCAGTTCGACCGCGGCTACCTGTCTCCGTACTTCATCAACAAGCCGGAAACCGGCGCAGTAGAGCTGGAATCGCCGTTCATCCTGCTGGCTGACAAAAAAATCTCCAACATCCGCGAAATGCTGCCGGTGCTGGAAGCCGTTGCCAAAGCAGGCAAACCGCTGCTGATCGTCGCTGAAGACGTGGAAGGCGAAGCGCTGGCTACCCTGGTGGTTAACACCATGCGCGGCATCGTGAAAGTGGCTGCGGTGAAAGCGCCGGGCTTCGGCGACCGCCGTAAAGCGATGTTGCAGGATATTGCTATCCTGACCGGCGGCACCGTCATCTCTGAAGAGATCGGTATGGAGCTGGAAAAAGCGGCGCTGGAAGATCTGGGCCAGGCGAAACGCGTTGTCATCAACAAAGACACCACCACCATCATCGATGGCGTGGGCGAAGAGTCTGCCATTTCTGGCCGCGTAACGCAGATTCGTCAGCAGATCGAAGAAGCGACCTCTGACTACGACAAAGAAAAACTTCAGGAGCGCGTAGCGAAACTGGCAGGCGGCGTTGCCGTGCTGAAAGTGGGCGCAGCCACCGAAGTTGAAATGAAAGAGAAGAAAGCACGCGTTGAAGACGCCCTGCACGCAACCCGTGCTGCGGTAGAAGAAGGCGTGGTGGCTGGCGGCGGCGTCGCGCTGGTGCGCGTAGCGGCACAGCTGACCGAACTGACTGGCCAGAACGAAGACCAGAACGTGGGTATCAAAGTTGCGCTGCGCGCAATGGAAGCCCCGCTGCGTCAGATCGTTTCCAACGCCGGCGAAGAGCCGTCTGTTGTTGCGAACAACGTGAAAAACGGCGACGGCAACTACGGTTACAACGCGCAGACCGAAGAGTACGGCAACATGATCGACTTCGGTATCCTGGACCCGACCAAAGTGACCCGTTCTGCATTGCAGTACGCGGCTTCTGTTGCCGGTCTGATGATCACCACCGAATGTATGGTGACCGACCTGCCGAAAGGCGACGCGCCTGATTTAGGTGCTGGCGCTGGCGGCATGGGCGGCATGGGCGGTATGGGCGGCATGATGTAA
>Enterobacteriaceae_bacterium_IIIF5SW
ATGGCAGCTAAAGACGTAAAATTCGGTAATGACGCTCGCGTAAAAATGCTGCGCGGCGTGAACGTACTGGCAGATGCAGTAAAAGTTACCCTGGGCCCGAAAGGCCGTAACGTGGTTCTGGATAAATCTTTTGGTGCACCGACCATCACTAAAGATGGCGTGTCCGTAGCGCGTGAAATCGAGCTGGAAGACAAGTTCGAAAACATGGGCGCGCAGATGGTGAAAGAAGTCGCTTCTAAAGCTAACGACGCAGCGGGCGACGGCACCACCACCGCAACCGTACTGGCGCAGTCTATCGTTAACGAAGGTCTGAAAGCTGTAGCTGCAGGCATGAACCCGATGGATCTGAAGCGCGGTATCGACAAAGCGGTTATCGCCGCTGTTGAGCAGCTGAAAGCGCTGTCCGTACCTTGCTCTGACTCTAAAGCTATCGCTCAGGTCGGCACCATTTCCGCTAACTCCGATGAAAGCGTCGGCACCCTGATCGCGCAGGCGATGGAAAAAGTGGGTAAAGAAGGCGTGATCACCGTTGAAGAAGGCACCGGTCTGCAGGACGAGCTGGACGTGGTTGAAGGTATGCAGTTCGATCGCGGCTACCTCTCTCCGTACTTCATCAACAAGCCGGAAACCGGCGCCGTTGAGCTGGAATCGCCGTTCATTCTGCTGGCTGACAAAAAAATCTCCAACATCCGCGAAATGCTGCCGGTGCTGGAAGCCGTTGCTAAAGCAGGCAAACCGCTGCTGATCGTCGCTGAAGACGTAGAAGGCGAAGCGCTGGCAACGCTGGTGGTCAACACCATGCGCGGCATCGTGAAAGTGGCTGCAGTGAAAGCGCCGGGCTTCGGCGACCGTCGTAAAGCTATGCTGCAGGATATCGCTATTCTGACCGGCGGTACCGTTATCTCTGAAGAGATCGGTATGGAGCTGGAAAAAGCGGCGCTGGAAGATCTGGGCCAGGCGAAGCGTGTAGTGATCAACAAAGACACCACTACCATCATCGATGGCGTGGGCGAAGAGTCTGCTATTTCTGGCCGCGTGACGCAGATTCGTCAGCAGATCGAAGAAGCGACCTCTGACTACGACAAAGAAAAACTGCAGGAGCGCGTAGCGAAACTGGCAGGCGGCGTTGCCGTTCTGAAAGTGGGCGCAGCAACTGAAGTTGAAATGAAAGAGAAGAAAGCGCGCGTTGAAGATGCCCTGCACGCAACCCGTGCTGCGGTAGAAGAAGGCGTGGTAGCTGGCGGCGGCGTAGCGCTGGTGCGCGTAGCGGCACAGCTTGCTGACCTGACTGGCCAGAACGAAGATCAGAACGTCGGTATCAAAGTCGCGCTGCGCGCGATGGAAGCACCGCTGCGTCAGATCGTTTCCAACGCAGGCGAAGAGCCGTCTGTTGTTGCCAACAACGTGAAAAACGGCGACGGCAACTACGGTTACAACGCGCAGACCGAAGAATACGGCAACATGATCGACTTCGGTATCCTGGATCCGACCAAAGTGACCCGTTCTGCGCTGCAGTACGCGGCCTCTGTTGCCGGTCTGATGATCACCACCGAGTGCATGGTGACCGACCTGCCGAAAGGCGACGCGCCTGATTTAGGTGCTGGCGCTGGCGGCATGGGCGGCATGGGCGGTATGGGCGGCATGATGTAA
>Erwiniaceae_bacterium_IIIF1SW-P2
ATGGCAGCTAAAGACGTAAAATTCGGTAATGACGCTCGCGTAAAAATGCTGCGCGGCGTGAACGTACTGGCAGATGCAGTAAAAGTTACCCTGGGCCCGAAAGGCCGTAACGTGGTTCTGGATAAATCTTTTGGTGCACCGACCATCACTAAAGATGGCGTGTCCGTAGCGCGTGAAATCGAGCTGGAAGACAAGTTCGAAAACATGGGCGCGCAGATGGTGAAAGAAGTCGCTTCTAAAGCTAACGACGCAGCGGGCGACGGCACCACCACCGCAACCGTACTGGCGCAGTCTATCGTTAACGAAGGTCTGAAAGCTGTAGCTGCAGGCATGAACCCGATGGATCTGAAGCGCGGTATCGACAAAGCGGTTATCGCCGCTGTTGAGCAGCTGAAAGCGCTGTCCGTACCTTGCTCTGACTCTAAAGCTATCGCTCAGGTCGGCACCATTTCCGCTAACTCCGATGAAAGCGTCGGCACCCTGATCGCGCAGGCGATGGAAAAAGTGGGTAAAGAAGGCGTGATCACCGTTGAAGAAGGCACCGGTCTGCAGGACGAGCTGGACGTGGTTGAAGGTATGCAGTTCGATCGCGGCTACCTCTCTCCGTACTTCATCAACAAGCCGGAAACCGGCGCCGTTGAGCTGGAATCGCCGTTCATTCTGCTGGCTGACAAAAAAATCTCCAACATCCGCGAAATGCTGCCGGTGCTGGAAGCCGTTGCTAAAGCAGGCAAACCGCTGCTGATCGTCGCTGAAGACGTAGAAGGCGAAGCGCTGGCAACGCTGGTGGTCAACACCATGCGCGGCATCGTGAAAGTGGCTGCAGTGAAAGCGCCGGGCTTCGGCGACCGTCGTAAAGCTATGCTGCAGGATATCGCTATTCTGACCGGCGGTACCGTTATCTCTGAAGAGATCGGTATGGAGCTGGAAAAAGCGGCGCTGGAAGATCTGGGCCAGGCGAAGCGTGTAGTGATCAACAAAGACACCACTACCATCATCGATGGCGTGGGCGAAGAGTCTGCTATTTCTGGCCGCGTGACGCAGATTCGTCAGCAGATCGAAGAAGCGACCTCTGACTACGACAAAGAAAAACTGCAGGAGCGCGTAGCGAAACTGGCAGGCGGCGTTGCCGTTCTGAAAGTGGGCGCAGCAACTGAAGTTGAAATGAAAGAGAAGAAAGCGCGCGTTGAAGATGCCCTGCACGCAACCCGTGCTGCGGTAGAAGAAGGCGTGGTAGCTGGCGGCGGCGTAGCGCTGGTGCGCGTAGCGGCACAGCTTGCTGACCTGACTGGCCAGAACGAAGATCAGAACGTCGGTATCAAAGTCGCGCTGCGCGCGATGGAAGCACCGCTGCGTCAGATCGTTTCCAACGCAGGCGAAGAGCCGTCTGTTGTTGCCAACAACGTGAAAAACGGCGACGGCAACTACGGTTACAACGCGCAGACCGAAGAATACGGCAACATGATCGACTTCGGTATCCTGGATCCGACCAAAGTGACCCGTTCTGCGCTGCAGTACGCGGCCTCTGTTGCCGGTCTGATGATCACCACCGAGTGCATGGTGACCGACCTGCCGAAAGGCGACGCGCCTGATTTAGGTGCTGGCGCTGGCGGCATGGGCGGCATGGGCGGTATGGGCGGCATGATGTAA
>Pantoea_sp_UBA4389
ATGGCAGCTAAAGACGTAAAATTCGGTAATGACGCTCGCGTAAAAATGCTGCGCGGCGTGAACGTACTGGCAGATGCAGTAAAAGTTACCCTGGGCCCGAAAGGCCGTAACGTGGTTCTGGATAAATCTTTTGGTGCACCGACCATCACTAAAGATGGCGTGTCCGTAGCGCGTGAAATCGAGCTGGAAGACAAGTTCGAAAACATGGGCGCGCAGATGGTGAAAGAAGTCGCTTCTAAAGCTAACGACGCAGCGGGCGACGGCACCACCACCGCAACCGTACTGGCGCAGTCTATCGTTAACGAAGGTCTGAAAGCTGTAGCTGCAGGCATGAACCCGATGGATCTGAAGCGCGGTATCGACAAAGCGGTTATCGCCGCTGTTGAGCAGCTGAAAGCGCTGTCCGTACCTTGCTCTGACTCTAAAGCTATCGCTCAGGTCGGCACCATTTCCGCTAACTCCGATGAAAGCGTCGGCACCCTGATCGCGCAGGCGATGGAAAAAGTGGGTAAAGAAGGCGTGATCACCGTTGAAGAAGGCACCGGTCTGCAGGACGAGCTGGACGTGGTTGAAGGTATGCAGTTCGATCGCGGCTACCTCTCTCCGTACTTCATCAACAAGCCGGAAACCGGCGCCGTTGAGCTGGAATCGCCGTTCATTCTGCTGGCTGACAAAAAAATCTCCAACATCCGCGAAATGCTGCCGGTGCTGGAAGCCGTTGCTAAAGCAGGCAAACCGCTGCTGATCGTCGCTGAAGACGTAGAAGGCGAAGCGCTGGCAACGCTGGTGGTCAACACCATGCGCGGCATCGTGAAAGTGGCTGCAGTGAAAGCGCCGGGCTTCGGCGACCGTCGTAAAGCTATGCTGCAGGATATCGCTATTCTGACCGGCGGTACCGTTATCTCTGAAGAGATCGGTATGGAGCTGGAAAAAGCGGCGCTGGAAGATCTGGGCCAGGCGAAGCGTGTAGTGATCAACAAAGACACCACTACCATCATCGATGGCGTGGGCGAAGAGTCTGCTATTTCTGGCCGCGTGACGCAGATTCGTCAGCAGATCGAAGAAGCGACCTCTGACTACGACAAAGAAAAACTGCAGGAGCGCGTAGCGAAACTGGCAGGCGGCGTTGCCGTTCTGAAAGTGGGCGCAGCAACTGAAGTTGAAATGAAAGAGAAGAAAGCGCGCGTTGAAGATGCCCTGCACGCAACCCGTGCTGCGGTAGAAGAAGGCGTGGTAGCTGGCGGCGGCGTAGCGCTGGTGCGCGTAGCGGCACAGCTTGCTGACCTGACTGGCCAGAACGAAGATCAGAACGTCGGTATCAAAGTCGCGCTGCGCGCGATGGAAGCACCGCTGCGTCAGATCGTTTCCAACGCAGGCGAAGAGCCGTCTGTTGTTGCCAACAACGTGAAAAACGGCGACGGCAACTACGGTTACAACGCGCAGACCGAAGAATACGGCAACATGATCGACTTCGGTATCCTGGATCCGACCAAAGTGACCCGTTCTGCGCTGCAGTACGCGGCCTCTGTTGCCGGTCTGATGATCACCACCGAGTGCATGGTGACCGACCTGCCGAAAGGCGACGCGCCTGATTTAGGTGCTGGCGCTGGCGGCATGGGCGGCATGGGCGGTATGGGCGGCATGATGTAA
>Izhakiella_australiensis_D4N98
ATGGCAGCTAAAGACGTAAAATTCGGTAACGACGCCCGTGTAAAAATGCTGCGCGGCGTTAACGTACTGGCAGATGCAGTAAAAGTTACCCTGGGCCCGAAAGGCCGTAACGTAGTTCTGGATAAATCTTTTGGCGCACCGGCCATCACTAAAGACGGCGTGTCCGTAGCGCGTGAAATCGAGCTGGAAGACAAGTTCGAAAACATGGGCGCCCAGATGGTGAAAGAAGTCGCTTCTAAAGCTAACGACGCTGCTGGCGACGGCACCACCACCGCGACTGTACTGGCACAGTCCATCGTTAACGAAGGTCTGAAAGCCGTTGCTGCGGGTATGAACCCGATGGACCTGAAGCGCGGGATCGACAAAGCGGTTGCCGCTGCAGTTGAAGAACTGAAAGCGCTGTCCGTGCCTTGCTCTGACTCTAAAGCTATCGCGCAGGTGGGTACCATTTCCGCCAACTCCGATGAAACCGTGGGTACGCTGATCGCTCAGGCGATGGAAAAAGTGGGTAAAGAAGGCGTTATCACCGTTGAAGAAGGTACCGGCCTGCAGGACGAGCTGGACGTGGTTGAAGGTATGCAGTTCGACCGCGGCTACCTGTCTCCTTACTTCATCAACAAGCAAGAAACCGGCGCCGTAGAACTGGACAGCCCGTTCATCCTGCTGGCTGATAAAAAAATCTCCAACATCCGCGAGCTGCTGCCGGTTCTGGAAGCCGTTGCTAAAGCCAGCAAACCGCTGCTGATCGTTGCTGAAGACGTTGAAGGCGAAGCCCTGGCGACGCTGGTTGTTAACACCATGCGCGGCATTGTTAAAGTTGCTGCGGTAAAAGCACCTGGCTTCGGCGATCGCCGTAAAGCGATGCTGCAGGATATCGCTGTACTGACCGGCGGTACCGTCATTTCTGAAGAGATCGGTATGGAGCTGGAAAAAGCGGCTCTGGAAGATCTGGGCCAGGCTAAGCGCGTGGTTATCAACAAAGATACCACCACCATTATCGATGGTGTGGGTGATGAAGGCGCTATCTCTGGCCGCGTAACGCAGATTCGCCAGCAGATTGAAGAAGCGACTTCTGATTACGATAAAGAAAAACTGCAGGAGCGCGTAGCGAAACTGGCAGGCGGCGTTGCCGTTCTGAAAGTCGGCGCGGCCACTGAAGTTGAAATGAAAGAGAAGAAAGCGCGCGTTGAAGATGCCCTGCATGCAACGCGTGCCGCGGTTGAAGAAGGCGTGGTTGCCGGTGGTGGCGTTGCGCTGGTACGCGTAGCCGCTAAGCTCGTTGGCCTGACCGGTCAGAACGAAGACCAGAACGTGGGTATCAAAGTTGCGCTGCGCGCAATGGAAGCCCCGCTGCGTCAGATCGTCTCCAACGCTGGCGAAGAGCCGTCTGTCATTGCTAACAACGTTAAGAACGGTGATGGTAACTACGGTTATAACGCGGCGACCGAAGAGTACGGCAATATGATCGACTTCGGTATCCTTGACCCGACTAAAGTGACCCGTTCAGCACTGCAGTTCGCGGCGTCCGTTGGCGGCCTGATGGTTACCACCGAATGTATGGTGACCGATCTGCCGAAAGACGACAAAGCTGACTTAGGCGCTGCCGGCGGCATGGGCGGCATGGGTGGTATGGGCGGCATGATGTAA
>TX11
aaaagttaccctgggcccgaaaggccgtaacgtggttctggataaatcttttggtgcaccgaccatcacgaaagatggcgtgtccgttgcgcgtgaaatcgaactggaagacaagttcgaaaacatgggcgcgcagatggtgaaagaagtggcctctaaagcgaacgacgctgcaggcgacggcaccaccaccgcaaccgtactggcgcagtcaatcatcaccgaaggcctgaaagctgtggcagcgggcatgaacccgatggatctgaagcgcggtatcgaccaggcggttatcgccgcggttgaacagctgaaagcgctctccgtgccttgctccgactccaaagctatcgctcaggtcggcaccatttccgccaactccgatgaaagcgtcggcaccctgatcgcccaggcgatggaaaaagtgggtaaagaaggcgtgatcaccgttgaagaaggcaccggtctgcaggacgagctggacgtggttgaaggtatgcagttcgatcgcggctacctctctccgtacttcatcaacaagccggaaacgggcgccgttgagctggaatcaccgttcatcctgctggctgacaaaaaaatctccaacatccgcgaaatgctgccggtgctggaagccgtggcgaaagcaggcaaaccgctgctgatcgttgctgaagacgtggaaggcgaagcgctggcgactctggtggtcaacaccatgcgcggcatcgtgaaagtagctgcggtgaaagcgccgggcttcggcgaccgtcgtaaagcgatgctg
>15BB477046
aacgtggttctggataaatctttcggtgcgccgaccatcactaaagatggcgtctccgttgcacgtgaaatcgaactggatgacaagttcgaaaacatgggtgcgcagatggtgaaagaagtggcctctaaagcgaacgacgcagcaggcgacggcaccaccaccgcgaccgtactggcgcagtctatcgtcaacgaaggcctgaaagccgttgccgccggtatgaacccgatggatctgaaacgcggtatcgataaagcagtgatcgccgccgttgaagagctgaaaaacctgtccgtaccgtgctctgactctaaagctatcgctcaggtcggcaccatctccgcgaactccgacgaatctgttggcaccctgatcgctcaggcgatggagaaagtgggcaaagaaggcgttatcaccgttgaagaaggcactggcctgcaggacgaactggacgtagttgaaggtatgcagttcgaccgcggctacctctccccttacttcatcaacaagccggaaaccggcgcagtagagctggacagcccgttcatcctgctggttgataaaaaagtctccaacatccgcgagctgctgccggttctggaagccgtcgcgaaagcgagcaagccgctgctgatcgtcgctgaagacgtggaaggcgaagcgctggcgaccctggtggtcaacaccatgcgcggcatcgtgaaagtggctgcggtgaaagc
>15DB693365
aacgtggttctggataaatcttttggtgcaccgaccatcactaaagatggtgtttctgtggcacgtgaaatcgagctggaagacaagttcgagaacatgggcgcgcagatggtgaaagaagtggcctctaaagcgaacgacgctgcaggcgacggcaccaccactgcaaccgtactggctcagtctatcatcaccgaaggcctgaaagcggtcgcagcgggtatgaacccgatggatctgaagcgcggtatcgaccaggcggttatcgctgcagttgagaaactgaaagcgctgtctgtgccttgctcagactctaaagccattgcgcaggtgggtacgatctctgctaactccgatgaaactgtaggccagctgattgctcaggcgatggaaaaagtcggtaaagaaggcgtgatcaccgttgaagaaggcaccggcctgcaggatgagctggatgtggttgaaggtatgcagtttgatcgcggctacctctctccttacttcatcaacaagccagaaaccggtgcgattgaactggaatctccgttcatcctgctggctgacaagaaaatttctaacatccgtgaaatgctgccagtgctggaagccgttgcgaaagcaggcaaaccactgctgatcatcgcggaagatgttgaaggcgaagcgctggcaacgctggtggttaacaccatgcgtggcatcgtgaaagtggctgctgtgaaagcaccaggcttcggcgaccgtc
>B011499
aagccggacaccggtgccgttgagctggaaagcccgttcatcctgctggctgacaaaaaaatctccaacatccgcgaaatgctgccggttctggaagccgtagcgaaagctggcaaaccgctggtcatcatcgctgaagacgttgaaggcgaagcgctggcgaccctggtggttaacaccatgcgcggcatcgttaaagtggctgcggtgaaagcaccgggcttcggcgaccgtcgtaaagctatgctgcaggacatcgctactctgactggcggtaccgttatctctgaagagatcggtatggagctggaaaaagcgactctggaagacctgggccaggcgaaacgcgtggttatcaacaaagacaccaccaccatcatcgatggcgttggcgaagaatccgcaatccagggccgcgtagctcagatccgtaagcagatcgaagaagcgacctccgactacgatcgtgaaaaactgcaggaacgtgtcgctaaactggctggcggcgtggcagtaatcaaagtcggtgcggctaccgaagttgaaatgaaagagaaaaa
>23
accttacttcatcaacaagccagaaaccggtgcgattgaactggaatctccgttcatcctgctggctgacaagaaaatctctaacatccgtgaaatgctgccagtgctggaagccgttgcgaaagccggcaaaccactgctgatcatcgcggaagatgttgaaggcgaagcgctggcaacactggtggttaacaccatgcgcggcatcgtgaaagtggctgcggttaaagcaccaggcttcggcgaccgtcgtaaagctatgctgcaggatatcgctatcctgaccggtggtaccgtaatctctgaagagatcggtatggaactggagaaagcggctctggaagatctgggccaggcaaaacgcgttgtgatcaacaaagacaccaccaccatcatcgacggtgtgggtgaagaagcgacaattcagggccgtgtaacccagattcgtcagcagatcgaagaagcaacgtctgactacgacaaagaaaaactgcaggagcgcgtagcgaaactggcaggcggcgtagccgttctgaaagtaggcgcagc
>14MB215572
actggataaatctttcggtgcaccgaccatcactaaagatggcgtttccgtagcacgtgaaatcgaactggaagacaagtttgagaacatgggcgcgcagatggtgaaagaagttgcctctaaagcgaacgacgctgcaggcgatggtaccaccaccgcgaccgtgctggcacagtccattatcaccgaaggcctgaaagccgttgcggcgggcatgaacccgatggatctgaaacgcggtatcgaccaggcggttatcgctgcggttgaacagctgaaaaacctttctgttccttgctccgactctaaagcgattgctcaggtgggtaccatctctgcaaactccgatgaaaccgtcggtatgctgattgcgcaggcaatggagaaagtaggtaaagaaggcgttatcaccgttgaagaaggcaccggcctgcaggacgagctggacgtggttgaaggtatgcagttcgaccgtggttacctctctccttacttcatcaacaagccggaaactggcgctatcgaattagatagcccattcatcctgctggctgataagaaaatctctaacattcgcgaactgctgccagtactggaagcggttgctaaatcaagcaagcctctgctgatcattgc
>B012497
aggacgaactggacgtggttgaaggtatgcagtttgaccgcggctacctgtccccttacttcatcaacaagccggaaactggtgctgtagagctggaaagcccgtttatcctgctggctgataagaaaatctccaacatccgcgaaatgctgccggttctggaagccgttgctaaagctggcaaaccgctgctgatcatcgctgaagatgttgaaggcgaagcgctggctacgctggttgtgaacaccatgcgtggtatcgtgaaagtggctgcagttaaagctcctggcttcggcgatcgccgtaaagcgatgctgcaggatatcgctactctgactggtggtaccgttatctctgaagagatcggtatggagctggaaaaagcgaccctggaagacctgggccaggcaaaacgcgttgtgatcaacaaagacaccaccaccatcattgatggcgtgggtgaagaagcggcaatccagggtcgtgtgactcagattcgccagcagatcgaagaagcaacttccgactacgaccgtgaaaaactgcaggagcgcgtagcgaaactggcaggcggtgttgcagttatcaaagtaggtgctgctaccgaagttgaaatgaaagagaagaa
>13DB433109
aggcaccggtctgcaggacgagctggacgtggttgaaggtatgcaattcgatcgcggctacctctctccgtacttcatcaacaagccggaaacgggcgcagttgagctggaatcaccgttcatcctgctggctgacaaaaaaatctccaacatccgcgaaatgctgccggtgctggaagccgttgctaaagcaggcaaaccgctgctgatcgttgctgaagacgttgaaggcgaagcgctggcaacgctggtggtcaacaccatgcgcggcatcgtgaaagttgctgcggtgaaagcgccgggcttcggcgaccgtcgtaaagcgatgctgcaggatatcgctatcctgaccggcggtaccgttatctctgaagagatcggtatggagctggaaaaagcggcgctggaagatctgggccaggcaaaacgcgtggttatcaacaaagacaccaccaccatcatcgatggcgtgggtgaagaggcgacgattcagggccgtgtaacccagattcgtcagcagattgaagaagcaacctctgactacgacaaagaaaaactgcaggagcgcgtagcgaaactgg
>20S
cctggataaatcttttggtgcaccgaccatcactaaagatggtgtttctgtggcacgtgaaatcgagctggaagacaagttcgagaacatgggcgcgcagatggtgaaagaagttgcctctaaagcgaacgacgctgcgggcgacggtaccaccactgcaaccgtactggcacagtctatcatcaccgaaggcctgaaagcggtcgcagcgggtatgaacccgatggacctgaagcgcggtattgaccaggctgttatcgctgcggttgagaaactgaaagcgctgtctgttccttgctctgactctaaagcgattgcgcaggtaggtactatctctgctaactccgatgaaaccgtgggccagttgattgctcaggcgatggagaaagtgggtaaagaaggcgtgatcaccgttgaagaaggcaccggcctgcaggatgagctggatgtggttgaaggtatgcagtttgatcgcggctacctgtcaccttacttcatcaacaagccagaaacgggtgcgattgaactggaatctccgttcatcctgctggctgacaagaaaatctctaacatccgtgaaatgctgccagtgctggaagccgttgcgaaagccggcaaaccactgctgatcatcgcggaagatgttgaaggcgaagcgctggcaacactggtggttaacaccatgcgcggcatcgtgaaagtggctgcggttaaagcaccaggcttcggcgaccgtc
>B23I
cctggataaatcttttggtgcaccgaccatcactaaagatggtgtttctgtggcacgtgaaatcgagctggaagacaagttcgagaacatgggcgcgcagatggtgaaagaagttgcctctaaagcgaacgacgctgcgggcgacggtaccaccactgcaaccgtactggcacagtctatcatcaccgaaggcctgaaagcggtcgcagcgggtatgaacccgatggacctgaagcgcggtattgaccaggctgttatcgctgcagttgagaaactgaaagcgctgtctgttccttgctctgactctaaagcgattgcgcaggtaggtactatctctgctaactccgatgaaaccgtgggccagctgattgctcaggcgatggagaaagtgggtaaagaaggcgtgatcaccgttgaagaaggcaccggcctgcaggatgagctggatgtggttgaaggtatgcagtttgatcgcggctacctgtcaccttacttcatcaacaagccagaaaccggtgcgattgaactggaatctccgttcatcctgctggctgacaagaaaatctctaacatccgtgaaatgctgccagtgctggaagccgttgcgaaagccggcaaaccactgctgatcatcgcggaagatgttgaaggcgaagcgctggcaacactggtggttaacactatgcgcggcatcgt
>FB1
cctggataaatcttttggtgcaccgaccatcactaaagatggtgtttctgttgcacgtgaaatcgagctggaagataagttcgagaacatgggcgcgcagatggtgaaagaagttgcctctaaagcgaacgacgctgcgggcgacggtaccaccactgcaaccgtactggcacagtctatcatcaccgaaggcctgaaagcggtcgcagcgggtatgaacccaatggacctgaagcgcggtattgatcaggctgttatcgctgcggttgagaaactgaaagcgctgtctgttccttgctctgactctaaagcgattgcgcaggtaggtactatctctgctaactccgatgaaaccgtgggccagttgattgctcaggcgatggagaaagtgggtaaagaaggcgtgatcaccgttgaagaaggcaccggcctgcaggatgagctggatgtggttgaaggtatgcagtttgatcgcggctacctgtcaccttacttcatcaacaagccagaaaccggtgcgattgaactggaatctccgttcatcctgctggctgacaagaaaatctctaacatccgtgaaatgctgccagtgctggaagccgttgcgaaagccggcaaaccactgctgatcat
>FB2
cctggataaatcttttggtgcaccgaccatcactaaagatggtgtttctgttgcacgtgaaatcgagctggaagataagttcgagaacatgggcgcgcagatggtgaaagaagttgcctctaaagcgaacgacgctgcgggcgacggtaccaccactgcaaccgtactggcacagtctatcatcaccgaaggcctgaaagcggtcgcagcgggtatgaacccaatggacctgaagcgcggtattgatcaggctgttatcgctgcggttgagaaactgaaagcgctgtctgttccttgctctgactctaaagcgattgcgcaggtaggtactatctctgctaactccgatgaaaccgtgggccagttgattgctcaggcgatggagaaagtgggtaaagaaggcgtgatcaccgttgaagaaggcaccggcctgcaggatgagctggatgtggttgaaggtatgcagtttgatcgcggctacctgtcaccttacttcatcaacaagccagaaaccggtgcgattgaactggaatctccgttcatcctgctggctgacaagaaaatctctaacatccgtgaaatgctgccagtgctggaagccgttgcgaaagccggcaaaccactgctgatcatcgcggaagatgttgaaggcgaagcgctggcaacactggtggttaacaccatgcgcggcatcgtgaaagtggctgcggttaaagcaccaggcttcggcgaccgtc
>13DB759184B
cgtactggcagatgcagtaaaagttaccctgggcccgaaaggccgtaacgtggttctggataaatcttttggtgcaccgaccatcactaaagatggcgtgtccgtagcgcgtgagatcgaactggaagacaagttcgaaaacatgggcgcgcagatggtgaaagaagttgcctctaaagcgaacgacgcagcaggcgacggtaccaccaccgcaaccgtactggctcagtcaatcatcaccgaaggcctgaaagctgtggctgcgggtatgaacccgatggatctgaagcgcggtatcgaccaggccgttatcgcggcggttgagcagctgaaagcgctgtccgttccttgctcagactctaaagctatcgcccaggtcggcaccatttccgctaactccgatgagagcgtcggtaccctgatcgcccaggcgatggaaaaagtgggtaaagaaggcgttatcaccgttgaagaaggcaccggtctgcaggacgagctggacgtagttgaaggtatgcagtttgaccgcggctacctctctccgtacttcatcaacaagccggaaaccggcgcagttgaactggaatcgccgttcatcctgctggctgacaagaaaatctccaacatccgcgaaatgctgccggtgctggaagccgtggctaaagcaggcaaaccgctgctgatcgttgctgaagacgttgaaggcgaagcgctggcgacgctggtggtcaacaccatgcgcggcatcgtaaaagtcgctgcggtgaaagcgccgggctttggcgatcgtc
>12DB793227A
ctgcaggatgagctggatgtggttgaaggtatgcagtttgatcgcggctacctgtcaccttacttcatcaacaagccagaaaccggtgcgattgaactggaatctccgttcatcctgctggctgacaagaaaatctctaacatccgtgaaatgctgcacagtgctggaagccgttgcgaaagccggcaaaccactgctgatcatcgcggaagatgttgaaggcgaagcgctggcaacactggtggttaacaccatgcgcggcatcgtgaaagtggctgcggttaaagcaccaggcttcggcgaccgtcgtaaagctatgctgcaggatatcgctatcctgaccggtggtaccgtaatctctgaagagatcggtatggaactggagaaagcggctctggaagatctgggccaggcaaaacgcgttgtgatcaacaaagacaccaccaccatcatcgacggtgtgggtgaagaagcgacaattcagggccgtgtaacccagattcgtcagcagatcgaagaagcaacgtctgactacgacaaagaaaaactgcaggaacgcgtagcga
>G4061350
ctgcgcggcgtaacgtactggcagatgcagttaaagtgaccctgggcccgaaaggttgtaacgtggttctggacaaatccttcggtgcgccgaccatcaccaaagatggtgtttccgttgcacgtgaaatcgaactggaagacaagttcgaaaacatgggcgcgcagatggtgaaagaagttgcctctaaagcgaacgacgcggcaggcgacggtaccaccaccgcaaccgtactggctcaggctatcgtgaacgaaggcctgaaagctgttgctgcaggcatgaacccgatggatctgaaacgcggtatcgacaaagcggtactggctgcagtagaagaactgaaagcgctgtccgttccgtgctctgactccaaagctatcgctcaggtaggtaccatctccgctaactccgacgaaaccgtcggtaaactgatcgcggaagcgatggataaagttggtaaagaaggcgtgatcaccgttgaagacggtaccggtctggaagacgaactggacgtagttgaaggtatgcagttcgaccgcggctacctgtctccgtacttcatcaacaagccggacaccggtgccgttgagctggaaagcccgttcatcctgctggctgacaaaaaaatctccaacatccgcgaaatgctgccggttctggaagccgtagcgaaagctggcaaaccgctgctcatcatcgctgaagacgttgaaggcgaagcgctggcgaccctggtggttaacaccatgcgcggcatc
>TX9
ctggataaatcttttggtgcaccgaccatcacgaaagatggcgtgtccgtagcgcgtgagatcgaactggaagacaagttcgaaaacatgggcgcgcagatggtgaaagaagttgcctctaaagcgaacgacgcagcaggcgacggtaccaccaccgcaaccgtactggcgcagtcaatcatcaccgaaggcctgaaagctgtggctgcgggtatgaacccgatggatctgaagcgcggtatcgaccaggccgttgttgcagcggttgagcagctgaaagcgctctctgttccttgctcagactctaaagctatcgctcaggtcggcaccatttccgctaactccgatgagagcgtcggcaccctgatcgcccaggcgatggaaaaagtgggtaaagaaggcgttatcaccgttgaagaaggcaccggtctgcaggacgagctggacgtggttgaaggtatgcagttcgatcgcggctacctctctccgtacttcatcaacaagccggaaacgggtgcagttgagctggaatcaccgttcatcctgctggctgacaaaaaaatctccaacatccgcgaaatgctgccggtgctggaagccgttgctaaagcaggcaaaccgctgctgatcgttgctgaagacgttgaaggcgaagcgctggcaacgctggtggtcaacaccatgcgcggcatcgtgaaagttgctgcggtgaaagcgccgggcttcggcgaccg
>13DB767309C
ctggataaatcttttggtgcaccgaccatcactaaagatggcgtgtccgtagcgcgtgagatcgaactggaagacaagttcgaaaacatgggcgcgcagatggtgaaagaagttgcctctaaagcgaacgacgcagcaggcgacggtaccaccaccgcaaccgtactggctcagtcaatcatcaccgaaggcctgaaagctgtggctgcgggtatgaacccgatggatctgaagcgcggtatcgaccaggccgttatcgcggcggttgagcagctgaaagcgctgtccgttccttgctcagactctaaagctatcgcccaggtcggcaccatttccgctaactccgatgagagcgtcggtaccctgatcgcccaggcgatggaaaaagtgggtaaagaaggcgttatcaccgttgaagaaggcaccggtctgcaggacgagctggacgtagttgaaggtatgcagtttgaccgcggctacctctctccgtacttcatcaacaagccggaaaccggcgcagttgaactggaatcgccgttcatcctgctggctgacaaaaaaatctccaacatccgcgaaatgctgccgg
>15IE404477
ctggcagatgcagtaaaagttaccctgggcccgaaaggccgtaacgtggttctggataaatcttttggtgcaccgaccatcactaaagatggcgtgtccgtagcgcgtgagatcgaactggaagacaagttcgaaaacatgggcgcgcagatggtgaaagaagttgcctctaaagcgaacgacgcagcaggcgacggtaccaccaccgcaaccgtactggctcagtcaatcatcaccgaaggcctgaaagctgtggctgcgggtatgaacccgatggatctgaagcgcggtatcgaccaggccgttatcgcggcggttgagcagctgaaagcgctgtccgttccttgctcagactctaaagctatcgcccaggtcggcaccatttccgctaactccgatgagagcgtcggtaccctgatcgcccaggcgatggaaaaagtgggtaaagaaggcgttatcaccgttgaagaaggcaccggtctgcaggacgagctggacgtagttgaaggtatgcagtttgaccgcggctacctctctccgtacttcatcaacaagccggaaaccggcgcagttgaactggaatcgccgttcatcctgctggctgacaagaaaatctccaacatccgcgaaatgctgccggtgctggaagccgtggctaaagcaggcaaaccgctgctgatcgtggctgaagacgttgaaggcgaagcgctggcgacgctggtggtcaacaccatgcgcggcatcgtaaaagtcgctgcggtgaaagcgccgggcttcggcgatcgtcgtaaagcaatgctg
>14VB542579A
gcgcggcgtaacgtactggcagatgcagttaaagtgaccctgggcccgaaaggccgcaacgtggtgctggacaaatccttcggcgcgccgaccatcactaaagatggcgtttccgttgctcgtgaaatcgaactggaagacaagttcgaaaacatgggtgcgcagatggtgaaagaagttgcctctaaagcgaacgacgcggcaggcgacggtaccaccaccgcaaccgtactggctcaggctatcgtgaacgaaggcctgaaagctgttgcagcaggcatgaacccgatggatctgaaacgtggtatcgacaaagctgtcattgccgccgttgaagaactgaaagcgctgtccgtaccgtgctctgactctaaagcgattgctcaggttggtaccatctccgctaactccgacgaaaccgtcggtaaactgatcgcggaagcgatggataaagtcggtaaagaaggcgtgatcaccgttgaagacggtaccggtctggaagacgaactggacgtagttgaaggtatgcagttcgaccgcggctacctgtctccgtacttcatcaacaagccggacaccggtgccgttgagctggaaagcccgttcatcctgctggctgacaaaaaaatctccaacatccgcgaaatgctgccggttctggaagccgtagcgaaagcgggcaaaccgctggttatcatcgctgaagacgttgaaggcgaagcgctggcgaccctggtggttaacaccatgcgcggcatcgttaaagtggctgcgg
>TX2
gctggataaatccttcggcgcgccaaccatcaccaaagacggtgtttccgtagcacgtgaaatcgagctggaagacaagttcgaaaacatgggtgcgcagatggtgaaagaagtggcctctaaagcgaacgacgctgcaggcgacggtaccaccaccgcgaccgttctggcgcaggccatcatcaccgaaggtctgaaagccgttgctgcgggcatgaacccaatggatctgaaacgtggtatcgacaaagctgtcgcctccgctgtggaagaactgaaagcgctgtccgtaccgtgctctgactctaaagcgattgctcaggttggtaccatctccgctaactccgacgaaaccgtaggtaaactgatcgcggaagcgatggacaaagtctgtaaagaaggcgtgatcaccgttgaagacggtaccggtctggaagacgaactggacgtggttgaaggtatgcagttcgaccgcggttacctgtccccatacttcatcaacaagccagatactggcgctgttgagctggaaagcccgttcatcctgctggctgacaaaaaaatctccaacatccgcgaaatgctgc
>22
gtcctggataaatcttttggtgcaccgaccatcactaaagatggtgtttctgtggcacgtgaaatcgagctggaagacaagttcgagaacatgggcgcgcagatggtgaaagaagttgcctctaaagcgaacgacgctgcgggcgacggtaccaccactgcaaccgtactggcacagtctatcatcaccgaaggcctgaaagcggtcgcagcgggtatgaacccgatggacctgaagcgcggtattgaccaggctgttatcgctgcggttgagaaactgaaagcgctgtctgttccttgctctgactctaaagcgattgcgcaggtaggtactatctctgctaactccgatgaaaccgtgggccagttgattgctcaggcgatggagaaagtgggtaaagaaggcgtgatcaccgttgaagaaggcaccggcctgcaggatgagctggatgtggttgaaggtatgcagtttgatcgcggctacctgtcaccttacttcatcaacaagccagaaaccggtgcgattgaactggaatctccgttcatcctgctggctgacaagaaaatctctaacatccgtgaaatgctgccagtgctggaagccgttgcgaaagccggcaaaccactgctgatcatcgcggaagatgttgaaggcgaagcgctggcaacactggtggttaacaccatgcgcggcatcgtgaaagtggctgcgg
>13VB752675
gtcctggataaatcttttggtgcaccgaccatcactaaagatggtgtttctgttgcacgtgaaatcgagctggaagacaagttcgagaacatgggcgcgcagatggtgaaagaagttgcctctaaagcgaacgacgctgcgggcgacggtaccaccactgcaaccgtactggcacagtctatcatcaccgaaggcctgaaagcggtcgcagcgggtatgaacccgatggacctgaagcgcggtattgaccaggctgttatcgctgcggttgagaaactgaaagcgctgtctgttccttgctctgactctaaagcgattgcgcaggtaggtactatctctgctaactccgatgaaaccgtgggccagttgattgctcaggcgatggagaaagtgggtaaagaaggcgtgatcaccgttgaagaaggcaccggcctgcaggatgagctggatgtggttgaaggtatgcagtttgatcgcggctacctgtcaccttacttcatcaacaagccagaaaccggtgcgattgaactggaatctccgttcatcctgctggctgacaagaaaatctctaacatccgtgaaatgctgccagtgct
>15VB680695
gtcctggataaatcttttggtgcaccgaccatcactaaagatggtgtttctgttgcacgtgaaatcgagctggaagacaagttcgagaacatgggcgcgcagatggtgaaagaagttgcctctaaagcgaacgacgctgcgggcgacggtaccaccactgcaaccgtactggcacagtctatcatcaccgaaggcctgaaagcggtcgcagcgggtatgaacccgatggacctgaagcgcggtattgaccaggctgttatcgctgcggttgagaaactgaaagcgctgtctgttccttgctctgactctaaagcgattgcgcaggtaggtactatctctgctaactccgatgaaaccgtgggccagctgattgctcaggcgatggagaaagtgggtaaagaaggcgtgatcaccgttgaagaaggcaccggcctgcaggatgagctggatgtggttgaaggtatgcagtttgatcgcggctacctgtcaccttacttcatcaacaagccagaaaccggtgcgattgaactggaatctccgttcatcctgctggctgacaagaaaatctctaacatccgtgaaatgctgccagtgctggaagccgttgcgaaagccggcaaaccactgctgatcatcgcggaagatgttgaaggcgaagcgctggcaacactggtggttaacaccatgcgcggcatcgtgaaagtggctgcggttaaagcaccaggcttcggcgaccgtc
>12GC134883
taaagatggtgtttccgtagcacgtgaaatcgaactggaagacaagttcgaaaacatgggtgcgcatatggtgaaagaagttgcctctaaagcgaatgacgctgcaggcgacggtaccaccaccgcaaccgtactggctcagtccatcattactgaaggtctgaaagctgttgctgcgggtatgaacccaatggatctgaaacgtggtatcgacaaagctgtcgctgctgccgttgaagaactgaaagcgctgtccgtaccgtgctctgactctaaagcaatcgctcaggttggtaccatctccgctaactccgacgaaaccgtaggtaaactgatcgcagaagcgatggacaaagtcggtaaagaaggcgtgatcaccgttgaagacggtaccggtctgcaggacgaactggacgtggttgaaggtatgcagttcgaccgtggctacctgtctccttacttcatcaacaagccggaaactggcgctgttgaactggaaagcccgttcatcctgctggctgataagaaaatctccaacatccgcgaaatgc
>13DB759184C
tactggcagatgcagtaaaagttaccctgggcccgaaaggccgtaacgtggttctggataaatcttttggtgcaccgaccatcactaaagatggcgtgtccgtagcgcgtgagatcgaactggaagacaagttcgaaaacatgggcgcgcagatggtgaaagaagttgcctctaaagcgaacgacgcagcaggcgacggtaccaccaccgcaaccgtactggctcagtcaatcatcaccgaaggcctgaaagctgtggctgcgggtatgaacccgatggatctgaagcgcggtatcgaccaggccgttatcgcggcggttgagcagctgaaagcgctgtccgttccttgctcagactctaaagctatcgcccaggtcggcaccatttccgctaactccgatgagagcgtcggtaccctgatcgcccaggcgatggaaaaagtgggtaaagaaggcgttatcaccgttgaagaaggcaccggtctgcaggacgagctggacgtagttgaaggtatgcagtttgaccgcggctacctctctccgtacttcatcaacaagccggaaaccggcgcagttgaactggaatcgccgttcatcctgctggctgacaagaaaatctccaacatccgcgaaatgctgccggtgctggaagccgtggctaaagcaggcaaaccgctgctgatcgttgctgaagacgttgaaggcgaagcgctggcgacgctggtggtcaacaccatgcgcggcatc
>14GC287951
tactggcagatgcagtaaaagttaccctgggcccgaaaggtcgtaacgtggttctggataaatcttttggtgcaccgaccatcactaaagatggcgtgtccgtagcgcgtgagatcgaactggaagacaagttcgaaaacatgggcgcgcagatggtgaaagaagttgcctctaaagcgaacgacgcagcaggcgacggtaccaccaccgcaaccgtactggctcagtcaatcatcaccgaaggcctgaaagctgtggctgcgggtatgaacccgatggatctgaagcgcggtatcgaccaggccgttatcgcggcggttgagcagctgaaagcgctgtccgttccttgctcagactctaaagctatcgcccaggtcggcaccatttccgctaactccgatgagagcgtcggtaccctgatcgcccaggcgatggaaaaagtgggtaaagaaggcgttatcaccgttgaagaaggcaccggtctgcaggacgagctggacgtagttgaaggtatgcagtttgaccgcggctacctctctccgtacttcatcaacaagccggaaaccggcgcagttgaactggaatcgccgttcatcctgctggctgacaagaaaatctccaacatccgcgaaatgctgccggtgctggaagccgtggctaaagcaggcaaaccgctgctgatcgttgctgaagacgttgaaggcgaagcgctggcgacgctggtggtcaacaccatgcgcggcatcgt
>14BB43300
tactggcagatgcagtaaagttaccctgggcccgaaaggccgtaacgtggttctggataaatcttttggtgcaccgaccatcactaaagatggcgtgtccgtagcgcgtgagatcgaactggaagacaagttcgaaaacatgggcgcgcagatggtgaaagaagttgcctctaaagcgaacgacgcagcaggcgacggtaccaccaccgcaaccgtactggctcagtcaatcatcaccgaaggcctgaaagctgtggctgcgggtatgaacccgatggatctgaagcgcggtatcgaccaggccgttatcgcggcggttgagcagctgaaagcgctgtccgttccttgctcagactctaaagctatcgcccaggtcggcaccatttccgctaactccgatgagagcgtcggtaccctgatcgcccaggcgatggaaaaagtgggtaaagaaggcgttatcaccgttgaagaaggcaccggtctgcaggacgagctggacgtagttgaaggtatgcagtttgaccgcggctacctctctccgtacttcatcaacaagccggaaaccggcgcagttgaactggaatcgccgttcatcctgctggctgacaagaaaatctccaacatccgcgaaatgctgccggtgctggaagccgtggctaaagcaggcaaaccgctgctgatcgttgctgaagacgttgaaggcgaagcgctggcgacgctggtggtcaacaccatgcgcggcatcgt
>B6I
tattttgatgaaggcatcaagtctgtaactgcgggtatgaacccaatggacttgaaacgtggtatcgatcttgctgttcgtgctgttgttgaaaatattaaagcaaccgctaaacccgcttcagacaccaaagctattgaacaagtgggttcaatctctgcaaactctgacaccactgtgggtaaactcattgcacaagcaatggaacgcgtgggtaaagaaggcgtgatcacggttgaagaaggttcaggctttgaagattcgcttgacgttgttgaaggtatgcagtttgatcgtggttatatcagcccatactttgcaaacaaacaagaaaccttaacggctgaacttgaaaatcctttcatcttgcttgttgataaaaaaatcagcaacatccgtgaattgattgcggtgttagaagctgttgctaaaacgggtaaaccactgcttattattgctgaagatgttgaaggcgaagcgttagcaacacttgttgtcaacaacatgcgcggcattattaaagtatgtgcggttaaagcccccggcttcggcgaccacaaggtcatagctgtttcc
>15MB93116
tctggataaatcttttggtgcaccgaccatcactaaagatggcgtgtccgtagcgcgtgagatcgaactggaagacaagttcgaaaacatgggcgcgcagatggtgaaagaagttgcctctaaagcgaacgacgcagcaggcgacggcaccaccactgcaaccgtactggctcagtcaatcatcaccgaaggcctgaaagctgtggctgcgggcatgaacccgatggatctgaagcgcggtatcgaccaggccgttatcgcggcggttgaacagctgaaagcgctgtccgttccttgctcagactctaaagctatcgcgcaggtcggcaccatttccgctaactccgatgagagcgtcggcaccctgatcgcccaggcgatggaaaaagtgggtaaagaaggcgtgatcaccgttgaagaaggcaccggtctgcaggacgagctggacgtggttgaaggtatgcagtttgaccgcggctacctctctccgtacttcatcaacaagccggaaaccggcgcggttgagctggaatcgccgttcatcctgctggctgacaagaaaatctccaacatccgcgaaatgctgccggtgctggaagccgttgctaaagcgggcaaaccgctgctgatcgtcgctgaagacgtt
>13BC160225A
tctggataaatcttttggtgcaccgaccatcactaaagatggcgtgtccgtagcgcgtgagatcgaactggaagacaagttcgaaaacatgggcgcgcagatggtgaaagaagttgcctctaaagcgaacgacgcagcaggcgacggtaccaccaccgcaaccgtactggctcagtcaatcatcaccgaaggcctgaaagctgtggctgcgggtatgaacccgatggatctgaagcgcggtatcgaccaggccgttatcgcggcggttgagcagctgaaagcgctgtccgttccttgctcagactctaaagctatcgcccaggtcggcaccatttccgctaactccgatgagagcgtcggtaccctgatcgcccaggcgatggaaaaagtgggtaaagaaggcgttatcaccgttgaagaaggcaccggtctgcaggacgagctggacgtagttgaaggtatgcagtttgaccgcggctacctctctccgtacttcatcaacaagccggaaaccggcgcagttgaactggaatcgccgttcatcctgctggctgacaagaaaatctccaacatcc
>12VB899147A
tctggataaatcttttggtgcaccgaccatcactaaagatggcgtgtccgtagcgcgtgagatcgaactggaagacaagttcgaaaacatgggcgcgcagatggtgaaagaagttgcctctaaagcgaacgacgcagcaggcgacggtaccaccaccgcaaccgtactggctcagtcaatcatcaccgaaggcctgaaagctgtggctgcgggtatgaacccgatggatctgaagcgcggtatcgaccaggccgttatcgcggcggttgagcagctgaaagcgctgtccgttccttgctcagactctaaagctatcgcccaggtcggcaccatttccgctaactccgatgagagcgtcggtaccctgatcgcccaggcgatggaaaaagtgggtaaagaaggcgttatcaccgttgaagaaggcaccggtctgcaggacgagctggacgtagttgaaggtatgcagtttgaccgcggctacctctctccgtacttcatcaacaagccggaaaccggcgcagttgaactggaatcgccgttcatcctgctggctgacaagaaaatctccaacatccgcgaaatgctgccggtgctggaagccgtggctaaagcaggcaaaccgctgctgatcgttgctgaagacgttgaaggcgaagcgctggcgacgctggtggttaacaccatgcgcggcatcgtaaaagtcgctgcggt
>13BG284532
tctggataaatcttttggtgcaccgaccatcactaaagatggtgtttctgtggcacgtgaaatcgaactggaagacaagttcgagaacatgggcgcgcagatggtgaaagaagtggcctctaaagcgaacgacgctgcgggcgacggtaccaccacagcgaccgttctggcgcagtctatcatcaccgaaggcctgaaagcggttgccgcgggtatgaacccgatggacctgaagcgcggtatcgaccaggcagttatcgctgcggttgagaaactgaaagcgctgtctgtaccttgctcagactctaaagcaattgcgcaggtgggtactatctctgctaactccgatgaaaccgtgggccagctgattgctcaggcgatggagaaagtgggtaaagaaggcgtgatcaccgttgaagaaggcaccggcctgcaggacgagctggatgtggttgaaggtatgcagtttgatcgcggctacctgtcaccttacttcatcaacaagccagaaaccggtgcggttgaactggaatctccattcatcctgctggctgacaagaaaatctctaacatccgtgaaatgctgccagtactggaagccgtggcgaaagcgggcaaacctctgctgatcatcgcggaagacgt
>12202
tggataaatctttcggtgcaccgaccatcaccaaagatggtgtttctgtagcacgtgaaatcgagctggaagacaagttcgaaaacatgggcgcgcagatggtgaaagaagtcgcctccaaagcgaacgacgctgcgggcgacggcaccaccaccgcgaccgttttggcacagtccatcatcactgaaggtctgaaagccgttgctgcgggcatgaacccgatggatctgaaacgcggtatcgacaaagctgtcgcttctgccgttgaagagctgaaagcgctctccgtaccgtgctctgactctaaagctatcgctcaggtgggtaccatctccgctaactccgacgaaaccgtaggtaaactgatcgctgaagcgatggataaagtcggtaaagaaggcgtgatcaccgttgaagacggtaccggtctgcaggacgagctggacgtggttgaaggtatgcagttcgaccgtggctacctctctccttacttcatcaacaagccggaaactggcgcagtagaactggaaagcccgttcatcctgctggctgataaaaaaatctccaacatccgcgaaatgctgccggttctcgaagccgtggcgaaagcaggcaaaccgctgctgatcat
>FB6
tggataaatcttttggtgcaccgaccatcactaaagatggtgtttctgtcgcacgtgaaatcgagctggaagacaagttcgagaacatgggcgcgcagatggtgaaagaagttgcctctaaagcgaacgacgctgcgggtgacggtaccaccactgcaaccgtactggcacagtctatcatcaccgaaggcctgaaagcggtcgcagcgggtatgaacccgatggacctgaagcgcggtattgaccaggctgttatcgctgcggttgagaaactgaaagcgctgtctgttccttgctctgactctaaagcgattgcgcaggtaggtactatctctgctaactccgatgaaaccgtgggccagctgattgctcaggcgatggagaaagtgggtaaagaaggcgtgatcaccgttgaagaaggcaccggcctgcaggatgagctggatgtggttgaaggtatgcagtttgatcgcggctacctgtcaccttacttcatcaacaagccagaaaccggtgcgattgaactggaatctccgttcatcctgctggctgacaagaaaatctctaacatccgtgaaatgctgccagtgctggaagccgttgcgaaagccggtaaaccactgctgatcatc
>12DB793227B
tggataaatcttttggtgcaccgaccatcactaaagatggtgtttctgtggcacgtgaaatcgagctggaagacaagttcgagaacatgggcgcgcagatggtgaaagaagttgcctctaaagcgaacgacgctgcgggcgacggtaccaccactgcaaccgtactggcacagtctatcatcaccgaaggcctgaaagcggtcgcagcgggtatgaacccgatggacctgaagcgcggtattgaccaggctgttatcgctgcggttgagaaactgaaagcgctgtctgttccttgctctgactctaaagcgattgcgcaggtaggtactatctctgctaactccgatgaaaccgtgggccagctgattgctcaggcgatggagaaagtgggtaaagaaggcgtgatcaccgttgaagaaggcaccggcctgcaggatgagctggatgtggttgaaggtatgcagtttgatcgcggctacctgtcaccttacttcatcaacaagccagaaaccggtgcgattgaactggaatctccgttcatcctgctggctgacaagaaaatctctaacatccgtgaaatgctgccagtgctggaagccgttgcgaaagccggcaaaccactgctgatcatcgcggaagatgttgaaggcgaagcgctggcaacactggtggttaacaccatgcgcggcatcgtgaaagtggctgcggtttaagcaccaggcttcggcgaccgtcgtaaagctatgctgca
>07--703
ttctggacaaatccttcggcgcgccgaccatcaccaaagatggcgtttccgttgcgcgtgaaatcgagctggaagacaagttcgaaaacatgggtgcccagatggtgaaagaagttgcctctaaagcgaacgacgctgcaggtgacggcaccaccactgcgaccgtactggcgcaggctatcatcaccgaaggcctgaaagccgttgccgcgggcatgaacccgatggatctgaaacgtggtatcgacaaagctgtcgcttccgccgttgaagagctgaaagcgctgtccgtaccttgctctgactctaaagccattgctcaggttggtaccatctccgctaactccgacgaaaccgtaggtaaactgatcgcagaagcgatggataaagtcggtaaagaaggcgtgatcaccgttgaagacggtaccggtctggaagacgaactggacgtggttgaaggtatgcagttcgaccgcggctacctgtctccttacttcatcaataagccagaaactggcgctgttgaactggaaagcccgttcatcctgctggctgataagaagatctccaacatccgcgaaatgctgccagtactggaagccgttgcgaaagcaggcaagccgctggttatcatcgctgaagacgttgaaggcgaagcgctggcgaccctggtggttaa
>12BT205805
ttctggacaaatccttcggtgcgccaaccatcactaaagatggtgtttccgtagcgcgtgaaatcgagctggaagacaagttcgaaaacatgggtgcccagatggtgaaagaagttgcctctaaagcgaacgacgctgcaggcgatggcaccaccacggcaacggtactggcgcaggcgatcatcgctgaaggcctgaaagcggttgctgcgggtatgaacccaatggatctgaaacgtggcatcgacaaagcggttatcgcggctgttgaagagctgaaagcgctgtccgtaccgtgctctgactctaaagccattgctcaggttggtactatctctgcgaactccgatgaaaccgtcggtaaactgatcgcagaagcgatggacaaagtcggtaaagaaggcgtaattaccgttgaagacggtaccggcctggaagacgaactggacgtggttgaaggtatgcagttcgaccgtggctacctgtccccatacttcatcaacaaaccagaaaccggtgctgttgagctggaaagcccgttcatcctgctggctgataaaaaaatctccaatatccgcgaaatgctgcctgttctggaagccgttgcaaaagcaggcaagccgctggttatcatcgctgaagatgttgaaggcgaagcgctggcgaccctggtggttaacaccatgcgcggcatcgtgaaagtggctgcggttaaagcaccgggcttcggcgaccgtc
>10-854
ttctggacaaatctttcggtgcgccgaccatcaccaaagatggtgtttccgtcgcgcgtgaaatcgagctggaagacaaattcgaaaacatgggcgcgcagatggtgaaagaagttgcctctaaagcgaacgacgctgcaggcgacggtaccaccaccgcgaccgtactggctcagtccatcatcactgaaggcctgaaagctgttgctgcgggtatgaacccgatggatctgaaacgtggtatcgacaaagcggttcaggctgctgttgaagagctgaaagcgctctccgtaccgtgctctgactccaaagctatcgctcaggtaggtaccatctccgctaactccgacgaaaccgtaggtaaactgatcgctgaagcgatggataaagtcggtaaagaaggcgtgatcaccgttgaagacggtactggtctggaagatgagctggacgtcgttgaaggtatgcagtttgaccgtggctacctgtctccgtacttcatcaacaaaccggacaccggtgctgttgaactggaaagcccgttcatcctgctggctgacaaaaaaatctccaacatccgcgaaatgctgccagttctggaagccgttgcgaaagcaggcaaaccgctggttattatcgctgaagatgttgaaggcgaagcgctggcaactctggtggttaacaccatgcgcggcatcgtgaaagtggctgcggtgaaagctccgggcttcggcgaccgtcgtaaagctatgctgcaggacatc
>12GB497105
ttctggataaatctttcggtgcaccgaccatcaccaaagatggtgtttccgtagcacgtgaaatcgagctggaagacaagttcgaaaacatgggcgcgcagatggtgaaagaagtggcctccaaagcgaacgacgctgcgggcgacggtaccaccaccgcgaccgttctggcacagtccatcatcactgaaggtctgaaagccgttgctgcgggcatgaacccgatggatctgaaacgcggtatcgacaaagctgtcgcttctgccgttgaagagctgaaagcgctctccgtaccgtgctctgactctaaagctatcgctcaggttggtaccatctccgctaactccgacgaaaccgtaggtaaactgatcgctgaagcgatggataaagtcggtaaagaaggcgtgatcaccgttgaagacggtaccggtctgcaggacgagctggacgtggttgaaggtatgcagttcgaccgtggctacctctccccttacttcatcaacaagccggaaactggcgcagtagaactggaaagcccgttcatcctgctggctgataaaaaaatctccaacatccgcgaaatgctgccggttctcgaagccgttgcgaaagcaggcaaaccgctgctgatcatcgctgaagatgtggaaggcgaagcgctggcaactctggtagttaacaccatgcgcggcatcgtgaaagtggctgcggtgaaagcaccgggcttcggcg
>TX7
ttctggataaatcttttggtgcaccgaccatcacgaaagatggcgtgtccgttgcgcgtgaaatcgaactggaagacaagttcgaaaacatgggcgcgcagatggtgaaagaagtggcctctaaagcgaacgacgctgcaggcgacggcaccaccaccgcaaccgtactggcgcagtcaatcatcaccgaaggcctgaaagctgtggcagcgggcatgaacccgatggatctgaagcgcggtatcgaccaggcggttatcgccgcggttgaacagctgaaagcgctctccgtgccttgctccgactccaaagctatcgctcaggtcggcaccatttccgccaactccgatgaaagcgtcggcaccctgatcgcccaggcgatggaaaaagtgggtaaagaaggcgtgatcaccgttgaagaaggcaccggtctgcaggacgagctggacgtggttgaaggtatgcagttcgatcgcggctacctctctccgtacttcatcaacaagccggaaacgggcgccgttgagctggaatcaccgttcatcctgctggctgacaaaaaaatctccaacatccgcgaaatgctgccggtgctggaagccgtggcgaaagcaggcaaaccgctgctgatcgttgctgaagacgtggaaggcgaagcgctggcgactctggtggtcaaca
>12VB493046
ttctggataaatcttttggtgcaccgaccatcactaaagatggtgtttctgtggcacgtgaaatcgagctggaagacaagttcgagaacatgggtgcgcagatggtgaaagaagtcgcttctaaagctaacgacgcagcaggcgacggcaccaccaccgctaccgttctggcacaggctatcgtcaacgaaggcctgaaagccgtcgcggcgggcatgaacccaatggatctgaagcgcggtatcgataaagccgttgcagcagccgttgaagagctgaaaaccctgtctgtaccatgccaggattcccgcgctatcgcgcaggtaggtaccatttctgccaactccgatgaaagcgtcggtaccctgatcgctcaggcgatggacaaagtgggtaaagaaggcgtgatcaccgttgaagaaggcaccggtctgcaggacgagctggacgtggttgaaggtatgcagtttgaccgtggctacctgtctccgtacttcatcaacaagccagaaaccggtgcagtggagctggaaagcccattcatcctgctggctgacaagaaaatc
>16BD751234
nnttgcgcgcgtaatgttgcgtggcgtgacgtactggcagatgcagtaaaagttaccctgggcccgaaaggccgtaacgtggttctggataaatcttttggtgcaccgaccatcactaaagatggtgtctctgttgcgcgtgaaatcgagctggaagacaagttcgaaaacatgggcgcacagatggtgaaagaagtggcctctaaagcgaacgacgctgcgggcgacggtaccaccactgcaaccgttctggcgcagtccatcatcaccgaaggcctgaaagccgttgcggcgggcatgaacccgatggatctgaagcgcggtatcgaccaggcggttatcgctgcggttgaagaactgaaaaaactgtctgtgccttgctcagactctaaagccattgctcaggttggtaccatctctgcgaactccgatgaaaccgtgggtacactgattgctcaggcaatggaaaaagtgggcaaagaaggcgttatcaccgttgaagaaggcaccggtctgcaagacgagctggacgtggttgaaggtatgcagtttgatcgtggctacctgtctccttacttcatcaacaagccagagacgggcgcaattgagctggaatcaccgttcatcctgctggctgacaagaaaatttctaacatccgtgaaatgctgccagtgctggaagccgttgcgaaagccggtaaacctctgctgatcatcgcggaagacgtcgaaggcgaagcgctggcgaccctggtggttaacaccatgcgcggtatcgtgaaagtggctgcggttaaagcgcctggcttcggcgaccgtcgtaaagccatgctgcaggatatcgctatcctgaccggtggtaccgttatctctgaagagatcggtatggaactggagaaagcagccctggaagatctgggtcaggcgaagcgtgtggtgatcaacaaagacaccaccnccatcattgatggcgtaggtgaagaggctactattcagggccgcgtaacccagattcgtcagcagatcgaagaagccacgtctgactacgacaaagaaaaactgcaggagcgcgtcgcgaaactggcaggcggtgttgccgtactgaaagtgggcgcagcaactgaagttgaaatgaaagagaaaaaagcccgcgttgaagatgccctgcacgcaacccgtgctgcggtagaagaaggcgtggttgcgggtggtggtgtggcgctgttcgcgtgcagcactctaccagtggtgcaaaac
>16BF887461
nntttagctgcgtaatgctgcgcggcgtgacgtactggcagatgcagtaaaagttaccctgggcccgaaaggccgtaacgtggttctggataaatcttttggtgcaccgaccatcactaaagatggcgtgtccgtagcgcgtgaaatcgagctggaagacaagttcgaaaacatgggcgcgcagatggtgaaagaagtcgcttctaaagctaacgacgcagcgggcgacggcaccaccaccgcaaccgtactggcgcagtctatcgttaacgaaggtctgaaagctgtagctgcaggcatgaatccgatggttctgaagcgcggtatcgacaaagcggttatcgccgctgttgagcagctgaaagcgctgtccgtaccttgctctgactctaaagctatcgctcaggtcggcaccatttccgctaactccgatgaaagcgtcggcaccctgatcgcgcaggcgatggaaaaagtgggtaaagaaggcgtgatcaccgttgaagaaggcaccggtctgcaggacgagctggacgtggttgaaggtatgcagttcgatcgcggctacctctctccgtacttcatcaacaagccggaaaccggcgccgttgagctggaatcaccgttcatcctgctggccgacaaaaaaatctccaacatccgcgaaatgctgccggtgctggaagccgttgctaaagcaggcaaaccgctgctgatcgtcgctgaagacgtagaaggcgaagcgctggcaacgctggtggtcaacaccatgcgcggcatcgtgaaagtggctgcagtgaaagcgccgggcttcggcgaccgtcgtaaagccatgctgcaggatatcgctattctgaccggcggtaccgttatctctgaagagatcggtatggagctgggaaaagcggcgctggaagatctgggccaggcgaagcgtgtagtgatcaacaangacaccactaccatcatcgatggcgtgggcgaagagtctgctatttctggccgcgtgacgcagattcgtcagcagatcgaagaagcgacctctgactacgacaaagaaaaactgcaggagcgcgtagcgaaactggcaggcggcgttgccgttctgaaagtgggcgcagcaactgaagttgaaatgaaagagaagaaagcgcgcgttgaagatgccctgcacgcaacccgtgctgcggtagaagaaggcgtggtagctggcggcggcgtagcgctggtgcgcgagcggcacagctgctactgcgccgaatccn
>16DB688514
nnttgcgcgcgtaatgctgcgtggcgtgacgtactggcagatgcagtaaaagttaccctgggtcctaaaggccgtaacgtagtcctggataaatcttttggtgcaccgaccatcactaaagatggtgtttctgttgcacgtgaaatcgagctggaagacaagttcgagaacatgggcgcgcagatggtgaaagaagttgcctctaaagcgaacgacgctgcgggcgacggtaccaccactgcaaccgtactggcacagtctatcatcaccgaaggcctgaaagcggtcgcagcgggtatgnacccgatggacttgaagcgcggtattgaccaggctgttatcgctgcggttgagaaactgaaagcgctgtctgttccttgctctgactctaaagcgattgcgcaggtaggtactatctctgctaactccgatgaaaccgtgggccagttgattgctcaggcgatggagaaagtgggtaaagaaggcgtgatcaccgttgaagaaggcaccggcctgcaggatgagctggatgtggttgaaggtatgcagtttgatcgcggctacctgtcaccttacttcatcaacaagccagaaaccggtgcgattgaactggaatctccgttcatcctgctggctgacaagaaaatctctaacatccgtgaaatgctgccagtgctggaagccgttgcgaaagccggcaaaccactgctgatcatcgcggaagatgttgaaggcgaagcgctggcaacactggtggttaacaccatgcgcggcatcgtgaaagtggctgcggttaaagcaccaggcttcggcgaccgtcgtaaagctatgctgcaggatatcgctatcctgaccggtggtaccgtaatctctgaagagatcggtatggaactggagaaagcggctctggaagatctgggccaggcaaaacgcgttgtgatcaacaaagacaccaccaccatcatcgacggtgtgggtgaagaagcgacaattcagggccgtgtaacccagattcgtcagcagatcgaagaagcaacgtctgactacgacaaagaaaaactgcaggagcgcgtagcgaaactggcaggcggcgtagccgttctgaaagtaggcgcagcaactgaagttgaaatgaaagagaagaaagcccgcgttgaagatgcgctgcacgcaacccgtgctgccgttgaagaaggtgtggttgctggtggtggtgtggcgctgttcgcgtgcagcacagctggtattccgtcacatccn
>16MB259464
nncctggctgcgtaatgctgcgcggcgtgacgtactggcagatgcagtaaaagttaccctgggcccgaaaggccgtaacgtggttctggataaatcttttggtgcaccgaccatcactaaagatggcgtgtccgtagcgcgtgagatcgaactggaagacaagttcgaaaacatgggcgcgcagatggtgaaagaagttgcctctaaagcgaacgacgcagcaggcgacggtaccaccaccgcaaccgtactggctcagtcaatcatcaccgaaggcctgaaagctgtggctgcgggtatgaacccgatggatctgaagcgcggtatcgaccaggccgttatcgcggcggttgagcagctgaaagcgctgtccgttccttgctcagactctaaagctatcgcccaggtcggcaccatttccgctaactccgatgagagcgtcggtaccctgatcgcccaggcgatggaaaaagtgggtaaagaaggcgttatcaccgttgaagaaggcaccggtctgcaggacgagctggacgtagttgaaggtatgcagtttgaccgcggctacctctctccgtacttcatcaacaagccggaaaccggcgcagttgaactggaatcgccgttcatcctgctggctgacaagaaaatctccaacatccgcgaaatgctgccggtgctggaagccgtggctaaagcaggcaaaccgctgctgatcgttgctgaagacgttgaaggcgaagcgctggcgacgctggtggtcaacaccatgcgcggcatcgtaaaagtcgctgcggtgaaagcgccgggctttggcgatcgtcgtaaagcaatgctgcaggatatcgctatcctgactggcggtaccgttatctctgaagagatcggtatggagctggaaaaagcggcgctggaagatctgggccaggcaaaacgcgttgtgatcaacaaagacaccaccaccatcatcgacggtgtgggtgaagaggcgacgattcagggccgcgtaacccagattcgtcagcagatcgaagaagcgacctctgactacgacaaagaaaaactgcaggagcgcgtagcgaaactggcaggcggcgtggccgttctgaaagtaggcgcagcaactgaagttgaaatgaaagagaagaaagcccgcgttgaagatgccctgcacgcgacccgtgctgcggtagaagaaggcgtggtagcgggcggcggcgtagcgctggttcgcgtgcagcacagtggccatctgcgtcacctcccnn
>17BE3618
nntttcgctgcgtaatgctgcgcggcgtgacgtactggcagatgcagtaaaagttaccctgggcccgaaaggccgtaacgtggttctggataaatcttttggtgcaccgaccatcactaaagatggcgtgtccgtagcgcgtgagatcgaactggaagacaagttcgaaaacatgggcgcgcagatggtgaaagaagttgcctctaaagcgaacgacgcagcaggcgacggtaccaccaccgcaaccgtactggctcagtcaatcatcaccgaaggcctgaaagctgtggctgcgggtatgaacccgatggatctgaagcgcggtatcgaccaggccgttatcgcggcggttgagcagctgaaagcgctgtccgttccttgctcagactctaaagctatcgcccaggtcggcaccatttccgctaactccgatgagagcgtcggtaccctgatcgcccaggcgatggaaaaagtgggtaaagaaggcgttatcaccgttgaagaaggcaccggtctgcaggacgagctggacgtagttgaaggtatgcagtttgaccgcggctacctctctccgtacttcatcaacaagccggaaaccggcgcagttgaactggaatcgccgttcatcctgctggctgacaagaaaatctccaacatccgcgaaatgctgccggtgctggaagccgtggctaaagcaggcaaaccgctgctgatcgttgctgaagatgttgaaggcgaagcgctggcgacgctggtggtcaacaccatgcgcggcatcgtaaaagtcgctgcggtgaaagcgccgggcttcggcgatcgtcgtaaagcaatgctgcaggatatcgctatcctgactggcggtaccgttatctctgaagagatcggtatggagctggaaaaagcggcgctggaagatctgggccaggcaaaacgcgttgtgatcaacaaagacaccaccaccatcatcgacggtgtgggtgaagaggcgacgattcagggccgcgtaacccagattcgtcagcagatcgaagaagcgacctctgactacgacaaagaaaaactgcaggagcgcgtagcgaaactggcaggcggcgtggccgtgctgaaagtaggcgcagcaactgaagttgaaatgaaagagaagaaagcccgcgttgaagatgccctgcacgcgacccgtgctgcggtagaagaaggcgtggtagcgggcggcggcgtagcgctggttcgcgtgcagcacagctgccatttggtgcaacttn
>17BG299761-2
nnccttagcgcgtaatgctgcgtggcgtgacgtactggcagatgcagtaaaagttaccctgggtcctaaaggccgtaacgtagtcctggataaatcttttggtgcaccgaccatcactaaagatggtgtttctgtggcacgtgaaatcgagctggaagacaagttcgagaacatgggcgcgcagatggtgaaagaagttgcctctaaagcgaacgacgctgcgggcgacggtaccaccactgcaaccgtactggcacagtctatcatcaccgaaggcctgaaagcggtcgcagcgggtatgaacccgatggacctgaancgcggtattgaccaggctgttatcgctgcggttgagaaactgaaagcgctgtctgttccttgctctgactctaaagcgattgcgcaggtaggtactatctctgctaactccgatgaaaccgtgggccagttgattgctcaggcgatggagaaagtgggtaaagaaggtgtgatcaccgttgaagaaggcaccggcctgcaggatgagctggatgtggttgaaggtatgcagtttgatcgcggctacctgtcaccttacttcatcaacaagccagaaacgggtgcgattgaactggaatctccgttcatcctgctggctgacaagaaaatctctaacatccgtgaaatgctgccagtgctggaagccgttgcgaaagccggcaaaccactgctgatcatcgcggaagatgttgaaggcgaagcgctggcaacactggtggttaacaccatgcgcggcatcgtgaaagtggctgcggttaaagcaccaggcttcggcgaccgtcgtaaagctatgctgcaggatatcgctatcctgaccggtggtaccgtaatctctgaagagatcggtatggaactggagaaagcggctctggaagatctgggccaggcaaaacgcgttgtgatcaacaaagacaccaccaccatcatcgacggtgtgggtgaagaagcgacaattcagggccgtgtaacccagattcgtcagcagatcgaagaagcaacgtctgactacgacaaagaaaaactgcaggaacgcgtagcgaaactggcaggcggcgtagccgttctgaaagtaggcgcagcaactgaagttgaaatgaaagagaagaaagcccgcgttgaagatgcgctgcacgcaacccgtgctgctgtagaagaaggtgtggttgctggtggtggtgtggcgctggttcgcgtgcagcacagctggtatctcgtccccctcn
>17DB268518
nnttgcgcgcgtaatgctgcgtggcgtgacgtactggcagatgcagtaaaagttaccctgggtcctaaaggccgtaacgtagtcctggataaatcttttggtgcaccgaccatcactaaagatggtgtttctgttgcacgtgaaatcgagctggaagacaagttcgagaacatgggcgcgcagatggtgaaagaagttgcctctaaagcgaacgacgctgcgggcgacggtaccaccactgcaaccgtactggcacagtctatcatcaccgaaggcctgaaagcggtcgcagcgggtatgaacccgatggacctgaagcgcggtattgaccaggctgttatcgctgcggttgagaaactgaaagcgctgtctgttccttgctctgactctaaagcgattgcgcaggtaggtactatctctgctaactccgatgaaaccgtgggccagttgattgctcaggcgatggagaaagtgggtaaagaaggcgtgatcaccgttgaagaaggcaccggcctgcaggatgagctggatgtggttgaaggtatgcagtttgatcgcggctacctgtcaccttacttcatcaacaagccagaaaccggtgcgattgaactggaatctccgttcatcctgctggctgacaagaaaatctctaacatccgtgaaatgctgccagtgctggaagccgttgcgaaagccggcaaaccactgctgatcatcgcggaagatgttgaaggcgaagcgctggcaacactggtggttaacaccatgcgcggcatcgtgaaagtggctgcggttaaagcaccaggcttcggcgaccgtcgtaaagctatgctgcaggatatcgctatcctgaccggtggtaccgtaatctctgaagagatcggtatggaactggagaaagcggctctggaagatctgggccaggcaaaacgcgttgtgatcaacaaagacaccaccaccatcatcgacggtgtgggtgaagaagcgacaattcagggccgtgtaacccagattcgtcagcagatcgaagaagcaacgtctgactacgacaaagaaaaactgcaggaacgcgtagcgaaactggcaggcggcgtagccgttctgaaagtaggcgcagcaactgaagttgaaatgaaagagaagaaagcccgcgttgaagatgcgctgcacgcaacccgtgctgctgtagaagaaggtgtggttgctggtggtggtgtggcgctggttcgcgggcagcacagctgtgatcgcggcgcctcccn
>17DB651035
nnnttgcgcgcgtaatgctgcgtggcgtgacgtactggcagatgcagtaaaagttaccctgggcccaaaaggccgtaacgtggttctggataaatcttttggtgcaccgaccatcactaaagatggtgtttctgtggcacgtgaaatcgaactggaagacaagttcgagaacatgggcgcgcagatggtgaaagaagttgcctctaaagcgaacgacgctgcgggcgacggtaccaccactgctaccgtactggcgcagtctatcatcaccgaaggcctgaaagccgttgccgcgggtatgaacccgatggacctgaagcgcggtatcgaccaggcagttatcgctgcggttgagaaactgaaagcgctgtctgtaccgtgctcagactctaaagcgattgcgcaggtaggtaccatctctgctaactccgatgaaaccgtgggccagctgattgctcaggcgatggagaaagtcggtaaagaaggcgtgatcaccgttgaagaaggcaccggcctgcaggacgagctggatgtggtagaaggtatgcagttcgatcgcggttacctgtcaccttacttcatcaacaaaccagaaaccggtgcgattgaactggaatctccgttcatcctgctggctgacaagaaaatctctaacatccgtgaaatgctgccagtgctggaagccgtggcgaaagccggcaaaccactgctgatcatcgcggaagacgtagaaggcgaagcgctggctaccctggtggttaacaccatgcgcggcatcgtgaaagtagctgcggttaaagcaccaggcttcggcgaccgtcgtaaagccatgctgcaggatatcgctatcctgaccggtggtactgtgatttctgaagagatcggcatggagctggaaaaagcagctctggaagatctgggtcaggcaaaacgcgttgtgatcaacaaagacaccaccaccatcatcgacggtgtgggtgaagaagcgacgattcagggtcgtgttacccagattcgtcagcagatcgaagaagccacttctgactacgacaaagaaaaactgcaggagcgtgtcgctaaactggcaggcggcgttgccgttctgaaagtgggcgcagcaactgaagttgaaatgaaagagaagaaagcccgcgttgaagatgccctgcatgcaacccgtgctgcggtagaagaaggtgtggttgctggtggtggtgtggcgctgttcgcgtgcagcccagtggccatatgctcagaatcn
>17IE68873
nntttcgctgcgtaatgctgcgcggcgtgacgtactggcagatgcagtaaaagttaccctgggcccgaaaggccgtaacgtggttctggataaatcttttggtgcaccgaccatcactaaagatggcgtgtccgtagcgcgtgagatcgaactggaagacaagttcgaaaacatgggcgcgcagatggtgaaagaagttgcctctaaagcgaacgacgcagcaggcgacggtaccaccaccgcaaccgtactggctcagtcaatcatcaccgaaggcctgaaagctgtggctgcgggtatgaacccgatggatctgaagcgcggtatcgaccaggccgttatcgcggcggttgagcagctgaaagcgctgtccgttccttgctcagactctaaagctatcgcccaggtcggcaccatttccgctaactccgatgagagcgtcggtaccctgatcgcccaggcgatggaaaaagtgggtaaagaaggcgttatcaccgttgaagaaggcaccggtctgcaggacgagctggacgtagttgaaggtatgcagtttgaccgcggctacctctctccgtacttcatcaacaagccggaaaccggcgcagttgaactggaatcgccgttcatcctgctggctgacaagaaaatctccaacatccgcgaaatgctgccggtgctggaagccgtggctaaagcaggcaaaccgctgctgatcgttgctgaagacgttgaaggcgaagcgctggcgacgctggtggtcaacaccatgcgcggcatcgtaaaagtcgctgcggtgaaagcgccgggctttggcgatcgtcgtaaagcaatgctgcaggatatcgctatcctgactggcggtaccgttatctctgaagagatcggtatggagctggaaaaagcggcgctggaagatctgggccaggcaaaacgcgttgtgatcaacaaagacaccaccaccatcatcgacggtgtgggtgaagaggcgacgattcagggccgcgtaacccagattcgtcagcagatcgaagaagcgacctctgactacgacaaagaaaaactgcaggagcgcgtagcgaaactggcaggcggcgtggccgttctgaaagtaggcgcagcaactgaagttgaaatgaaagagaagaaagcccgcgttgaagatgccctgcacgcgacccgtgctgcggtagaagaaggcgtggtagcgggcggcggcgtagcgctgttcgcgttgcagcacagctgccatctgcgtcgcctcccnn
>17IE403177
nnttgcgcgcgtaatgctgcgtggcgtgacgtactggcagatgcagtaaaagttaccctgggcccgaaaggccgtaacgtggttctggataaatcttttggtgcaccgaccatcactaaagatggtgtttctgtggcacgtgaaatcgaactggaagacaagttcgagaacatgggcgcgcagatggtgaaagaagttgcctctaaagcgaacgacgctgcgggcgacggtaccaccactgctaccgtactggcgcagtctatcatcaccgaaggcctgaaagccgttgccgcgggtatgaacccgatggacctgaagcgcggtatcgaccaggcagttatcgctgcggttgagaaactgaaagcgctgtctgtaccgtgctcagactctaaagcgattgcgcaggtaggtaccatctctgctaactccgatgaaaccgtgggccagctgattgctcaggcgatggagaaagtcggtaaagaaggcgtgatcactgttgaagaaggcaccggcctgcaggacgagctggatgtggtagaaggtatgcagttcgatcgcggttacctgtcaccttacttcatcaacaaaccagaaaccggtgcgattgaactggaatctccgttcatcctgctggctgacaagaaaatttctaacatccgtgaaatgctgccagtgctggaagccgtggcgaaagccggcaaaccactgctgatcatcgcggaagacgtagaaggcgaagcgctggctaccctggtggttaacaccatgcgcggcatcgtgaaagtagctgcggttaaagcaccaggcttcggcgaccgtcgtaaagccatgctgcaggatatcgctatcctgaccggtggtactgtgatttctgaagagatcggcatggagctggaaaaagcagctctggaagatctgggtcaggcaaaacgcgttgtgatcaacaaagacaccaccaccatcatcgacggtgtgggtgaagaagcgacgattcagggccgtgtgacccagattcgtcagcagatcgaagaagccacttctgactacgacaaagaaaaactgcaggagcgtgtcgctaaactggcaggcggcgttgccgttctgaaagtgggcgcagcaactgaagttgaaatgaaagagaagaaagcccgcgttgaagatgccctgcacgcaacccgtgctgcggtagaagaaggtgtggttgctggtggtggtgtggcgctgttcgcgtgcagcccagctgccgatcgctgcaacttc
>17IE565985
nnttcgctgcgtaatgctgcgcggcgtgacgtactggcagatgcagtaaaagttaccctgggcccgaaaggccgtaacgtggttctggataaatcttttggtgcaccgaccatcactaaagatggcgtgtccgtagcgcgtgagatcgaactggaagacaagttcgaaaacatgggcgcgcagatggtgaaagaagttgcctctaaagcgaacgacgcagcaggcgacggtaccaccaccgcaaccgtactggctcagtcaatcatcaccgaaggcctgaaagctgtggctgcgggtatgaacccgatggatctgaagcgcggtatcgaccaggccgttatcgcggcggttgagcagctgaaagcgctgtccgttccttgctcagactctaaagctatcgcccaggtcggcaccatttccgctaactccgatgagagcgtcggtaccctgatcgcccaggcgatggaaaaagtgggtaaagaaggcgttatcaccgttgaagaaggcaccggtctgcaggacgagctggacgtagttgaaggtatgcagtttgaccgcggctacctctctccgtacttcatcaacaagccggaaaccggcgcagttgaactggaatcgccgttcatcctgctggctgacaagaaaatctccaacatccgcgaaatgctgccggtgctggaagccgtggctaaagcaggcaaaccgctgctgatcgttgctgaagatgttgaaggcgaagcgctggcgacgctggtggtcaacaccatgcgcggcatcgtaaaagtcgctgcggtgaaagcgccgggcttcggcgatcgtcgtaaagcaatgctgcaggatatcgctatcctgactggcggtaccgttatctctgaagagatcggtatggagctggaaaaagcggcgctggaagatctgggccaggcaaaacgcgttgtgatcaacaaagacaccaccaccatcatcgacggtgtgggtgaagaggcgacgattcagggccgcgtaacccagattcgtcagcagatcgaagaagcgacctctgactacgacaaagaaaaactgcaggagcgcgtagcgaaactggcaggcggcgtggccgtgctgaaagtaggcgcagcaactgaagttgaaatgaaagagaagaaagcccgcgttgaagatgccctgcacgcgacccgtgctgcggtagaagaaggcgtggtagcgggcggcggcgtagcgctgttcgcgtgcagcacagtggccatatgctcaacatn
>17MB171522-1
nnttgcgcgcgtaatgctgcgtggcgtgacgtactggcagatgcagtaaaagttaccctgggtcctaaaggccgtaacgtagtcctggataaatcttttggtgcaccgaccatcactaaagatggtgtttctgtggcacgtgaaatcgagctggaagacaagttcgagaacatgggcgcgcagatggtgaaagaagttgcctctaaagcgaacgacgctgcgggcgacggtaccaccactgcaaccgtactggcacagtctatcatcaccgaaggcctgaaagcggtcgcagcgggtatgaacccgatggacctgaagcgcggtattgaccaggctgttatcgctgcggttgagaaactgaaagcgctgtctgttccttgctctgactctaaagcgattgcgcaggtaggtactatctctgctaactccgatgaaaccgtgggccagttgattgctcaggcgatggagaaagtgggtaaagaaggcgtgatcaccgttgaagaaggcaccggcctgcaggatgagctggatgtggttgaaggtatgcagtttgatcgcggctacctgtcaccttacttcatcaacaagccagaaaccggtgcgattgaactggaatctccgttcatcctgctggctgacaagaaaatctctaacatccgtgaaatgctgccagtgctggaagccgttgcgaaagccggcaaaccactgctgatcatcgcggaagatgttgaaggcgaagcgctggcaacactggtggttaacaccatgcgcggcatcgtgaaagtggctgcggttaaagcaccaggcttcggcgaccgtcgtaaagctatgctgcaggatatcgctatcctgaccggtggtaccgtaatctctgaagagatcggtatggaactggagaaagcggctctggaagatctgggccaggcaaaacgcgttgtgatcaacnaagacaccaccaccatcatcgacggtgtgggtgaagaagcgacaattcagggccgtgtaacccagattcgtcagcagatcgaagaagcaacgtctgactacgacaaagaaaaactgcaggagcgcgtagcgaaactggcaggcggcgtagccgttctgaaagtaggcgcagcaactgaagttgaaatgaaagagaagaaagcccgcgttgaagatgcgctgcacgcaacccgtgctgccgttgaagaaggtgtggttgctggtggtggtgggcgctgttcgcgtggcagcacagctgtatctccgtcacctccnn
>17MB171522-2
nncctacgcgtgtgaagctgcgcggcgtaacgtactggcagatgcagtaaaagttaccctgggcccaaaaggccgtaacgtagtactggataaatctttcggtgcaccgaccatcactaaagatggcgtttccgtagcacgtgaaatcgaactggaagacaagtttgagaacatgggcgcgcagatggtgaaagaagttgcctctaaagcgaacgacgctgcaggcgatggtaccaccaccgcgaccgtgctggcacagtccattatcaccgaaggcctgaaagccgttgcggcgggcatgaacccgatggatctgaaacgcggtatcgaccaggcggttatcgctgcggttgaacagctgaaaaacctttctgttccttgctccgactctaaagcgattgctcaggtgggtaccatctctgcaaactccgatgaaaccgtcggtatgctgattgcgcaggcaatggagaaagtaggtaaagaaggcgttatcaccgttgaagaaggcaccggcctgcaggacgagttggacgtggttgaaggtatgcagttcgaccgtggttacctctctccttacttcatcaacaagccggaaactggcgctatcgaattagatagcccattcatcctgctggctgataagaaaatctctaacattcgcgaactgctgccagtactggaagcggttgctaaatcaagcaagcctctgctgatcatcgctgaagatgttgaaggcgaagcgctggcaacgctggtggttaacaccatgcgcggcatcgtgaaagtggctgcggttaaagcacctggctttggcgatcgtcgtaaggcgatgctgcaggatatcgctatcctgaccggcggtaccgtgatctctgaagagatcggtatggagctggaaaaaggcacgctggaagatatgggccangcgaagcgcgttgtaatcaacaaagacaccaccatcatcattgatggcgtcggcgaagaaaccgccatcaacggtcgtgtctcgcagattcgtcagcagatggaagaagccacctctgattacgacaaagaaaaactgcaggagcgcgtagcgaaactggcaggcggcgttgccgttctgaaagtaggcgcagccactgaagttgaaatgaaagagaagaaagcgcgcgttgaagatgctctgcatgcaacccgtgcagcggtagaagaaggtgtggtagcaggcggcggcgttgcgctgttcgcgagctctaaactttgaatgcggcaaatcn
>17VB530109
nnnttcgctgcgtaatgctgcgcggcgtgacgtactggcagatgcagtaaaagttaccctgggcccgaaaggccgtaacgtggttctggataaatcttttggtgcaccgaccatcactaaagatggcgtgtccgtagcgcgtgagatcgaactggaagacaagttcgaaaacatgggcgcgcagatggtgaaagaagttgcctctaaagcgaacgacgcagcaggcgacggtaccaccaccgcaaccgtactggctcagtcaatcatcaccgaaggcctgaaagctgtggctgcgggtatgaacccgatggatctgaagcgcggtatcgaccaggccgttatcgcggcggttgagcagctgaaagcgctgtccgttccttgctcagactctaaagctatcgcccaggtcggcaccatttccgctaactccgatgagagcgtcggtaccctgatcgcccaggcgatggaaaaagtgggtaaagaaggcgttatcaccgttgaagaaggcaccggtctgcaggacgagctggacgtagttgaaggtatgcagtttgaccgcggctacctctctccgtacttcatcaacaagccggaaaccggcgcagttgaactggaatcgccgttcatcctgctggctgacaagaaaatctccaacatccgcgaaatgctgccggtgctggaagccgtggctaaagcaggcaaaccgctgctgatcgttgctgaagacgttgaaggcgaagcgctggcgacgctggtggttaacaccatgcgcggcatcgtaaaagtcgctgcggtgaaagcgccgggcttcggcgatcgtcgtaaagcaatgctgcaggatatcgctatcctgactggcggtaccgttatctctgaagagatcggtatggagctggaaaaagcggcgctggaagatctgggccaggcaaaacgcgttntgatcaacaaagacaccaccaccatcatcgacggtgtgggtgaagaggcgacgattcagggccgcgtaacccagattcgtcagcagatcgaagaagcgacctctgactacgacaaagaaaaactgcaggagcgcgtagcgaaactggcaggcggcgtggccgttctgaaagtaggcgcagcaactgaagttgaaatgaaagagaagaaagcccgcgttgaagatgccctgcacgcgacccgtgctgcggtagaagaaggcgtggtagcgggcggcggcgtagcgctggttcgcgtgcagcacagctgccatctgcgtcaactccnn
>17VB556491
nnnttgcgcgcgtaatgctgcgtggcgtgacgtactggcagatgcagtaaaagttaccctgggtcctaaaggccgtaacgtagtcctggataaatcttttggtgcaccgaccatcactaaagatggtgtttctgttgcacgtgaaatcgagctggaagacaagttcgagaacatgggcgcgcagatggtgaaagaagttgcctctaaagcgaacgacgctgcgggcgacggtaccaccactgcaaccgtactggcacagtctatcatcaccgaaggcctgaaagcggtcgcagcgggtatgaacccgatggacctgaagcgcggtattgaccaggctgttttggttggggttgagaaactgaaagcgctgtctgttccttgctctgactctaaagcgattgcgcaggtaggtactatctctgctaactccgatgaaaccgtgggccagttgattgctcaggcgatggagaaagtgggtaaagaaggcgtgatcaccgttgaagaaggcaccggcctgcaggatgagctggatgtggttgaaggtatgcagtttgatcgcggctacctgtcaccttacttcatcaacaagccagaaaccggtgcgattgaactggaatctccgttcatcctgctggctgacaagaaaatctctaacatccgtgaaatgctgccagtgctggaagccgttgcgaaagccggcaaaccactgctgatcatcgcggaagatgttgaaggcgaagcgctggcaacactggtggttaacaccatgcgcggcatcgtgaaagtggctgcggttaaagcaccaggcttcggcgaccgtcgtaaagctatgctgcaggatatcgctatcctgaccggtggtaccgtaatctctgaagagatcggtatggaactggagaaagcggctctggaagatctgggccaggcaaaacgcgttgtgatcaacaaagacaccaccaccatcatcgacggtgtgggtgaagaagcgacaattcagggccgtgtaacccagattcgtcagcagatcgaagaagcaacgtctgactacgacaaagaaaaactgcaggagcgcgtagcgaaactggcaggcggcgtagccgttctgaaagtaggcgcagcaactgaagttgaaatgaaagagaagaaagcccgcgttgaagatgcgctgcacgcaacccgtgctgccgttgaagaaggtgtggttgctggtggtggtgggcgctgttcgcgtggcagcacagctggtattgctgcacctccn
>16GB300243
nnnttcgctgcgtaatgctgcgcggcgtgacgtactggcagatgcagtaaaagttaccctgggcccgaaaggccgtaacgtggttctggataaatcttttggtgcaccgaccatcactaaagatggcgtgtccgtagcgcgtgagatcgaactggaagacaagttcgaaaacatgggcgcgcagatggtgaaagaagttgcctctaaagcgaacgacgcagcaggcgacggtaccaccaccgcaaccgtactggctcagtcaatcatcaccgaaggcctgaaagctgtggctgcgggtatgaacccgatggatctgaagcgcggtatcgaccaggccgttatcgcggcggttgagcagctgaaagcgctgtccgttccttgctcagactctaaagctatcgcccaggtcggcaccatttccgctaactccgatgagagcgtcggtaccctgatcgcccaggcgatggaaaaagtgggtaaagaaggcgttatcaccgttgaagaaggcaccggtctgcaggacgagctggacgtagttgaaggtatgcagtttgaccgcggctacctctctccgtacttcatcaacaagccggaaaccggcgcagttgaactggaatcgccgttcatcctgctggctgacaagaaaatctccaacatccgcgaaatgctgccggtgctggaagccgtggctaaagcaggcaaaccgctgctgatcgttgctgaagacgttgaaggcgaagcgctggcgacgctggtggtcaacaccatgcgcggcatcgtaaaagtcgctgcggtgaaagcgccgggctttggcgatcgtcgtaaagcaatgctgcaggatatcgctatcctgactggcggtaccgttatctctgaagagatcggtatggagctggaaaaagcggcgctggaagatctgggccaggcaaaacgcgttgtgatcaacaaagacaccaccaccatcatcgacggtgtgggtgaagaggcgacgattcagggccgcgtaacccagattcgtcagcagatcgaagaagcgacctctgactacgacaaagaaaaactgcaggagcgcgtagcgaaactggcaggcggcgtggccgttctgaaagtaggcgcagcaactgaagttgaaatgaaagagaagaaagcccgcgttgaagatgccctgcacgcgacccgtgctgcggtagaagaaggcgtggtagcgggcggcggcgtagcgctgttcgcgtgcagcacagtggccatctgcgtcaactcccn
>16GB504195
nnncctggcagcgtaatgctgcgcggcgtgacgtactggcagatgcagtagaagttaccctgggcccgaaaggccgtaacgtggttctggataaatcttttggtgcaccgaccatcactaaatatggcgtgtccgtagcgcgtgagatcgaactggaagacaagttcgaaaacatgggcgcgcagatggtgaaagaagttgcctctaaagcgaacgacgcagcaggcgacggtaccaccaccgcaaccgtactggctcagtcaatcatcaccgaaggcctgaaagctgtggctgcgggtatgaacccgatggatctgaagcgcggtatcgaccaggccgttatcgcggcggttgagcagctgaaagcgctgtccgttccttgctcagactctaaagctatcgcccaggtcggcaccatttccgctaactccgatgagagcgtcggtaccctgatcgcccaggcgatggaaaaagtgggtaaagaaggcgttatcaccgttgaagaaggcaccggtctgcaggacgagctggacgtagttgaaggtatgcagtttgaccgcggctacctctctccgtacttcatcaacaagccggaaaccggcgcagttgaactggaatcgccgttcatcctgctggctgacaagaaaatctccaacatccgcgaaatgctgccggtgctggaagccgtggctaaagcaggcaaaccgctgctgatcgttgctgaagacgttgaaggcgaagcgctggcgacgctggtggtcaacaccatgcgcggcatcgtaaaagtcgctgcggtgaaagcgccgggctttggcgatcgtcgtaaagcaatgctgcaggatatcgctatcctgactggcggtaccgttatctctgaagagatcggtatggagctggaaaaagcggcgctggaagatctgggccaggcaaaacgcgttgtgatcaacaaagacaccaccaccatcatcgacggtgtgggtgaagaggcgacgattcagggccgcgtaacccagattcgtcagcagatcgaagaagcgacctctgactacgacaaagaaaaactgcaggagcgcgtagcgaaactggcaggcggcgtggccgttctgaaagtaggcgcagcaactgaagttgaaatgaaagagaagaaagcccgcgttgaagatgccctgcacgcgacccgtgctgcggtagaagaaggcgtggtagcgggcggcggcgtagcgctgttcgcgttgcagcacagcggccatttgggcagcctccnnn
>17IE656463
nnttggctgcgtaatgctgcgcggcgtgacgtactggcagatgcagtaaaagttaccctgggcccgaaaggccgtaacgtggttctggataaatcttttggtgcaccgaccatcactaaagatggcgtgtccgtagcgcgtgagatcgaactggaagacaagttcgaaaacatgggcgcgcagatggtgaaagaagttgcctctaaagcgaacgacgcagcaggcgacggtaccaccaccgcaaccgtactggctcagtcaatcatcaccgaaggcctgaaagctgtggctgcgggtatgaacccgatggatctgaagcgcggtatcggcccgggcgtttttgggggggttgagcagctgaaagcgctgtccgttccttgctcagactctaaagctatcgcccaggtcggcaccatttccgctaactccgatgagagcgtcggtaccctgatcgcccaggcgatggaaaaagtgggtaaagaaggcgttatcaccgttgaagaaggcaccggtctgcaggacgagctggacgtagttgaaggtatgcagtttgaccgcggctacctctctccgtacttcatcaacaagccggaaaccggcgcagttgaactggaatcgccgttcatcctgctggctgacaagaaaatctccaacatccgcgaaatgctgccggtgctggaagccgtggctaaagcaggcaaaccgctgctgatcgttgctgaagatgttgaaggcgaagcgctggcgacgctggtggtcaacaccatgcgcggcatcgtaaaagtcgctgcggtgaaagcgccgggcttcggcgatcgtcgtaaagcaatgctgcaggatatcgctatcctgactggcggtaccgttatctctgaagagatcggtatggagctggaaaaagcggcgctggaagatctgggccaggcaaaacgcgttgtgatcaacaaagacaccaccaccatcatcgacggtgtgggtgaagaggcgacgattcagggccgcgtaacccagattcgtcagcagatcgaagaagcgacctctgactacgacaaagaaaaactgcaggagcgcgtagcgaaactggcaggcggcgtggccgtgctgaaagtaggcgcagcaactgaagttgaaatgaaagagaagaaagcccgcgttgaagatgccctgcacgcgacccgtgctgcggtagaagaaggcgtggtagcgggcggcggcgtagcgctggttcgcgtgcagcacagctgccgattgcgtcaaatttn
>16MB264552
nnttgcgcgcgtaatgctgcgtggcgtgacgtactggcagatgcagtaaaagttaccctgggtcctaaaggccgtaacgtagtcctggataaatcttttggtgcaccgaccatcactaaagatggtgtttctgtggcacgtgaaatcgagctggaagacaagttcgagaacatgggcgcgcagatggtgaaagaagttgcctctaaagcgaacgacgctgcgggcgacggtaccaccactgcaaccgtactggcacagtctatcatcaccgaaggcctgaaagcggtcgcagcgggtatgaacccgatggacctgaagcgcggtattgaccaggctgttatcgctgcggttgagaaactgaaagcgctgtctgttccttgctctgactctaaagcgattgcgcaggtaggtactatctctgctaactccgatgaaaccgtgggccagttgattgctcaggcgatggagaaagtgggtaaagaaggcgtgatcaccgttgaagaaggcaccggcctgcaggatgagctggatgtggttgaaggtatgcagtttgatcgcggctacctgtcaccttacttcatcaacaagccagaaaccggtgcgattgaactggaatctccgttcatcctgctggctgacaagaaaatctctaacatccgtgaaatgctgccagtgctggaagccgttgcgaaagccggcaaaccactgctgatcatcgcggaagatgttgaaggcgaagcgctggcaacactggtggttaacaccatgcgcggcatcgtgaaagtggctgcggttaaagcaccaggcttcggcgaccgtcgtaaagctatgctgcaggatatcgctatcctgaccggtggtaccgtaatctctgaagagatcggtatggaactggagaaagcggctctgggagatctgggccaagcaaaacgc
>16IE448486
nnnttcgctgcgtaatgcgcgcggcgtgacgtactggcagatgcagtaaaagttaccctgggcccgaaaggccgtaacgtggttctggataaatcttttggtgcaccgaccatcactaaagatggcgtgtccgtagcgcgtgagatcgaactggaagacaagttcgaaaacatgggcgcgcagatggtgaaagaagttgcctctaaagcgaacgacgcagcaggcgacggtaccaccaccgcaaccgtactggctcagtcaatcatcaccgaaggcctgaaagctgtggctgcgggtatgaacccgatggatctgaagcgcggtatcgaccaggccgttatcgcggcggttgagcagctgaaagcgctgtccgttccttgctcagactctaaagctatcgcccaggtcggcaccatttccgctaactccgatgagagcgtcggtaccctgatcgcccaggcgatggaaaaagtgggtaaagaaggcgttatcaccgttgaagaaggcaccggtctgcaggacgagctggacgtagttgaaggtatgcagtttgaccgcggctacctctctccgtacttcatcaacaagccggaaaccggcgcagttgaactggaatcgccgttcatcctgctggctgacaagaaaatctccaacatccgcgaaatgctgccggtgctggaagccgtggctaaagcaggcaaaccgctgctgatcgttgctgaagacgttgaaggcgaagcgctggcgacgctggtggttaacaccatgcgcggcatcgtaaaagtcgctgcggtgaaagcgccgggcttcggcgatcgtcgtaaagcaatgctgcaggatatcgctatcctgactggcggtaccgttatctctgaagagatcggtatggagctggaaaaagcggcgctggaagatctgggccaggcaaaacgcgttgtga
>16GB303624
nncctgcgccgggtaatgctgcgcggcggaacgtactggcagatgcagtaaaagttaccctgggcccgaaaggccgtaacgtggttctggataaatcttttggtgcaccgaccatcactaaagatggcgtgtccgtagcgcgtgagatcgaactggaagacaagttcgaaaacatgggcgcgcagatggtgaaagaagttgcctctaaagcgaacgacgcagcaggcgacggtaccaccaccgcaaccgtactggctcagtcaatcatcaccgaaggcctgaaagctgtggctgcgggtatgaacccgatggatctgaagcgcggtatcgaccaggccgttatcgcggcggttgagcagctgaaagcgctgtccgttccttgctcagactctaaagctatcgcccaggtcggcaccatttccgctaactccgatgagagcgtcggtaccctgatcgcccaggcgatggaaaaagtgggtaaagaaggcgttatcaccgttgaagaaggcaccggtctgcaggacgagctggacgtagttgaaggtatgcagtttgaccgcggctacctctctccgtacttcatcaacaagccggaaaccggcgcagttgaactggaatcgccgttcatcctgctggctgacaagaaaatctccaacatccgcgaaatgctgccggtgctggaagccgtggctaaagcaggcaaaccgctgctgatcgttgctgaagacgttgaaggcgaagcgctggcgacgctggtggtcaacaccatgcgcggcatcgtaaaagtcgctgcggtgaaagcgccgggctttggcgatcgtcgtaaagcaatgctgcaggatatcgctatcctgactggcggtaccgttatctctgaagagatcggtatggagctggaaaaaacggcgc
>FB4
tttcccagtcacgacgagggggcgggggatgggacgacgactgcaactgttttggctcaagcgatgattcgtgaaggtcttaaaaacgtaactgctggtgctaaccctatggttatccgtaaagggattgaaaaagcggttcgtgcagctgttcaagaattgcaaaacatctctagacatgtagaagacaaacagtctatcgctcaagttgcttctatttctgcggctgacgaagaagtaggtcaattgatcgctgaagctatggaaaaagtaggtaaagacggtgttatcactgttgaagaatctcgtggattcgctactgaacttgaagtggtagaaggaatgcagttcgaccgtggatacctttctccatacatgattacagatacagataaaatggaagctgttctagaaaatccatatatcttgatcactgacaaaaaaatcacaaacacacaagaaatcttgccattacttgaaaaagtagtacaacaaagcaaaccattggtattggttgctgaagatatcga
>14VB542579B
ccgatgggtatccgtaaaggaatcgagaaagcggtcaatactgcaatcgcagaattgaaagccatttctcaacctgttgaaaacaaagaatctatcgcacaagttgctgccatctcttcagctgatgaagaagtgggccaactgattgccgaagcaatggagcgcgttggtaacgacggcgtcatcacaatcgaagagtctaaaggtttcacaactgagttggacgtagtagaaggtatgcaattcgatcgcggatatgcatctccatacatggttactgattcagataaaatggaagctgtccttgagaatccatatatcttgatcactgataaaaaaatcacgaatatccaagaaatccttcctgtacttgagcaagttgtacaacaaggaaaaccgctattattgattgctgaagatgtagaaggcgaagcgcttgcaactcttgttgtgaacaaacttcgtggaacattcaacgctgttgcggttaaagcccccggcttcggcgaccaccaggtcatagctgtttcctg
