# Supplementary material for: Molecular validation of clinical Pantoea isolates identified by MALDI-TOF
Source: PLoS One. 2019 Nov 4;14(11):e0224731. doi: 10.1371/journal.pone.0224731 (PMC6827907; doi:10.1371/journal.pone.0224731)
Supplement: S1 Table — (XLSX) [file pone.0224731.s003.xlsx]

## Sheet: Table S1
S1 Table. Accession numbers of reference strains used for phylogenetic and cpnDB analyses.
Genome	Accession Number / Source
Acinetobacter baumannii AB030	CP009257.1
Acinetobacter johnsonii XBB1	NZ_CP010350.1
Bacillus simplex NBRC 15720T	NZ_CP017704.1
Citrobacter freundii CAV1741	NZ_CP011657.1
Cronobacter sakazaki ATCC BAA-894	CP000783.1
Enterobacter cloacae complex “Hoffman cluster” IV DSM 16690	NZ_CP017184.1
Enterobacter cloacae subsp cloacae ATCC 13047T	CP001918.1
Enterobacteriaceae bacterium IIIF5SW	QOQT00000000.1
Erwinia amylovora CFBP1430	FN434113.1
Erwinia billingiae Eb661	NC_014306.1
Erwinia gerundensis EM595T	NZ_LN907827.1
Erwinia tasmaniensis ET1/99T	CU468135.1
Erwiniaceae bacterium IIIF1SW-P2	NZ_RARB00000000.1
Izhakiella australiensis D4N98T	NZ_MRUL00000000.1
Klebsiella pneumoniae AR_0087	NZ_CP029738.1
Klebsiella pneumoniae Kp52.145	FO834906.1
Klebsiella variicola LMG23571	CP013985.1
Kosakonia cowanii Esp_Z	NZ_CP022690.1
Leclercia sp. LSNIH3	NZ_CP026387.1
Mixta calida LMG 25383T	NZ_CP026378.1
Mixta gaviniae LMG 25382T	NZ_CP026377.1
Mixta theicola QC88-366T	NZ_NWUO00000000.1
Paenibacillus odorifer CBA7130	NZ_CP021965.1
Pantoea agglomerans 190	NZ_JNGC00000000.1
Pantoea agglomerans B025670	Nadarasah et al. (2014), draft
Pantoea agglomerans DAPP-PG734	NZ_JNVA00000000.1
Pantoea agglomerans DC432	Nadarasah et al. (2014), draft
Pantoea agglomerans EH318	Walterson et al. (2014), draft
Pantoea agglomerans IG-1	NZ_BAEF00000000.1
Pantoea agglomerans RIT273	NZ_JFOK00000000.1
Pantoea agglomerans TX10	Smith et al. (2013), draft
Pantoea alhagi LTYR-11Z	NZ_CP019706.1
Pantoea allii LMG 24248T	NZ_NTMH00000000.1
Pantoea ananatis 15320	Nadarasah et al. (2014), draft
Pantoea ananatis AJ13355	NC_017531.2
Pantoea ananatis B1-9	NZ_CAEI00000000.1
Pantoea ananatis BD442	NZ_JMJL00000000.1
Pantoea ananatis BRT175	NZ_ASJH00000000.1
Pantoea ananatis BRT98	Nadarasah et al. (2014), draft
Pantoea ananatis LMG 20103	NC_013956.2
Pantoea ananatis LMG 2665T	NZ_JFZU00000000.1
Pantoea ananatis LMG 5342	NC_016816.1
Pantoea ananatis PA13	NC_017554.1
Pantoea ananatis PA4	NZ_JMJK00000000.1
Pantoea ananatis R100	NZ_CP014207.1
Pantoea ananatis SD-1	NZ_AZTE00000000.1
Pantoea anthophila 11-2	JXXL00000000.1
Pantoea brenneri B016381	Nadarasah et al. (2014), draft
Pantoea brenneri B024858	Nadarasah et al. (2014), draft
Pantoea brenneri LMG 5343T	NZ_MIEI00000000.1
Pantoea conspicua LMG 24534T	NZ_MLFN00000000.1
Pantoea cypripedii LMG 2657T	NZ_MLJI00000000.1
Pantoea deleyi LMG 24200T	MIPO00000000.1
Pantoea dispersa 625	Nadarasah et al. (2014), draft
Pantoea dispersa M1657A	Nadarasah et al. (2014), draft
Pantoea dispersa SA3	NZ_LDSE00000000.1
Pantoea dispersa NS375	NZ_LDRZ00000000.1
Pantoea eucalypti 299r	Nadarasah et al. (2014), draft
Pantoea eucalypti B011489	Nadarasah et al. (2014), draft
Pantoea eucalypti F9026	Nadarasah et al. (2014), draft
Pantoea eucalypti SP02021	Nadarasah et al. (2014), draft
Pantoea eucalypti SP03372	Nadarasah et al. (2014), draft
Pantoea eucalypti SP03391	Nadarasah et al. (2014), draft
Pantoea eucalypti SP04013	Nadarasah et al. (2014), draft
Pantoea eucrina Russ	MAYN00000000.1
Pantoea latae AS1	NZ_MWUE00000000.1
Pantoea rodasii LMG 26273T	MLFP00000000.1
Pantoea rwandensis LMG 26275T	NZ_MLFR00000000.1
Pantoea septica FF5	CCAQ000000000.1
Pantoea septica LMG 5345T	NZ_MLJJ00000000.1
Pantoea septica VB38951-A	Nadarasah et al. (2014), draft
Pantoea septica X44686	Nadarasah et al. (2014), draft
Pantoea sp. A4	NZ_ALXE00000000.1
Pantoea sp. aB	AEDL00000000.1
Pantoea sp. At-9b	NC_014837.1
Pantoea sp. GM01	NZ_AKIU00000000.1
Pantoea sp. PSNIH6	NZ_PQJV00000000.1
Pantoea sp. RIT388	NZ_RMVG00000000.1
Pantoea sp. Sc1	AJFP00000000.1
Pantoea sp. SL1_M5	ADWZ00000000.1
Pantoea sp. UBA4389	DGRL00000000.1
Pantoea sp. YR343	NZ_AKIT00000000.1
Pantoea stewartii M009	NZ_JRWI00000000.1
Pantoea stewartii m073a	JSXF00000000.1
Pantoea stewartii subsp. stewartii DC283	AHIE00000000.1
Pantoea vagans C9-1	CP002206.1
Pantoea vagans MP7	JPKP00000000.1
Pantoea wallisii LMG 26277T	MLFS00000000.1
Pectobacterium carotovorum subsp. carotovorum PC1	NC_012917.1
Pseudocitrobacter sp. RIT 415	CP003938.1
Pseudocitrobacter faecalis DSM 27453	NZ_QNRL00000000.1
Pseudomonas oryzihabitans USMARC 56511	NZ_CP013987.1
Serratia marcescens FGI94	CP003942.1
Shigella boydii CDC 3083-94	NC_010658.1
Shigella dysenteriae ATCC 9764	CP026872.1
Tatumella saanichensis NML 06-3099T	NZ_ATMI00000000.1
Yersinia pestis 1045	CP006794.1
T = Type Strain
