# Supplementary material for: Molecular validation of clinical Pantoea isolates identified by MALDI-TOF
Source: PLoS One. 2019 Nov 4;14(11):e0224731. doi: 10.1371/journal.pone.0224731 (PMC6827907; doi:10.1371/journal.pone.0224731)
Supplement: S2 Table — (XLSX) [file pone.0224731.s004.xlsx]

## Sheet: Sheet1
S2 Table Strain identification based on cpn60 and 16S rRNA sequences.
Strain	cpn60 Phylogeny (Closest Species)	cpnDB (Best Hit)	16S rRNA RDP (Training Set 16) Classifier
B6I	Acinetobacter johnsonii XBB1	APOH01000010 Acinetobacter sp. ANC 3994	Acinetobacter (100%)
14VB542579B	Bacillus simplex NBRC 15720	NZ_NCWW01000052 Bacillus simplex OG2	Bacillus (100%)
ICMP12202	Kosakonia cowanii Esp_Z	AXOM01000010 Enterobacter cloacae S611	Citrobacter (42%)
12GC134883	Citrobacter freundii CAV 1741	NZ_NEYS01000036 Citrobacter werkmanii ARLG-2975	Citrobacter (75%)
B012497	Shigella dysenteriae ATCC 9764	NZ_PQLZ01000006 Citrobacter amalonaticus S648	Citrobacter (58%)
07-703	Leclercia sp. LSNIH3	PQKE01000009 Leclercia sp. LSNIH4	Enterobacter (59%)
TX2	Enterobacter cloacae complex "Hoffmann cluster IV" DSM 16690	NZ_ALNS01000034 Enterobacter sp. SST3	Enterobacter (100%)
14MB215572	Erwinia gerundensis EM595	Erwinia gerundensis EM595	Erwinia (91%)
17MB171522-2	Erwinia gerundensis EM595	Erwinia gerundensis EM595	Erwinia (84%)
14VB542579A	Klebsiella variicola LMG 23571	NZ_NPGY01000011 Klebsiella variicola K2631	Klebsiella (98%)
B011499	Klebsiella pneumoniae Kp52.145	AUTW02000074 Klebsiella pneumoniae EGD-HP19-C	Klebsiella (92%)
G4061350	Klebsiella pneumoniae AR_0087	AMLO01000022 Klebsiella pneumoniae subsp. pneumoniae WGLW5	Klebsiella (90%)
12BT205805	Leclercia sp. LSNIH3	PKJW01000003 Leclercia adecarboxylata UMB0660	Kluyvera (39%)
12GB497105	Kosakonia cowanii Esp_Z	Kosakonia cowanii Esp_Z	Kosakonia (51%)
FB4	Paenibacillus odorifer CBA7130	NZ_MPVM01000002 Paenibacillus odorifer FSL H3-0305	Paenibacillus (100%)
22	Pantoea agglomerans EH318	NZ_FYAZ01000007 Pantoea agglomerans DSM3493	Pantoea (91%)
23	Pantoea agglomerans TX10	NZ_KZ268672 Pantoea agglomerans JM1 CCM 8766	Pantoea (92%)
12DB793227A	Pantoea agglomerans B025670	NZ_FYAZ01000007 Pantoea agglomerans DSM3493	Pantoea (99%)
12DB793227B	Pantoea agglomerans EH318	NZ_FYAZ01000007 Pantoea agglomerans DSM3493	Pantoea (100%)
12VB493046	Pantoea dispersa NS375	AVSS01000012 Pantoea dispersa EGD-AAK13	Pantoea (100%)
12VB899147A	Pantoea septica VB38951-A	Pantoea septica VB38951-A	Pantoea (86%)
13BC160225A	Pantoea septica X44686	Pantoea septica X44686	Pantoea (98%)
13BG284532	Pantoea brenneri/Pantoea conspicua lineage	NZ_MLFN01000128 Pantoea conspicua LMG 24534	Pantoea (100%)
13DB433109	Pantoea sp. PSNIH6	Pantoea sp. PSNIH6	Pantoea (96%)
13DB759184B	Pantoea septica X44686	Pantoea septica X44686	Pantoea (91%)
13DB759184C	Pantoea septica X44686	Pantoea septica X44686	Pantoea (60%)
13DB767309C	Pantoea septica X44686	Pantoea septica X44686	Pantoea (68%)
13VB752675	Pantoea agglomerans RIT273	NZ_KZ268672 Pantoea agglomerans JM1 CCM 8766	Pantoea (82%)
14BB43300	Pantoea septica X44686	Pantoea septica X44686	Pantoea (93%)
14GC287951	Panteoa septica X44686	Pantoea septica X44686	Pantoea (68%)
15BB477046	Mixta calida LMG 25383	Mixta calida LMG 25383	Pantoea (100%)
15DB693365	Pantoea eucalypti F9026	ANKX01000008 Pantoea eucalypti 299R	Pantoea (100%)
15IE404477	Pantoea septica X44686	Pantoea septica X44686	Pantoea (94%)
15MB93116	Pantoea septica LMG 5345	Pantoea septica FF5	Pantoea (97%)
15VB680695	Pantoea agglomerans RIT273	NZ_KZ268672 Pantoea agglomerans JM1 CCM 8766	Pantoea (100%)
16BD751234	Pantoea allii LMG 24248	NZ_NTMH01000030 Pantoea allii LMG 24248	Pantoea (100%)
16BF887461	Enterobacteriaceae bacterium IIIF5SW	Pantoea sp. UBA4389/Erwiniaceae bacterium IIIF1SW-P2/Enterobacteriaceae bacterium IIIF5SW	Pantoea (56%)
16DB688514	Pantoea agglomerans IG1	NZ_KZ268672 Pantoea agglomerans JM1 CCM 8766	Pantoea (100%)
16GB300243	Pantoea septica X44686	Pantoea septica X44686	Pantoea (64%)
16GB504195	Pantoea septica X44686	Pantoea septica X44686	Pantoea (91%)
16GB303624	Pantoea septica X44686	Pantoea septica X44686	Pantoea (74%)
16IE448486	Pantoea septica VB38951-A	Pantoea septica VB38951-A	Pantoea (67%)
16MB259464	Pantoea septica X44686	Pantoea septica X44686	Pantoea (86%)
16MB264552	Pantoea agglomerans EH318	NZ_FYAZ01000007 Pantoea agglomerans DSM3493	Pantoea (100%)
17BE3618	Pantoea septica X44686	Pantoea septica X44686	Pantoea (78%)
17BG299761-2	Pantoea agglomerans EH318	NZ_ADWZ01000005 Pantoea sp. SL1_M5	Pantoea (99%)
17DB268518	Pantoea agglomerans B025670	NZ_ADWZ01000005 Pantoea sp. SL1_M5	Pantoea (100%)
17DB651035	Pantoea brenneri/Pantoea conspicua lineage	NZ_MIEI01000014 Pantoea brenneri LMG 5343	Pantoea (100%)
17IE403177	Pantoea brenneri/Pantoea conspicua lineage	NZ_MIEI01000014 Pantoea brenneri LMG 5343	Pantoea (100%)
17IE565985	Pantoea septica X44686	Pantoea septica X44686	Pantoea (72%)
17IE656463	Pantoea septica X44686	Pantoea septica X44686	Pantoea (76%)
17IE68873	Pantoea septica X44686	Pantoea septica X44686	Pantoea (85%)
17MB171522-1	Pantoea agglomerans IG1	NZ_KZ268672 Pantoea agglomerans JM1 CCM 8766	Pantoea (99%)
17VB530109	Pantoea septica VB38951-A	Pantoea septica VB38951-A	Pantoea (76%)
17VB556491	Pantoea agglomerans IG1	NZ_KZ268672 Pantoea agglomerans JM1 CCM 8766	Pantoea (99%)
20S	Pantoea agglomerans EH318	NZ_FYAZ01000007 Pantoea agglomerans DSM3493	Pantoea (100%)
B23I	Pantoea agglomerans TX10	ASJI01000022 Pantoea agglomerans Tx10	Pantoea (94%)
FB1	Pantoea agglomerans RIT273	NZ_KZ268672 Pantoea agglomerans JM1 CCM 8766	Pantoea (90%)
FB2	Pantoea agglomerans RIT273	NZ_KZ268672 Pantoea agglomerans JM1 CCM 8766	Pantoea (100%)
FB6	Pantoea agglomerans DAPP-PG734	NZ_MUJJ01000005 Pantoea vagans Pa	Pantoea (96%)
TX11	Pantoea latae AS1	NZ_MWUE01000007 Pantoea latae AS1	Pantoea (92%)
TX7	Pantoea latae AS1	NZ_MWUE01000007 Pantoea latae AS1	Pantoea (93%)
TX9	Pantoea sp. PSNIH6	Pantoea sp. PSNIH6	Pantoea (94%)
10-854	Klebsiella pneumoniae AR_0087	Pseudocitrobacter sp. RIT 415	Pseudocitrobacter (92%)
Note: Rows highlighted in gray show disagreement between approaches in naming of that particular strain.
